# Supplementary material for: Identification of Low Molecular Weight Proteins and Peptides from Schistosoma mekongi Worm, Egg and Infected Mouse Sera
Source: Biomolecules. 2021 Apr 11;11(4):559. doi: 10.3390/biom11040559 (PMC8070599; doi:10.3390/biom11040559)
Supplement: Supplementary file 1 [file biomolecules-11-00559-s001.zip]

Archive with 6 entries (5 files):
- supplement/
- supplement/Table S1.xlsx
- supplement/Table S2.xlsx
- supplement/Table S3.xlsx
- supplement/Table S4.xlsx
- supplement/Table S5.xlsx
