# Supplementary material for: Identification of Low Molecular Weight Proteins and Peptides from Schistosoma mekongi Worm, Egg and Infected Mouse Sera
Source: Biomolecules. 2021 Apr 11;11(4):559. doi: 10.3390/biom11040559 (PMC8070599; doi:10.3390/biom11040559)
Supplement: Supplementary file 1 [file biomolecules-11-00559-s001.zip › supplement/Table S2.xlsx]

## Sheet: worm
Table S2: Identification of S. mekongi worm, egg and infected serum peptidomes using proteomics
Header	--------------------------------------------------------
Search title	Submitted from Copy of smk peptidomics worm noacet noami nophos by Mascot Daemon on SERVER-BIOINFO
Timestamp	2020-12-03T04:45:29Z
User
Email
Report URI	http://localhost/mascot/cgi/master_results.pl?file=../data/20201203/F011224.dat
Peak list data path	C:\Program Files (x86)\Matrix Science\Mascot Daemon\mgf\1944 Copy of smk peptidomics worm noacet noami nophos\mascot_daemon_merge.mgf
Peak list format	Mascot generic
Search type	MIS
Mascot version	2.3.02
Database	Sme_trans_new
Fasta file	peptides.fasta
Total sequences	20798
Total residues	9745449
Sequences after taxonomy filter	20798
Number of queries	1830
Variable modifications	--------------------------------------------------------
Identifier	Name	Delta	Neutral loss(es)
1	Acetyl (Protein N-term)	42.0106
2	Amidated (Protein C-term)	-0.984016
3	Gln->pyro-Glu (N-term Q)	-17.0265
4	Glu->pyro-Glu (N-term E)	-18.0106
5	Oxidation (M)	15.9949	0	63.9983
Search Parameters	--------------------------------------------------------
Taxonomy filter	All entries
Enzyme	None
Maximum Missed Cleavages	1
Fixed modifications
Variable modifications	Acetyl (Protein N-term),Amidated (Protein C-term),Gln->pyro-Glu (N-term Q),Glu->pyro-Glu (N-term E),Oxidation (M)
Peptide Mass Tolerance	0.8
Peptide Mass Tolerance Units	Da
Fragment Mass Tolerance	0.8
Fragment Mass Tolerance Units	Da
Mass values	Monoisotopic
Instrument type	ESI-QUAD-TOF
Format parameters	--------------------------------------------------------
Significance threshold	0.05
Max. number of hits	100
Use MudPIT protein scoring	0
Ions score cut-off	0
Include same-set proteins
Include sub-set proteins	0
Include unassigned	0
Require bold red	0
Use homology threshold	0
Group protein families	0
Protein hits	--------------------------------------------------------
prot_acc	prot_desc	prot_score	prot_mass	prot_matches	prot_matches_sig	prot_sequences	prot_sequences_sig	prot_cover	prot_pi	pep_query	pep_rank	pep_isbold	pep_isunique	pep_exp_mz	pep_exp_mr	pep_exp_z	pep_calc_mr	pep_delta	pep_miss	pep_score	pep_expect	pep_res_before	pep_seq	pep_res_after	pep_var_mod	pep_var_mod_pos	pep_scan_title
Gene.25439::comp8649_seq0::g.25439::m.25439	E3 ubiquitin-protein ligase MYLIP OS=Schistosoma haematobium GN=MS3_02536 PE=4 SV=1	113	72754	4	0	4	0	5.6	6.17	1190	1	1	1	469.777	937.539	2	937.523	0.0157	0	33.89	0.21	A	ALPVTLPNN	H			Cmpd 328, AutoMSn(469.7767), 30.7 min
Gene.25439::comp8649_seq0::g.25439::m.25439	E3 ubiquitin-protein ligase MYLIP OS=Schistosoma haematobium GN=MS3_02536 PE=4 SV=1	113	72754	4	0	4	0	5.6	6.17	1283	9	1	1	505.292	1008.57	2	1008.56	0.0085	0	20.45	4.8	S	AALPVTLPNN	H			Cmpd 366, AutoMSn(505.2917), 31.7 min
Gene.25439::comp8649_seq0::g.25439::m.25439	E3 ubiquitin-protein ligase MYLIP OS=Schistosoma haematobium GN=MS3_02536 PE=4 SV=1	113	72754	4	0	4	0	5.6	6.17	191	1	1	1	437.234	1308.68	3	1308.55	0.1341	0	47.49	0.00028	K	NGSWDADTTLET	Q			Cmpd 261, AutoMSn(437.2343), 24.3 min
Gene.25439::comp8649_seq0::g.25439::m.25439	E3 ubiquitin-protein ligase MYLIP OS=Schistosoma haematobium GN=MS3_02536 PE=4 SV=1	113	72754	4	0	4	0	5.6	6.17	531	4	1	1	555.131	1662.37	3	1661.88	0.486	0	37.76	0.43	E	TEKSIGTTRRVTWQ	T			Cmpd 191, AutoMSn(555.1309), 22.8 min
Gene.33714::comp80846_seq0::g.33714::m.33714	Glyceraldehyde-3-phosphate dehydrogenase OS=Schistosoma japonicum PE=2 SV=1	102	37178	3	0	3	0	9.4	6.62	1189	1	1	1	469.776	937.538	2	937.596	-0.0581	0	35.82	0.14	C	LAPLAKVIN	D			Cmpd 208, AutoMSn(469.7762), 30.3 min
Gene.33714::comp80846_seq0::g.33714::m.33714	Glyceraldehyde-3-phosphate dehydrogenase OS=Schistosoma japonicum PE=2 SV=1	102	37178	3	0	3	0	9.4	6.62	1529	1	1	1	596.35	1190.69	2	1190.65	0.037	0	38.01	0.00094	K	LTGMAFRVPTV	D			Cmpd 712, AutoMSn(596.3499), 34.4 min
Gene.33714::comp80846_seq0::g.33714::m.33714	Glyceraldehyde-3-phosphate dehydrogenase OS=Schistosoma japonicum PE=2 SV=1	102	37178	3	0	3	0	9.4	6.62	1676	3	1	1	447.275	1338.8	3	1339.57	-0.7714	0	32.88	0.34	L	DIVSNASCTTNCL	A			Cmpd 639, AutoMSn(447.2751), 32.8 min
Gene.20143::comp6025_seq1::g.20143::m.20143	Regulator of gene activity OS=Schistosoma haematobium GN=MS3_08168 PE=4 SV=1	121	82311	8	0	5	0	5.6	8.72	546	1	1	0	560.872	559.864	1	560.296	-0.4315	0	32.24	0.8	S	IPNAF	S			Cmpd 413, AutoMSn(560.8716), 37.9 min
Gene.20143::comp6025_seq1::g.20143::m.20143	Regulator of gene activity OS=Schistosoma haematobium GN=MS3_08168 PE=4 SV=1	121	82311	8	0	5	0	5.6	8.72	1368	1	1	1	1068.8	1067.79	1	1067.5	0.2877	0	28.41	1.3	Q	DFPALPGSHQ	P			Cmpd 898, AutoMSn(1068.7986), 38.7 min
Gene.20143::comp6025_seq1::g.20143::m.20143	Regulator of gene activity OS=Schistosoma haematobium GN=MS3_08168 PE=4 SV=1	121	82311	8	0	5	0	5.6	8.72	1369	1	1	1	1068.8	1067.79	1	1067.5	0.2887	0	38.34	0.14	Q	DFPALPGSHQ	P			Cmpd 904, AutoMSn(1068.7996), 38.9 min
Gene.20143::comp6025_seq1::g.20143::m.20143	Regulator of gene activity OS=Schistosoma haematobium GN=MS3_08168 PE=4 SV=1	121	82311	8	0	5	0	5.6	8.72	1628	1	1	1	634.378	1266.74	2	1266.66	0.0852	0	31.86	0.39	Y	SNIPPKSIGSPNG	I			Cmpd 318, AutoMSn(634.3783), 35.5 min
Gene.20143::comp6025_seq1::g.20143::m.20143	Regulator of gene activity OS=Schistosoma haematobium GN=MS3_08168 PE=4 SV=1	121	82311	8	0	5	0	5.6	8.72	1629	1	1	1	634.378	1266.74	2	1266.66	0.0855	0	31.9	0.39	Y	SNIPPKSIGSPNG	I			Cmpd 320, AutoMSn(634.3784), 35.6 min
Gene.20143::comp6025_seq1::g.20143::m.20143	Regulator of gene activity OS=Schistosoma haematobium GN=MS3_08168 PE=4 SV=1	121	82311	8	0	5	0	5.6	8.72	1630	1	1	1	634.379	1266.74	2	1266.66	0.0868	0	31.89	0.39	Y	SNIPPKSIGSPNG	I			Cmpd 322, AutoMSn(634.3791), 35.6 min
Gene.20143::comp6025_seq1::g.20143::m.20143	Regulator of gene activity OS=Schistosoma haematobium GN=MS3_08168 PE=4 SV=1	121	82311	8	0	5	0	5.6	8.72	188	8	1	1	437.205	1308.59	3	1308.7	-0.1096	0	37.23	0.29	K	SIGSPNGIQLLPN	H			Cmpd 173, AutoMSn(437.2053), 22.4 min
Gene.20143::comp6025_seq1::g.20143::m.20143	Regulator of gene activity OS=Schistosoma haematobium GN=MS3_08168 PE=4 SV=1	121	82311	8	0	5	0	5.6	8.72	389	2	1	1	505.29	1512.85	3	1512.76	0.0897	0	33.53	0.8	L	ISSIPNAFSGRTTY	P			Cmpd 353, AutoMSn(505.2896), 31.4 min
Gene.11088::comp3114_seq0::g.11088::m.11088	Ethanolamine kinase 1 OS=Schistosoma japonicum GN=EKI 1 PE=2 SV=1	80	47532	2	0	1	0	5.9	5.69	1821	1	1	1	1331.52	2661.03	2	2661.15	-0.1203	0	59.21	1e-05	H	NGFSSITTFNVSSSYSKNSNDQDY	H			Cmpd 182, AutoMSn(1331.5205), 29.2 min
Gene.11088::comp3114_seq0::g.11088::m.11088	Ethanolamine kinase 1 OS=Schistosoma japonicum GN=EKI 1 PE=2 SV=1	80	47532	2	0	1	0	5.9	5.69	1822	3	1	1	1331.52	2661.03	2	2661.15	-0.1164	0	39.53	0.13	H	NGFSSITTFNVSSSYSKNSNDQDY	H			Cmpd 267, AutoMSn(1331.5224), 29.1 min	emPAI	0.07
Gene.353::comp53_seq0::g.353::m.353	Ribosomal protein S14 OS=Schistosoma japonicum GN=rps14 PE=2 SV=1	78	16251	1	0	1	0	18.4	10.27	1826	1	1	1	1493.57	2985.13	2	2984.61	0.5155	0	48.09	0.0002	-	MAAKRKGAKKVVEEQVSLGPQVAEGEFV	F			Cmpd 254, AutoMSn(1493.5709), 28.8 min
Gene.15894::comp4615_seq1::g.15894::m.15894	Putative rab GDP/GTP exchange factor OS=Schistosoma mansoni GN=Smp_145180 PE=4 SV=1	97	61254	5	0	3	0	5.8	5.72	20	1	1	1	363.16	1086.46	3	1086.49	-0.0375	0	38.34	0.25	E	DFSRCMKKG	L	Oxidation (M)	0.000005000.0	Cmpd 27, AutoMSn(363.1598), 18.4 min
Gene.15894::comp4615_seq1::g.15894::m.15894	Putative rab GDP/GTP exchange factor OS=Schistosoma mansoni GN=Smp_145180 PE=4 SV=1	97	61254	5	0	3	0	5.8	5.72	21	1	1	1	363.161	1086.46	3	1086.49	-0.0351	0	38.34	0.25	E	DFSRCMKKG	L	Oxidation (M)	0.000005000.0	Cmpd 32, AutoMSn(363.1606), 18.5 min
Gene.15894::comp4615_seq1::g.15894::m.15894	Putative rab GDP/GTP exchange factor OS=Schistosoma mansoni GN=Smp_145180 PE=4 SV=1	97	61254	5	0	3	0	5.8	5.72	1604	5	1	1	626.377	1250.74	2	1250.48	0.2553	0	36.33	0.14	S	WDGYCSVCYR	N			Cmpd 290, AutoMSn(626.3774), 33.4 min
Gene.15894::comp4615_seq1::g.15894::m.15894	Putative rab GDP/GTP exchange factor OS=Schistosoma mansoni GN=Smp_145180 PE=4 SV=1	97	61254	5	0	3	0	5.8	5.72	1605	8	1	1	626.377	1250.74	2	1250.48	0.2553	0	35.32	0.18	S	WDGYCSVCYR	N			Cmpd 291, AutoMSn(626.3774), 33.5 min
Gene.15894::comp4615_seq1::g.15894::m.15894	Putative rab GDP/GTP exchange factor OS=Schistosoma mansoni GN=Smp_145180 PE=4 SV=1	97	61254	5	0	3	0	5.8	5.72	224	1	1	1	451.103	1350.29	3	1350.69	-0.401	0	37.38	0.48	L	EQLEPIRGSNIN	Q	Glu->pyro-Glu (N-term E)	4.000000000000.0	Cmpd 69, AutoMSn(451.1033), 19.7 min
Gene.6252::comp1747_seq2::g.6252::m.6252	Uncharacterized protein OS=Schistosoma margrebowiei PE=3 SV=1	87	14452	2	0	2	0	12.3	8.59	791	2	1	1	635.397	634.389	1	634.347	0.0422	0	36.08	0.15	T	VTIMR	S	Oxidation (M)	0.00050.0	Cmpd 328, AutoMSn(635.3967), 25.8 min
Gene.6252::comp1747_seq2::g.6252::m.6252	Uncharacterized protein OS=Schistosoma margrebowiei PE=3 SV=1	87	14452	2	0	2	0	12.3	8.59	1582	3	1	1	623.361	1244.71	2	1244.64	0.0627	0	35.47	0.17	K	QYTAYALIGVF	V			Cmpd 797, AutoMSn(623.3607), 36.4 min
Gene.18664::comp5556_seq0::g.18664::m.18664	AP-3 complex subunit delta-1 OS=Schistosoma haematobium GN=MS3_01402 PE=4 SV=1	76	146098	2	0	1	0	1.8	7.25	1821	1	0	1	1331.52	2661.03	2	2660.25	0.7802	0	59.21	1e-05	N	KPINAETQFCVSSSVMNNEIFSSL	L	Oxidation (M)	0.000000000000000500000000.0	Cmpd 182, AutoMSn(1331.5205), 29.2 min
Gene.18664::comp5556_seq0::g.18664::m.18664	AP-3 complex subunit delta-1 OS=Schistosoma haematobium GN=MS3_01402 PE=4 SV=1	76	146098	2	0	1	0	1.8	7.25	1822	5	0	1	1331.52	2661.03	2	2660.25	0.7841	0	36.73	0.25	N	KPINAETQFCVSSSVMNNEIFSSL	L	Oxidation (M)	0.000000000000000500000000.0	Cmpd 267, AutoMSn(1331.5224), 29.1 min	emPAI	0.02
Gene.19170::comp5699_seq0::g.19170::m.19170	Uncharacterized protein OS=Schistosoma mansoni GN=Smp_104600.1 PE=4 SV=1	86	41202	2	0	2	0	6.8	8.57	129	1	1	1	409.183	1224.53	3	1224.57	-0.0375	0	39.84	0.19	R	FSPTTYDAPLN	L			Cmpd 47, AutoMSn(409.1835), 19.0 min
Gene.19170::comp5699_seq0::g.19170::m.19170	Uncharacterized protein OS=Schistosoma mansoni GN=Smp_104600.1 PE=4 SV=1	86	41202	2	0	2	0	6.8	8.57	435	4	1	1	529.05	1584.13	3	1583.78	0.3439	0	41.91	0.19	V	ERVLNAMMTTKMK	A	2 Oxidation (M)	0.0000000500050.0	Cmpd 570, AutoMSn(529.0497), 37.1 min
Gene.18640::comp5549_seq1::g.18640::m.18640	Kelch-like ECH-associated protein 1 OS=Schistosoma japonicum PE=2 SV=1	95	50061	4	0	3	0	5.2	6.65	946	1	1	1	362.227	722.439	2	722.265	0.1739	0	30.49	0.44	F	AQSNNCS	E			Cmpd 457, AutoMSn(362.2269), 28.7 min
Gene.18640::comp5549_seq1::g.18640::m.18640	Kelch-like ECH-associated protein 1 OS=Schistosoma japonicum PE=2 SV=1	95	50061	4	0	3	0	5.2	6.65	1165	2	1	1	452.274	902.534	2	903.31	-0.7764	0	36.62	0.13	E	AMNNMYE	L	2 Oxidation (M)	0.0500500.0	Cmpd 521, AutoMSn(452.2742), 35.9 min
Gene.18640::comp5549_seq1::g.18640::m.18640	Kelch-like ECH-associated protein 1 OS=Schistosoma japonicum PE=2 SV=1	95	50061	4	0	3	0	5.2	6.65	1167	1	1	1	452.275	902.535	2	903.31	-0.7752	0	39.51	0.00067	E	AMNNMYE	L	2 Oxidation (M)	0.0500500.0	Cmpd 524, AutoMSn(452.2748), 36.0 min
Gene.18640::comp5549_seq1::g.18640::m.18640	Kelch-like ECH-associated protein 1 OS=Schistosoma japonicum PE=2 SV=1	95	50061	4	0	3	0	5.2	6.65	22	1	1	1	363.162	1086.46	3	1086.45	0.0156	0	38.34	0.25	R	AMFTGEMRE	A	Oxidation (M)	0.000000500.0	Cmpd 34, AutoMSn(363.1616), 18.6 min
Gene.20325::comp6116_seq1::g.20325::m.20325	Cadherin, EGF LAG seven-pass G-type receptor 3 OS=Schistosoma japonicum GN=CELSR3 PE=2 SV=1	85	35195	2	0	2	0	9.5	7.14	1751	1	1	1	505.976	1514.9	3	1514.78	0.1247	0	44.79	0.00024	S	ELDIRILFTVCDP	Q	Glu->pyro-Glu (N-term E)	4.0000000000000.0	Cmpd 739, AutoMSn(505.9756), 35.0 min
Gene.20325::comp6116_seq1::g.20325::m.20325	Cadherin, EGF LAG seven-pass G-type receptor 3 OS=Schistosoma japonicum GN=CELSR3 PE=2 SV=1	85	35195	2	0	2	0	9.5	7.14	758	8	1	1	629.182	1884.52	3	1883.83	0.6948	0	35.89	0.72	C	EKFPNDLELMTDAKDC	D	Oxidation (M)	0.0000000005000000.0	Cmpd 276, AutoMSn(629.1816), 29.3 min
Gene.32190::comp38992_seq0::g.32190::m.32190	Reverse transcriptase OS=Schistosoma japonicum PE=4 SV=1	84	15919	2	0	2	0	15.6	9.03	1348	3	1	1	527.242	1052.47	2	1052.53	-0.055	0	34.69	0.18	G	HVDKNNEVV	L			Cmpd 31, AutoMSn(527.2423), 21.4 min
Gene.32190::comp38992_seq0::g.32190::m.32190	Reverse transcriptase OS=Schistosoma japonicum PE=4 SV=1	84	15919	2	0	2	0	15.6	9.03	908	2	1	1	702.864	1403.71	2	1404.47	-0.7544	0	37.49	0.54	V	FMYEFSCSCGES	Y	Oxidation (M)	0.050000000000.0	Cmpd 625, AutoMSn(702.8637), 38.6 min
Gene.30990::comp24924_seq1::g.30990::m.30990	Uncharacterized protein OS=Schistosoma margrebowiei PE=4 SV=1	74	19279	1	0	1	0	7.7	9.3	347	1	1	1	495.24	1482.7	3	1482.78	-0.081	0	50.54	0.00014	S	SPSQVLFILFMSV	S	Oxidation (M)	0.0000000000500.0	Cmpd 48, AutoMSn(495.2400), 23.2 min
Gene.22638::comp7057_seq0::g.22638::m.22638	Uncharacterized protein (Fragment) OS=Schistosoma haematobium GN=MS3_06182 PE=4 SV=1	103	113419	5	0	4	0	4	9.33	1038	1	1	1	811.493	810.486	1	810.414	0.0719	0	24.07	1.8	K	PRPASFH	P			Cmpd 461, AutoMSn(811.4929), 28.8 min
Gene.22638::comp7057_seq0::g.22638::m.22638	Uncharacterized protein (Fragment) OS=Schistosoma haematobium GN=MS3_06182 PE=4 SV=1	103	113419	5	0	4	0	4	9.33	1520	1	1	1	593.337	1184.66	2	1184.48	0.1799	0	32.5	0.32	S	INMTCTEDRS	K	Oxidation (M)	0.0050000000.0	Cmpd 279, AutoMSn(593.3373), 32.8 min
Gene.22638::comp7057_seq0::g.22638::m.22638	Uncharacterized protein (Fragment) OS=Schistosoma haematobium GN=MS3_06182 PE=4 SV=1	103	113419	5	0	4	0	4	9.33	1529	7	0	1	596.35	1190.69	2	1190.58	0.1073	0	28.72	0.8	P	TISTTTGPAQTN	V			Cmpd 712, AutoMSn(596.3499), 34.4 min
Gene.22638::comp7057_seq0::g.22638::m.22638	Uncharacterized protein (Fragment) OS=Schistosoma haematobium GN=MS3_06182 PE=4 SV=1	103	113419	5	0	4	0	4	9.33	1640	1	1	1	640.388	1278.76	2	1278.58	0.1779	0	45.87	0.00016	K	WQNDTKATTTN	N			Cmpd 814, AutoMSn(640.3882), 36.8 min
Gene.22638::comp7057_seq0::g.22638::m.22638	Uncharacterized protein (Fragment) OS=Schistosoma haematobium GN=MS3_06182 PE=4 SV=1	103	113419	5	0	4	0	4	9.33	1641	1	1	1	640.389	1278.76	2	1278.58	0.1789	0	45.87	0.00016	K	WQNDTKATTTN	N			Cmpd 817, AutoMSn(640.3888), 36.9 min
Gene.17483::comp5132_seq1::g.17483::m.17483	Uncharacterized protein OS=Schistosoma mattheei PE=4 SV=1	93	116271	3	0	3	0	4.1	7.64	169	1	1	1	429.229	856.444	2	856.361	0.0835	0	39.13	0.18	K	CNMMKSK	T	Oxidation (M)	0.0005000.0	Cmpd 87, AutoMSn(429.2293), 20.1 min
Gene.17483::comp5132_seq1::g.17483::m.17483	Uncharacterized protein OS=Schistosoma mattheei PE=4 SV=1	93	116271	3	0	3	0	4.1	7.64	362	1	1	1	497.242	1488.71	3	1488.76	-0.0551	0	35.22	0.45	Y	PIVKLQSSCSLNSN	L			Cmpd 111, AutoMSn(497.2424), 20.8 min
Gene.17483::comp5132_seq1::g.17483::m.17483	Uncharacterized protein OS=Schistosoma mattheei PE=4 SV=1	93	116271	3	0	3	0	4.1	7.64	1817	3	1	1	1163.7	2325.38	2	2325.26	0.1183	0	34.9	0.32	E	NSYKSIILHTLSSYIYITPI	K			Cmpd 621, AutoMSn(1163.6974), 32.4 min
Gene.22870::comp7157_seq4::g.22870::m.22870	Uncharacterized protein OS=Schistosoma haematobium GN=MS3_07588 PE=4 SV=1	103	49577	5	0	4	0	7.7	9.14	888	1	1	1	695.359	694.352	1	694.23	0.1219	0	28.6	0.61	S	TDCEMP	S			Cmpd 477, AutoMSn(695.3594), 34.9 min
Gene.22870::comp7157_seq4::g.22870::m.22870	Uncharacterized protein OS=Schistosoma haematobium GN=MS3_07588 PE=4 SV=1	103	49577	5	0	4	0	7.7	9.14	889	4	1	1	695.36	694.352	1	694.23	0.122	0	26.89	0.91	S	TDCEMP	S			Cmpd 480, AutoMSn(695.3595), 35.0 min
Gene.22870::comp7157_seq4::g.22870::m.22870	Uncharacterized protein OS=Schistosoma haematobium GN=MS3_07588 PE=4 SV=1	103	49577	5	0	4	0	7.7	9.14	1033	1	1	1	406.246	810.477	2	810.406	0.0714	0	31	0.37	Q	MVQPALH	Y	Oxidation (M)	0.5000000.0	Cmpd 289, AutoMSn(406.2459), 29.7 min
Gene.22870::comp7157_seq4::g.22870::m.22870	Uncharacterized protein OS=Schistosoma haematobium GN=MS3_07588 PE=4 SV=1	103	49577	5	0	4	0	7.7	9.14	1423	10	1	1	1107.6	1106.59	1	1106.53	0.0629	0	30.39	0.5	L	MPSPMPFLR	S	2 Oxidation (M)	0.500050000.0	Cmpd 542, AutoMSn(1107.5955), 36.4 min
Gene.22870::comp7157_seq4::g.22870::m.22870	Uncharacterized protein OS=Schistosoma haematobium GN=MS3_07588 PE=4 SV=1	103	49577	5	0	4	0	7.7	9.14	880	2	1	1	684.403	2050.19	3	2050.07	0.1122	0	34.55	0.65	Y	NRPPPIKSLPLMPSPMPF	L	2 Oxidation (M)	0.000000000005000500.0	Cmpd 772, AutoMSn(684.4028), 35.8 min
Gene.3102::comp816_seq0::g.3102::m.3102	SJCHGC00839 protein OS=Schistosoma japonicum PE=2 SV=1	73	27003	2	0	1	0	5.4	9.7	1767	3	1	1	518.625	1552.85	3	1552.77	0.0783	0	38.24	0.00091	N	TVFNYHPLFMVLG	L	Oxidation (M)	0.0000000005000.0	Cmpd 746, AutoMSn(518.6250), 35.2 min
Gene.3102::comp816_seq0::g.3102::m.3102	SJCHGC00839 protein OS=Schistosoma japonicum PE=2 SV=1	73	27003	2	0	1	0	5.4	9.7	1768	1	1	1	518.627	1552.86	3	1552.77	0.0839	0	45.35	0.00018	N	TVFNYHPLFMVLG	L	Oxidation (M)	0.0000000005000.0	Cmpd 744, AutoMSn(518.6269), 35.1 min
Gene.27623::comp11008_seq0::g.27623::m.27623	SCY1-like protein 2 (Fragment) OS=Schistosoma haematobium GN=MS3_04793 PE=4 SV=1	103	79121	5	0	4	0	6.6	9	1190	1	0	0	469.777	937.539	2	937.422	0.1174	0	33.89	0.21	F	IAPEAQMY	N	Oxidation (M)	0.00000050.0	Cmpd 328, AutoMSn(469.7767), 30.7 min
Gene.27623::comp11008_seq0::g.27623::m.27623	SCY1-like protein 2 (Fragment) OS=Schistosoma haematobium GN=MS3_04793 PE=4 SV=1	103	79121	5	0	4	0	6.6	9	1602	3	1	0	626.376	1250.74	2	1250.64	0.0963	0	36.77	0.13	G	MLLPSMVNFLA	L	Oxidation (M)	0.00000500000.0	Cmpd 289, AutoMSn(626.3756), 33.4 min
Gene.27623::comp11008_seq0::g.27623::m.27623	SCY1-like protein 2 (Fragment) OS=Schistosoma haematobium GN=MS3_04793 PE=4 SV=1	103	79121	5	0	4	0	6.6	9	1603	2	1	0	626.377	1250.74	2	1250.64	0.0994	0	33.88	0.25	G	MLLPSMVNFLA	L	Oxidation (M)	0.00000500000.0	Cmpd 288, AutoMSn(626.3771), 33.4 min
Gene.27623::comp11008_seq0::g.27623::m.27623	SCY1-like protein 2 (Fragment) OS=Schistosoma haematobium GN=MS3_04793 PE=4 SV=1	103	79121	5	0	4	0	6.6	9	1741	5	1	0	491.295	1470.86	3	1470.73	0.1303	0	29.72	0.72	M	HCNINMASILLIN	K	Oxidation (M)	0.0000050000000.0	Cmpd 815, AutoMSn(491.2948), 36.8 min
Gene.27623::comp11008_seq0::g.27623::m.27623	SCY1-like protein 2 (Fragment) OS=Schistosoma haematobium GN=MS3_04793 PE=4 SV=1	103	79121	5	0	4	0	6.6	9	1792	6	1	0	557.83	1670.47	3	1669.81	0.6548	0	36.74	0.24	M	IIMDHSDLFINHIS	Q	Oxidation (M)	0.00500000000000.0	Cmpd 393, AutoMSn(557.8300), 32.4 min
Gene.26429::comp9441_seq0::g.26429::m.26429	Uncharacterized protein OS=Schistosoma margrebowiei PE=4 SV=1	83	63364	2	0	2	0	3.9	8.6	130	1	1	1	409.201	1224.58	3	1224.59	-0.0106	0	36.68	0.38	C	EHSTPTVTRLC	T	Glu->pyro-Glu (N-term E)	4.00000000000.0	Cmpd 29, AutoMSn(409.2011), 18.5 min
Gene.26429::comp9441_seq0::g.26429::m.26429	Uncharacterized protein OS=Schistosoma margrebowiei PE=4 SV=1	83	63364	2	0	2	0	3.9	8.6	288	4	1	1	467.171	1398.49	3	1397.73	0.7645	0	37.71	0.32	S	NDQLNRTSLLPQ	N			Cmpd 120, AutoMSn(467.1709), 21.0 min
Gene.30640::comp22105_seq0::g.30640::m.30640	Uncharacterized protein OS=Schistosoma rodhaini PE=4 SV=1	73	10748	1	0	1	0	10.5	6.81	191	5	0	1	437.234	1308.68	3	1308.64	0.0453	0	42.62	0.00085	H	YIRKCCVYYV	M			Cmpd 261, AutoMSn(437.2343), 24.3 min
Gene.32806::comp51159_seq0::g.32806::m.32806	#N/A	72	12620	1	0	1	0	7.5	9.74	1212	2	1	1	477.073	952.131	2	952.469	-0.3379	0	42.43	0.00058	G	KTMSPQVY	N			Cmpd 399, AutoMSn(477.0727), 37.6 min
Gene.13454::comp3812_seq1::g.13454::m.13454	Uncharacterized protein OS=Schistosoma rodhaini PE=4 SV=1	82	21845	4	0	2	0	5.7	6.17	1571	1	1	1	1234.73	1233.72	1	1234.49	-0.7726	0	44.54	0.00022	G	FGQPMMHSGMP	P	Oxidation (M)	0.00000500000.0	Cmpd 594, AutoMSn(1234.7280), 37.9 min
Gene.13454::comp3812_seq1::g.13454::m.13454	Uncharacterized protein OS=Schistosoma rodhaini PE=4 SV=1	82	21845	4	0	2	0	5.7	6.17	1572	1	1	1	1234.73	1233.72	1	1234.49	-0.7725	0	45.12	0.00019	G	FGQPMMHSGMP	P	Oxidation (M)	0.00000500000.0	Cmpd 409, AutoMSn(1234.7281), 37.8 min
Gene.13454::comp3812_seq1::g.13454::m.13454	Uncharacterized protein OS=Schistosoma rodhaini PE=4 SV=1	82	21845	4	0	2	0	5.7	6.17	1573	1	1	1	1234.73	1233.72	1	1234.49	-0.7721	0	45.48	0.00017	G	FGQPMMHSGMP	P	Oxidation (M)	0.00000500000.0	Cmpd 414, AutoMSn(1234.7285), 37.9 min
Gene.13454::comp3812_seq1::g.13454::m.13454	Uncharacterized protein OS=Schistosoma rodhaini PE=4 SV=1	82	21845	4	0	2	0	5.7	6.17	1666	3	1	1	662.39	1322.77	2	1323.5	-0.7388	0	24.49	2.2	V	GFGQPMMHSGMP	P	3 Oxidation (M)	0.000005500050.0	Cmpd 757, AutoMSn(662.3902), 35.4 min
Gene.19105::comp5674_seq0::g.19105::m.19105	SJCHGC03224 protein (Fragment) OS=Schistosoma japonicum PE=2 SV=2	82	31346	9	0	2	0	7.2	9.48	1217	1	1	1	481.106	960.197	2	959.481	0.7159	0	33.75	0.47	S	IELTVPSDS	Q			Cmpd 302, AutoMSn(481.1058), 35.2 min
Gene.19105::comp5674_seq0::g.19105::m.19105	SJCHGC03224 protein (Fragment) OS=Schistosoma japonicum PE=2 SV=2	82	31346	9	0	2	0	7.2	9.48	1584	1	1	1	1246.76	1245.75	1	1245.68	0.0702	0	37.74	0.11	F	ASSALHKPVHSI	E			Cmpd 450, AutoMSn(1246.7605), 39.6 min
Gene.19105::comp5674_seq0::g.19105::m.19105	SJCHGC03224 protein (Fragment) OS=Schistosoma japonicum PE=2 SV=2	82	31346	9	0	2	0	7.2	9.48	1587	1	1	1	1246.76	1245.75	1	1245.68	0.0709	0	37.74	0.11	F	ASSALHKPVHSI	E			Cmpd 446, AutoMSn(1246.7611), 39.5 min
Gene.19105::comp5674_seq0::g.19105::m.19105	SJCHGC03224 protein (Fragment) OS=Schistosoma japonicum PE=2 SV=2	82	31346	9	0	2	0	7.2	9.48	1590	1	1	1	1246.76	1245.75	1	1245.68	0.0715	0	37.74	0.11	F	ASSALHKPVHSI	E			Cmpd 443, AutoMSn(1246.7618), 39.3 min
Gene.19105::comp5674_seq0::g.19105::m.19105	SJCHGC03224 protein (Fragment) OS=Schistosoma japonicum PE=2 SV=2	82	31346	9	0	2	0	7.2	9.48	1591	1	1	1	1246.76	1245.75	1	1245.68	0.0718	0	37.74	0.11	F	ASSALHKPVHSI	E			Cmpd 430, AutoMSn(1246.7620), 38.3 min
Gene.19105::comp5674_seq0::g.19105::m.19105	SJCHGC03224 protein (Fragment) OS=Schistosoma japonicum PE=2 SV=2	82	31346	9	0	2	0	7.2	9.48	1594	1	1	1	1246.76	1245.76	1	1245.68	0.072	0	37.74	0.11	F	ASSALHKPVHSI	E			Cmpd 887, AutoMSn(1246.7623), 38.5 min
Gene.19105::comp5674_seq0::g.19105::m.19105	SJCHGC03224 protein (Fragment) OS=Schistosoma japonicum PE=2 SV=2	82	31346	9	0	2	0	7.2	9.48	1596	1	1	1	1246.76	1245.76	1	1245.68	0.0724	0	37.74	0.11	F	ASSALHKPVHSI	E			Cmpd 919, AutoMSn(1246.7626), 39.7 min
Gene.19105::comp5674_seq0::g.19105::m.19105	SJCHGC03224 protein (Fragment) OS=Schistosoma japonicum PE=2 SV=2	82	31346	9	0	2	0	7.2	9.48	1597	1	1	1	1246.76	1245.76	1	1245.68	0.0734	0	37.74	0.11	F	ASSALHKPVHSI	E			Cmpd 441, AutoMSn(1246.7637), 39.2 min
Gene.19105::comp5674_seq0::g.19105::m.19105	SJCHGC03224 protein (Fragment) OS=Schistosoma japonicum PE=2 SV=2	82	31346	9	0	2	0	7.2	9.48	1598	1	1	1	1246.76	1245.76	1	1245.68	0.0741	0	37.74	0.11	F	ASSALHKPVHSI	E			Cmpd 455, AutoMSn(1246.7643), 39.8 min
Gene.6774::comp1857_seq0::g.6774::m.6774	COP9 signalosome complex subunit 4 OS=Schistosoma japonicum PE=2 SV=1	82	48785	2	0	2	0	5	5.25	1169	9	1	1	452.276	902.537	2	902.471	0.0659	0	30.53	0.53	S	DNSLAISAL	Q			Cmpd 535, AutoMSn(452.2757), 36.3 min
Gene.6774::comp1857_seq0::g.6774::m.6774	COP9 signalosome complex subunit 4 OS=Schistosoma japonicum PE=2 SV=1	82	48785	2	0	2	0	5	5.25	435	1	0	1	529.05	1584.13	3	1583.72	0.4088	0	45.86	0.00077	L	ENMYMGRLINRSS	L	Glu->pyro-Glu (N-term E); 2 Oxidation (M)	4.0050500000000.0	Cmpd 570, AutoMSn(529.0497), 37.1 min
Gene.6189::comp1725_seq0::g.6189::m.6189	SJCHGC07941 protein OS=Schistosoma japonicum PE=2 SV=1	72	21898	1	0	1	0	6.9	8.69	1745	1	1	1	497.238	1488.69	3	1488.7	-0.0108	0	46.7	0.00013	R	DPSCPLFNNKNIQ	R			Cmpd 77, AutoMSn(497.2380), 23.5 min
Gene.25425::comp8640_seq1::g.25425::m.25425	IgLON family member 5 OS=Schistosoma haematobium GN=MS3_06836 PE=4 SV=1	72	49272	1	0	1	0	3	9.07	1745	1	0	1	497.238	1488.69	3	1488.89	-0.1993	0	46.7	0.00013	T	ITSKLAIFNLKIE	D			Cmpd 77, AutoMSn(497.2380), 23.5 min
Gene.25297::comp8540_seq2::g.25297::m.25297	Uncharacterized protein OS=Schistosoma mattheei PE=4 SV=1	72	27376	1	0	1	0	4.5	9.95	191	1	0	1	437.234	1308.68	3	1308.65	0.0275	0	47.49	0.00028	-	MSGKNVPQFFI	P	Acetyl (Protein N-term)	1.00000000000.0	Cmpd 261, AutoMSn(437.2343), 24.3 min
Gene.33893::comp88934_seq0::g.33893::m.33893	#N/A	82	15502	2	0	2	0	10.5	9.17	2	2	1	1	309.163	924.468	3	924.401	0.0668	0	29.76	1.2	I	IFGSGPMSN	S	Oxidation (M)	0.000000500.0	Cmpd 792, AutoMSn(309.1632), 36.3 min
Gene.33893::comp88934_seq0::g.33893::m.33893	#N/A	82	15502	2	0	2	0	10.5	9.17	17	1	1	1	346.136	1035.39	3	1035.53	-0.1487	0	36.89	0.4	Q	TRDAIIFGSG	P			Cmpd 821, AutoMSn(346.1360), 37.0 min
Gene.26311::comp9327_seq0::g.26311::m.26311	Zinc finger CCHC domain-containing protein 2 OS=Schistosoma haematobium GN=MS3_02987 PE=4 SV=1	101	145557	6	0	4	0	3.2	5.87	1245	1	1	1	974.813	973.806	1	973.48	0.3256	0	38.61	0.16	N	AINMHFNK	N			Cmpd 633, AutoMSn(974.8133), 39.4 min
Gene.26311::comp9327_seq0::g.26311::m.26311	Zinc finger CCHC domain-containing protein 2 OS=Schistosoma haematobium GN=MS3_02987 PE=4 SV=1	101	145557	6	0	4	0	3.2	5.87	1246	1	1	1	974.813	973.806	1	973.48	0.3258	0	38.61	0.16	N	AINMHFNK	N			Cmpd 638, AutoMSn(974.8134), 39.6 min
Gene.26311::comp9327_seq0::g.26311::m.26311	Zinc finger CCHC domain-containing protein 2 OS=Schistosoma haematobium GN=MS3_02987 PE=4 SV=1	101	145557	6	0	4	0	3.2	5.87	1251	1	1	1	974.815	973.808	1	973.48	0.3271	0	38.62	0.16	N	AINMHFNK	N			Cmpd 640, AutoMSn(974.8147), 39.7 min
Gene.26311::comp9327_seq0::g.26311::m.26311	Zinc finger CCHC domain-containing protein 2 OS=Schistosoma haematobium GN=MS3_02987 PE=4 SV=1	101	145557	6	0	4	0	3.2	5.87	1345	4	1	1	527.241	1052.47	2	1052.38	0.0874	0	35.43	0.15	D	ENDAHSHED	L			Cmpd 32, AutoMSn(527.2408), 21.5 min
Gene.26311::comp9327_seq0::g.26311::m.26311	Zinc finger CCHC domain-containing protein 2 OS=Schistosoma haematobium GN=MS3_02987 PE=4 SV=1	101	145557	6	0	4	0	3.2	5.87	1446	1	1	1	557.831	1113.65	2	1113.49	0.1537	0	31.46	0.41	C	NPNDLNAVEE	T			Cmpd 257, AutoMSn(557.8311), 32.1 min
Gene.26311::comp9327_seq0::g.26311::m.26311	Zinc finger CCHC domain-containing protein 2 OS=Schistosoma haematobium GN=MS3_02987 PE=4 SV=1	101	145557	6	0	4	0	3.2	5.87	1773	1	1	1	535.813	1604.42	3	1604.69	-0.2746	0	40.55	0.1	Y	NPSCEELPSSICGNR	L			Cmpd 246, AutoMSn(535.8132), 31.7 min	emPAI	0.02
Gene.22652::comp7061_seq0::g.22652::m.22652	Innexin OS=Schistosoma japonicum GN=inx PE=2 SV=1	81	30424	2	0	2	0	9.8	8.94	908	2	0	1	702.864	1403.71	2	1403.73	-0.0177	0	37.49	0.54	V	AIILAGQAMMAWI	P	Oxidation (M)	0.0000000005000.0	Cmpd 625, AutoMSn(702.8637), 38.6 min
Gene.22652::comp7061_seq0::g.22652::m.22652	Innexin OS=Schistosoma japonicum GN=inx PE=2 SV=1	81	30424	2	0	2	0	9.8	8.94	430	1	1	1	525.288	1572.84	3	1572.85	-0.0062	0	28.72	2	L	FIVMIGFRQYVGK	P	Oxidation (M)	0.0005000000000.0	Cmpd 56, AutoMSn(525.2881), 23.8 min
Gene.8326::comp2341_seq0::g.8326::m.8326	Putative ftz-F1 interacting protein OS=Schistosoma mansoni GN=Smp_090140.2 PE=4 SV=1	91	102133	15	0	3	0	4.1	9.36	1613	7	1	1	626.382	1250.75	2	1250.51	0.2445	0	22.81	3.3	H	ENDLESEEPHA	L	Glu->pyro-Glu (N-term E)	4.00000000000.0	Cmpd 625, AutoMSn(626.3821), 32.5 min
Gene.8326::comp2341_seq0::g.8326::m.8326	Putative ftz-F1 interacting protein OS=Schistosoma mansoni GN=Smp_090140.2 PE=4 SV=1	91	102133	15	0	3	0	4.1	9.36	1678	1	1	1	453.21	1356.61	3	1356.78	-0.1699	0	37.49	0.11	K	ATRKDKRVRPM	S			Cmpd 44, AutoMSn(453.2097), 22.2 min
Gene.8326::comp2341_seq0::g.8326::m.8326	Putative ftz-F1 interacting protein OS=Schistosoma mansoni GN=Smp_090140.2 PE=4 SV=1	91	102133	15	0	3	0	4.1	9.36	1778	3	1	1	1654.68	1653.68	1	1653.77	-0.0945	0	41.65	0.0005	T	TQNSGTLHQQNPATAS	S			Cmpd 432, AutoMSn(1654.6834), 38.3 min
Gene.8326::comp2341_seq0::g.8326::m.8326	Putative ftz-F1 interacting protein OS=Schistosoma mansoni GN=Smp_090140.2 PE=4 SV=1	91	102133	15	0	3	0	4.1	9.36	1779	3	1	1	1654.68	1653.68	1	1653.77	-0.0934	0	41.61	0.0005	T	TQNSGTLHQQNPATAS	S			Cmpd 434, AutoMSn(1654.6845), 38.4 min
Gene.8326::comp2341_seq0::g.8326::m.8326	Putative ftz-F1 interacting protein OS=Schistosoma mansoni GN=Smp_090140.2 PE=4 SV=1	91	102133	15	0	3	0	4.1	9.36	1780	3	1	1	1654.68	1653.68	1	1653.77	-0.0934	0	41.62	0.0005	T	TQNSGTLHQQNPATAS	S			Cmpd 639, AutoMSn(1654.6846), 39.7 min
Gene.8326::comp2341_seq0::g.8326::m.8326	Putative ftz-F1 interacting protein OS=Schistosoma mansoni GN=Smp_090140.2 PE=4 SV=1	91	102133	15	0	3	0	4.1	9.36	1781	3	1	1	1654.68	1653.68	1	1653.77	-0.0933	0	41.64	0.0005	T	TQNSGTLHQQNPATAS	S			Cmpd 624, AutoMSn(1654.6846), 38.6 min
Gene.8326::comp2341_seq0::g.8326::m.8326	Putative ftz-F1 interacting protein OS=Schistosoma mansoni GN=Smp_090140.2 PE=4 SV=1	91	102133	15	0	3	0	4.1	9.36	1782	3	1	1	1654.68	1653.68	1	1653.77	-0.0932	0	41.6	0.0005	T	TQNSGTLHQQNPATAS	S			Cmpd 452, AutoMSn(1654.6848), 39.6 min
Gene.8326::comp2341_seq0::g.8326::m.8326	Putative ftz-F1 interacting protein OS=Schistosoma mansoni GN=Smp_090140.2 PE=4 SV=1	91	102133	15	0	3	0	4.1	9.36	1783	3	1	1	1654.68	1653.68	1	1653.77	-0.093	0	41.66	0.00049	T	TQNSGTLHQQNPATAS	S			Cmpd 429, AutoMSn(1654.6850), 38.2 min
Gene.8326::comp2341_seq0::g.8326::m.8326	Putative ftz-F1 interacting protein OS=Schistosoma mansoni GN=Smp_090140.2 PE=4 SV=1	91	102133	15	0	3	0	4.1	9.36	1784	3	1	1	1654.69	1653.68	1	1653.77	-0.0921	0	41.64	0.0005	T	TQNSGTLHQQNPATAS	S			Cmpd 620, AutoMSn(1654.6859), 38.5 min
Gene.8326::comp2341_seq0::g.8326::m.8326	Putative ftz-F1 interacting protein OS=Schistosoma mansoni GN=Smp_090140.2 PE=4 SV=1	91	102133	15	0	3	0	4.1	9.36	1785	3	1	1	1654.69	1653.68	1	1653.77	-0.092	0	41.7	0.00049	T	TQNSGTLHQQNPATAS	S			Cmpd 444, AutoMSn(1654.6860), 39.4 min
Gene.8326::comp2341_seq0::g.8326::m.8326	Putative ftz-F1 interacting protein OS=Schistosoma mansoni GN=Smp_090140.2 PE=4 SV=1	91	102133	15	0	3	0	4.1	9.36	1786	3	1	1	1654.69	1653.68	1	1653.77	-0.0918	0	41.65	0.00049	T	TQNSGTLHQQNPATAS	S			Cmpd 618, AutoMSn(1654.6862), 38.4 min
Gene.8326::comp2341_seq0::g.8326::m.8326	Putative ftz-F1 interacting protein OS=Schistosoma mansoni GN=Smp_090140.2 PE=4 SV=1	91	102133	15	0	3	0	4.1	9.36	1787	3	1	1	1654.69	1653.68	1	1653.77	-0.0916	0	41.65	0.00049	T	TQNSGTLHQQNPATAS	S			Cmpd 447, AutoMSn(1654.6864), 39.5 min
Gene.8326::comp2341_seq0::g.8326::m.8326	Putative ftz-F1 interacting protein OS=Schistosoma mansoni GN=Smp_090140.2 PE=4 SV=1	91	102133	15	0	3	0	4.1	9.36	1788	3	1	1	1654.69	1653.68	1	1653.77	-0.0911	0	41.64	0.00049	T	TQNSGTLHQQNPATAS	S			Cmpd 891, AutoMSn(1654.6869), 38.6 min
Gene.8326::comp2341_seq0::g.8326::m.8326	Putative ftz-F1 interacting protein OS=Schistosoma mansoni GN=Smp_090140.2 PE=4 SV=1	91	102133	15	0	3	0	4.1	9.36	1789	3	1	1	1654.69	1653.68	1	1653.77	-0.0907	0	41.64	0.00049	T	TQNSGTLHQQNPATAS	S			Cmpd 449, AutoMSn(1654.6872), 39.6 min
Gene.8326::comp2341_seq0::g.8326::m.8326	Putative ftz-F1 interacting protein OS=Schistosoma mansoni GN=Smp_090140.2 PE=4 SV=1	91	102133	15	0	3	0	4.1	9.36	1790	3	1	1	1654.69	1653.68	1	1653.77	-0.0904	0	41.62	0.0005	T	TQNSGTLHQQNPATAS	S			Cmpd 641, AutoMSn(1654.6876), 39.7 min
Gene.7109::comp1955_seq0::g.7109::m.7109	Fbxl4, putative OS=Schistosoma mansoni GN=Smp_176090 PE=4 SV=1	81	72084	3	0	2	0	3.3	5.29	1348	3	0	1	527.242	1052.47	2	1052.44	0.029	0	34.69	0.18	P	TDELNQGNY	L			Cmpd 31, AutoMSn(527.2423), 21.4 min
Gene.7109::comp1955_seq0::g.7109::m.7109	Fbxl4, putative OS=Schistosoma mansoni GN=Smp_176090 PE=4 SV=1	81	72084	3	0	2	0	3.3	5.29	218	1	1	1	446.24	1335.7	3	1335.58	0.1193	0	37.49	0.34	N	SIHSNVMDISMS	K	Oxidation (M)	0.000000500000.0	Cmpd 121, AutoMSn(446.2403), 21.1 min
Gene.7109::comp1955_seq0::g.7109::m.7109	Fbxl4, putative OS=Schistosoma mansoni GN=Smp_176090 PE=4 SV=1	81	72084	3	0	2	0	3.3	5.29	219	1	1	1	446.245	1335.71	3	1335.58	0.1336	0	37.49	0.35	N	SIHSNVMDISMS	K	Oxidation (M)	0.000000500000.0	Cmpd 115, AutoMSn(446.2451), 20.9 min
Gene.27595::comp10959_seq4::g.27595::m.27595	A/G-specific adenine DNA glycosylase OS=Schistosoma haematobium GN=MS3_01352 PE=4 SV=1	71	37536	1	0	1	0	4.9	8	1792	1	0	1	557.83	1670.47	3	1670.71	-0.242	0	46.11	0.00028	P	GDFNQALMELGAVCCT	P			Cmpd 393, AutoMSn(557.8300), 32.4 min
Gene.28075::comp11794_seq0::g.28075::m.28075	#N/A	121	248555	10	0	6	0	2.6	5.84	1018	1	1	1	796.85	795.843	1	795.34	0.5028	0	36.1	0.23	L	SQGNVYE	G			Cmpd 607, AutoMSn(796.8499), 38.2 min
Gene.28075::comp11794_seq0::g.28075::m.28075	#N/A	121	248555	10	0	6	0	2.6	5.84	1020	1	1	1	796.851	795.844	1	795.34	0.5041	0	32.85	0.48	L	SQGNVYE	G			Cmpd 603, AutoMSn(796.8513), 38.1 min
Gene.28075::comp11794_seq0::g.28075::m.28075	#N/A	121	248555	10	0	6	0	2.6	5.84	1069	2	1	1	838.839	837.832	1	838.444	-0.6119	0	34.95	0.31	S	EEPAVLSL	N	Glu->pyro-Glu (N-term E)	4.00000000.0	Cmpd 599, AutoMSn(838.8390), 38.0 min
Gene.28075::comp11794_seq0::g.28075::m.28075	#N/A	121	248555	10	0	6	0	2.6	5.84	1131	1	1	1	439.25	876.486	2	876.529	-0.0439	0	31.15	0.44	V	KRRLFTG	P			Cmpd 314, AutoMSn(439.2500), 30.3 min
Gene.28075::comp11794_seq0::g.28075::m.28075	#N/A	121	248555	10	0	6	0	2.6	5.84	1132	1	1	1	439.251	876.488	2	876.529	-0.0415	0	31	0.45	V	KRRLFTG	P			Cmpd 311, AutoMSn(439.2512), 30.2 min
Gene.28075::comp11794_seq0::g.28075::m.28075	#N/A	121	248555	10	0	6	0	2.6	5.84	389	2	0	1	505.29	1512.85	3	1512.87	-0.0266	0	33.53	0.8	T	LSSPLIRGTSRAQK	M			Cmpd 353, AutoMSn(505.2896), 31.4 min
Gene.28075::comp11794_seq0::g.28075::m.28075	#N/A	121	248555	10	0	6	0	2.6	5.84	1820	1	1	1	1331.52	2661.03	2	2660.39	0.6373	0	47.78	0.0002	E	PAVLSLNIFNKLMTTLSSYGSKFN	D	Oxidation (M)	0.000000000000500000000000.0	Cmpd 269, AutoMSn(1331.5201), 29.1 min
Gene.28075::comp11794_seq0::g.28075::m.28075	#N/A	121	248555	10	0	6	0	2.6	5.84	1823	1	1	1	1331.52	2661.03	2	2660.39	0.6436	0	39.2	0.14	E	PAVLSLNIFNKLMTTLSSYGSKFN	D	Oxidation (M)	0.000000000000500000000000.0	Cmpd 274, AutoMSn(1331.5233), 29.2 min
Gene.28075::comp11794_seq0::g.28075::m.28075	#N/A	121	248555	10	0	6	0	2.6	5.84	1826	9	0	1	1493.57	2985.13	2	2985.55	-0.425	0	35.89	0.33	E	PAVLSLNIFNKLMTTLSSYGSKFNDLP	R	Oxidation (M)	0.000000000000500000000000000.0	Cmpd 254, AutoMSn(1493.5709), 28.8 min
Gene.28075::comp11794_seq0::g.28075::m.28075	#N/A	121	248555	10	0	6	0	2.6	5.84	1830	5	1	1	1493.58	2985.15	2	2985.55	-0.4048	0	36.47	0.28	E	PAVLSLNIFNKLMTTLSSYGSKFNDLP	R	Oxidation (M)	0.000000000000500000000000000.0	Cmpd 166, AutoMSn(1493.5810), 28.8 min
Gene.24106::comp7762_seq1::g.24106::m.24106	Uncharacterized protein OS=Schistosoma haematobium GN=MS3_02416 PE=4 SV=1	81	57257	2	0	2	0	4.2	9.17	22	1	0	1	363.162	1086.46	3	1086.41	0.0553	0	38.34	0.25	I	ESSCWGSFGQ	K			Cmpd 34, AutoMSn(363.1616), 18.6 min
Gene.24106::comp7762_seq1::g.24106::m.24106	Uncharacterized protein OS=Schistosoma haematobium GN=MS3_02416 PE=4 SV=1	81	57257	2	0	2	0	4.2	9.17	1611	5	1	1	417.923	1250.75	3	1250.62	0.1227	0	35.64	0.17	T	DACSAILSMIIV	I	Oxidation (M)	0.000000005000.0	Cmpd 623, AutoMSn(417.9232), 32.4 min
Gene.27690::comp11079_seq1::g.27690::m.27690	Uncharacterized protein OS=Schistosoma mattheei PE=4 SV=1	71	58089	3	0	1	0	2.5	6.04	343	1	1	1	495.239	1482.7	3	1482.82	-0.1202	0	40.07	0.16	K	NSALIILFCTILY	N			Cmpd 80, AutoMSn(495.2391), 23.6 min
Gene.27690::comp11079_seq1::g.27690::m.27690	Uncharacterized protein OS=Schistosoma mattheei PE=4 SV=1	71	58089	3	0	1	0	2.5	6.04	347	2	0	1	495.24	1482.7	3	1482.82	-0.1173	0	46.7	0.00035	K	NSALIILFCTILY	N			Cmpd 48, AutoMSn(495.2400), 23.2 min
Gene.27690::comp11079_seq1::g.27690::m.27690	Uncharacterized protein OS=Schistosoma mattheei PE=4 SV=1	71	58089	3	0	1	0	2.5	6.04	350	1	1	1	495.241	1482.7	3	1482.82	-0.1146	0	40.07	0.16	K	NSALIILFCTILY	N			Cmpd 83, AutoMSn(495.2409), 23.7 min
Gene.13320::comp3768_seq0::g.13320::m.13320	Uncharacterized protein OS=Schistosoma mansoni GN=Smp_172780 PE=4 SV=1	91	42144	4	0	3	0	8.3	8.91	20	1	0	0	363.16	1086.46	3	1086.58	-0.1254	0	38.34	0.25	S	EAPRRMRR	I	Oxidation (M)	0.00000500.0	Cmpd 27, AutoMSn(363.1598), 18.4 min
Gene.13320::comp3768_seq0::g.13320::m.13320	Uncharacterized protein OS=Schistosoma mansoni GN=Smp_172780 PE=4 SV=1	91	42144	4	0	3	0	8.3	8.91	21	1	0	0	363.161	1086.46	3	1086.58	-0.123	0	38.34	0.25	S	EAPRRMRR	I	Oxidation (M)	0.00000500.0	Cmpd 32, AutoMSn(363.1606), 18.5 min
Gene.13320::comp3768_seq0::g.13320::m.13320	Uncharacterized protein OS=Schistosoma mansoni GN=Smp_172780 PE=4 SV=1	91	42144	4	0	3	0	8.3	8.91	1552	5	1	0	604.375	1206.73	2	1206.56	0.172	0	27.96	1	D	LHESSSSTRFG	T			Cmpd 641, AutoMSn(604.3747), 32.8 min
Gene.13320::comp3768_seq0::g.13320::m.13320	Uncharacterized protein OS=Schistosoma mansoni GN=Smp_172780 PE=4 SV=1	91	42144	4	0	3	0	8.3	8.91	1682	1	1	0	454.582	1360.72	3	1360.59	0.1304	0	26.59	1.3	L	ATRMICGFCSKE	Q	Oxidation (M)	0.000500000000.0	Cmpd 457, AutoMSn(454.5820), 34.2 min
Gene.15572::comp4505_seq0::g.15572::m.15572	Uncharacterized protein OS=Schistosoma curassoni PE=4 SV=1	71	13639	1	0	1	0	9.8	8.8	191	4	0	1	437.234	1308.68	3	1308.61	0.0758	0	47.07	0.0003	-	MQMKTDSVTAVG	I	Acetyl (Protein N-term)	1.000000000000.0	Cmpd 261, AutoMSn(437.2343), 24.3 min
Gene.10269::comp2879_seq0::g.10269::m.10269	SJCHGC00551 protein OS=Schistosoma japonicum PE=2 SV=1	91	44123	4	0	3	0	5.3	9.54	792	3	1	1	319.192	636.369	2	636.2	0.1692	0	29.6	0.56	E	SHCCST	C			Cmpd 312, AutoMSn(319.1917), 35.4 min
Gene.10269::comp2879_seq0::g.10269::m.10269	SJCHGC00551 protein OS=Schistosoma japonicum PE=2 SV=1	91	44123	4	0	3	0	5.3	9.54	819	1	1	1	327.179	652.343	2	652.177	0.1667	0	29.93	0.44	S	HCCSTC	I			Cmpd 311, AutoMSn(327.1790), 35.4 min
Gene.10269::comp2879_seq0::g.10269::m.10269	SJCHGC00551 protein OS=Schistosoma japonicum PE=2 SV=1	91	44123	4	0	3	0	5.3	9.54	820	1	1	1	327.18	652.346	2	652.177	0.1695	0	32.28	0.26	S	HCCSTC	I			Cmpd 317, AutoMSn(327.1804), 35.5 min
Gene.10269::comp2879_seq0::g.10269::m.10269	SJCHGC00551 protein OS=Schistosoma japonicum PE=2 SV=1	91	44123	4	0	3	0	5.3	9.54	1668	2	1	1	667.386	1332.76	2	1332.77	-0.0074	0	35.26	0.18	R	VIASSVGGIITAFV	M			Cmpd 819, AutoMSn(667.3863), 36.9 min
Gene.23234::comp7325_seq0::g.23234::m.23234	Coproporphyrinogen oxidase OS=Schistosoma japonicum GN=Coprox PE=2 SV=1	70	45201	1	0	1	0	3.8	8.77	347	5	0	1	495.24	1482.7	3	1482.8	-0.1059	0	46.33	0.00038	G	VNVSVISGNLSPQAV	K			Cmpd 48, AutoMSn(495.2400), 23.2 min
Gene.31483::comp29939_seq0::g.31483::m.31483	Paxillin OS=Schistosoma japonicum GN=Pax PE=2 SV=1	80	11498	2	0	2	0	15.4	4.93	1615	4	1	1	417.925	1250.75	3	1250.65	0.1011	0	31.89	0.41	S	DSSILQGAKYGI	K			Cmpd 629, AutoMSn(417.9245), 32.6 min
Gene.31483::comp29939_seq0::g.31483::m.31483	Paxillin OS=Schistosoma japonicum GN=Pax PE=2 SV=1	80	11498	2	0	2	0	15.4	4.93	559	1	1	1	561.309	1680.9	3	1680.86	0.0477	0	36.9	0.38	Q	LTESDSSILQGAKYGI	K			Cmpd 258, AutoMSn(561.3088), 24.2 min
Gene.4444::comp1211_seq1::g.4444::m.4444	Syntaxin 1A OS=Schistosoma japonicum GN=Syx1A PE=2 SV=1	80	34103	3	0	2	0	6.7	4.89	1432	1	1	1	1110.79	1109.78	1	1109.47	0.3062	0	38.34	0.13	M	AMLVESQGEM	I	Oxidation (M)	0.0500000000.0	Cmpd 423, AutoMSn(1110.7868), 38.1 min
Gene.4444::comp1211_seq1::g.4444::m.4444	Syntaxin 1A OS=Schistosoma japonicum GN=Syx1A PE=2 SV=1	80	34103	3	0	2	0	6.7	4.89	1439	1	1	1	1110.79	1109.78	1	1109.47	0.3073	0	38.34	0.13	M	AMLVESQGEM	I	Oxidation (M)	0.0500000000.0	Cmpd 420, AutoMSn(1110.7879), 38.0 min
Gene.4444::comp1211_seq1::g.4444::m.4444	Syntaxin 1A OS=Schistosoma japonicum GN=Syx1A PE=2 SV=1	80	34103	3	0	2	0	6.7	4.89	1486	1	1	1	1151.56	1150.55	1	1150.63	-0.0807	0	35.54	0.15	K	ADTKKAVKYQ	S			Cmpd 558, AutoMSn(1151.5612), 36.8 min
Gene.27625::comp11008_seq1::g.27625::m.27625	SCY1-like protein 2 (Fragment) OS=Schistosoma haematobium GN=MS3_04793 PE=4 SV=1	110	96822	6	0	5	0	6.4	8.95	1188	4	1	1	469.239	936.464	2	936.313	0.1505	0	21.57	3.6	H	DVEENNDC	L			Cmpd 207, AutoMSn(469.2391), 30.3 min
Gene.27625::comp11008_seq1::g.27625::m.27625	SCY1-like protein 2 (Fragment) OS=Schistosoma haematobium GN=MS3_04793 PE=4 SV=1	110	96822	6	0	5	0	6.4	8.95	1190	1	0	0	469.777	937.539	2	937.422	0.1174	0	33.89	0.21	F	IAPEAQMY	N	Oxidation (M)	0.00000050.0	Cmpd 328, AutoMSn(469.7767), 30.7 min
Gene.27625::comp11008_seq1::g.27625::m.27625	SCY1-like protein 2 (Fragment) OS=Schistosoma haematobium GN=MS3_04793 PE=4 SV=1	110	96822	6	0	5	0	6.4	8.95	1602	3	0	0	626.376	1250.74	2	1250.64	0.0963	0	36.77	0.13	G	MLLPSMVNFLA	L	Oxidation (M)	0.00000500000.0	Cmpd 289, AutoMSn(626.3756), 33.4 min
Gene.27625::comp11008_seq1::g.27625::m.27625	SCY1-like protein 2 (Fragment) OS=Schistosoma haematobium GN=MS3_04793 PE=4 SV=1	110	96822	6	0	5	0	6.4	8.95	1603	2	0	0	626.377	1250.74	2	1250.64	0.0994	0	33.88	0.25	G	MLLPSMVNFLA	L	Oxidation (M)	0.00000500000.0	Cmpd 288, AutoMSn(626.3771), 33.4 min
Gene.27625::comp11008_seq1::g.27625::m.27625	SCY1-like protein 2 (Fragment) OS=Schistosoma haematobium GN=MS3_04793 PE=4 SV=1	110	96822	6	0	5	0	6.4	8.95	1741	5	0	0	491.295	1470.86	3	1470.73	0.1303	0	29.72	0.72	M	HCNINMASILLIN	K	Oxidation (M)	0.0000050000000.0	Cmpd 815, AutoMSn(491.2948), 36.8 min
Gene.27625::comp11008_seq1::g.27625::m.27625	SCY1-like protein 2 (Fragment) OS=Schistosoma haematobium GN=MS3_04793 PE=4 SV=1	110	96822	6	0	5	0	6.4	8.95	1792	6	0	0	557.83	1670.47	3	1669.81	0.6548	0	36.74	0.24	M	IIMDHSDLFINHIS	Q	Oxidation (M)	0.00500000000000.0	Cmpd 393, AutoMSn(557.8300), 32.4 min
Gene.850::comp173_seq3::g.850::m.850	Phosphoglycerate kinase OS=Schistosoma japonicum GN=PGK1 PE=2 SV=1	80	44241	5	0	2	0	4.1	6.8	304	1	1	0	477.917	476.909	1	476.223	0.6864	0	21.51	8.6	H	VSTGGG	A			Cmpd 403, AutoMSn(477.9168), 37.7 min
Gene.850::comp173_seq3::g.850::m.850	Phosphoglycerate kinase OS=Schistosoma japonicum GN=PGK1 PE=2 SV=1	80	44241	5	0	2	0	4.1	6.8	305	5	1	0	477.917	476.91	1	476.223	0.6867	0	22.02	7.6	H	VSTGGG	A			Cmpd 400, AutoMSn(477.9171), 37.6 min
Gene.850::comp173_seq3::g.850::m.850	Phosphoglycerate kinase OS=Schistosoma japonicum GN=PGK1 PE=2 SV=1	80	44241	5	0	2	0	4.1	6.8	1420	2	1	1	1107.59	1106.59	1	1106.53	0.0598	0	32.38	0.32	A	GTKAAMDAVVE	A	Oxidation (M)	0.00000500000.0	Cmpd 539, AutoMSn(1107.5948), 36.3 min
Gene.850::comp173_seq3::g.850::m.850	Phosphoglycerate kinase OS=Schistosoma japonicum GN=PGK1 PE=2 SV=1	80	44241	5	0	2	0	4.1	6.8	1423	2	0	1	1107.6	1106.59	1	1106.53	0.0604	0	44.15	0.00021	A	GTKAAMDAVVE	A	Oxidation (M)	0.00000500000.0	Cmpd 542, AutoMSn(1107.5955), 36.4 min
Gene.850::comp173_seq3::g.850::m.850	Phosphoglycerate kinase OS=Schistosoma japonicum GN=PGK1 PE=2 SV=1	80	44241	5	0	2	0	4.1	6.8	1424	3	1	1	1107.6	1106.59	1	1106.53	0.0605	0	37.19	0.1	A	GTKAAMDAVVE	A	Oxidation (M)	0.00000500000.0	Cmpd 519, AutoMSn(1107.5955), 35.9 min
Gene.18403::comp5474_seq3::g.18403::m.18403	Importin-9 (Fragment) OS=Schistosoma haematobium GN=MS3_09004 PE=4 SV=1	80	124288	2	0	2	0	2.4	4.71	908	1	0	1	702.864	1403.71	2	1403.75	-0.042	0	42.54	0.17	K	LAIDFLSTIPDLS	G			Cmpd 625, AutoMSn(702.8637), 38.6 min
Gene.18403::comp5474_seq3::g.18403::m.18403	Importin-9 (Fragment) OS=Schistosoma haematobium GN=MS3_09004 PE=4 SV=1	80	124288	2	0	2	0	2.4	4.71	1799	1	1	1	858.457	1714.9	2	1714.71	0.1899	0	35.97	0.15	E	HQEKLCEEDENEVN	D			Cmpd 547, AutoMSn(858.4574), 36.5 min
Gene.20870::comp6324_seq1::g.20870::m.20870	Uncharacterized protein OS=Schistosoma haematobium GN=MS3_08881 PE=4 SV=1	90	98328	5	0	3	0	5.4	9.24	137	6	1	0	411.206	1230.6	3	1230.65	-0.0516	0	37.54	0.24	R	RPHIPPNSNLS	V			Cmpd 79, AutoMSn(411.2057), 19.9 min
Gene.20870::comp6324_seq1::g.20870::m.20870	Uncharacterized protein OS=Schistosoma haematobium GN=MS3_08881 PE=4 SV=1	90	98328	5	0	3	0	5.4	9.24	138	2	1	0	411.212	1230.61	3	1230.65	-0.0326	0	37.65	0.24	R	RPHIPPNSNLS	V			Cmpd 81, AutoMSn(411.2120), 20.0 min
Gene.20870::comp6324_seq1::g.20870::m.20870	Uncharacterized protein OS=Schistosoma haematobium GN=MS3_08881 PE=4 SV=1	90	98328	5	0	3	0	5.4	9.24	288	4	0	0	467.171	1398.49	3	1398.69	-0.2018	0	37.71	0.32	S	VQMPNQQSQVPK	H	Oxidation (M)	0.005000000000.0	Cmpd 120, AutoMSn(467.1709), 21.0 min
Gene.20870::comp6324_seq1::g.20870::m.20870	Uncharacterized protein OS=Schistosoma haematobium GN=MS3_08881 PE=4 SV=1	90	98328	5	0	3	0	5.4	9.24	290	8	1	0	467.174	1398.5	3	1398.69	-0.1913	0	36.87	0.38	S	VQMPNQQSQVPK	H	Oxidation (M)	0.005000000000.0	Cmpd 123, AutoMSn(467.1743), 21.1 min
Gene.20870::comp6324_seq1::g.20870::m.20870	Uncharacterized protein OS=Schistosoma haematobium GN=MS3_08881 PE=4 SV=1	90	98328	5	0	3	0	5.4	9.24	1824	1	1	0	1412.55	2823.09	2	2823.32	-0.2319	0	38.91	0.16	N	QSHITQFMPQHGNSQVQNPAKSQTM	G			Cmpd 277, AutoMSn(1412.5504), 29.3 min
Gene.44::comp6_seq0::g.44::m.44	Actin OS=Schistosoma japonicum PE=2 SV=1	70	41714	1	0	1	0	3.2	5.3	191	1	0	1	437.234	1308.68	3	1308.58	0.0978	0	47.49	0.00028	W	ISKQEYDESGPG	I			Cmpd 261, AutoMSn(437.2343), 24.3 min
Gene.16834::comp4924_seq0::g.16834::m.16834	Uncharacterized protein OS=Trichobilharzia regenti PE=4 SV=1	70	67300	1	0	1	0	2.9	9.4	1796	1	1	1	564.678	1691.01	3	1690.72	0.2911	0	46.8	0.00017	R	DSSTSGTSTTVTTTTNM	T			Cmpd 791, AutoMSn(564.6778), 36.3 min	emPAI	0.05
Gene.10597::comp2964_seq1::g.10597::m.10597	Histone chaperone ASF1 (Anti-silencing function protein 1 homolog) OS=Schistosoma japonicum PE=2 SV=1	80	12925	3	0	2	0	21.9	4.08	284	4	1	1	467.167	1398.48	3	1398.57	-0.0927	0	37.66	0.33	N	DKLDSSNFCENQ	S			Cmpd 127, AutoMSn(467.1671), 21.2 min
Gene.10597::comp2964_seq1::g.10597::m.10597	Histone chaperone ASF1 (Anti-silencing function protein 1 homolog) OS=Schistosoma japonicum PE=2 SV=1	80	12925	3	0	2	0	21.9	4.08	289	8	1	1	467.173	1398.5	3	1398.57	-0.0747	0	38.02	0.29	N	DKLDSSNFCENQ	S			Cmpd 112, AutoMSn(467.1731), 20.9 min
Gene.10597::comp2964_seq1::g.10597::m.10597	Histone chaperone ASF1 (Anti-silencing function protein 1 homolog) OS=Schistosoma japonicum PE=2 SV=1	80	12925	3	0	2	0	21.9	4.08	1769	9	1	1	520.649	1558.93	3	1558.79	0.137	0	25.64	2	I	ASDPRVTRFPIDW	G			Cmpd 749, AutoMSn(520.6494), 35.2 min
Gene.15057::comp4348_seq1::g.15057::m.15057	Acetyl-coenzyme A synthetase OS=Schistosoma japonicum PE=2 SV=1	100	50850	6	0	4	0	9.5	5.63	1117	1	1	1	863.409	862.402	1	862.47	-0.0675	0	22.49	3.2	Y	NRMSLKV	L	Oxidation (M)	0.0050000.0	Cmpd 496, AutoMSn(863.4092), 35.4 min
Gene.15057::comp4348_seq1::g.15057::m.15057	Acetyl-coenzyme A synthetase OS=Schistosoma japonicum PE=2 SV=1	100	50850	6	0	4	0	9.5	5.63	1118	1	1	1	863.41	862.402	1	862.47	-0.067	0	34.69	0.19	Y	NRMSLKV	L	Oxidation (M)	0.0050000.0	Cmpd 494, AutoMSn(863.4097), 35.3 min
Gene.15057::comp4348_seq1::g.15057::m.15057	Acetyl-coenzyme A synthetase OS=Schistosoma japonicum PE=2 SV=1	100	50850	6	0	4	0	9.5	5.63	1291	2	1	1	505.294	1008.57	2	1008.45	0.1259	0	22.4	3.1	G	MMRTINNN	H	Oxidation (M)	0.05000000.0	Cmpd 536, AutoMSn(505.2943), 30.5 min
Gene.15057::comp4348_seq1::g.15057::m.15057	Acetyl-coenzyme A synthetase OS=Schistosoma japonicum PE=2 SV=1	100	50850	6	0	4	0	9.5	5.63	1685	3	1	1	454.601	1360.78	3	1360.68	0.1013	0	23.39	2.9	R	PKGVVHTTGGYMV	Y	Oxidation (M)	0.0000000000050.0	Cmpd 687, AutoMSn(454.6014), 33.8 min
Gene.15057::comp4348_seq1::g.15057::m.15057	Acetyl-coenzyme A synthetase OS=Schistosoma japonicum PE=2 SV=1	100	50850	6	0	4	0	9.5	5.63	446	1	1	1	531.293	1590.86	3	1590.79	0.0638	0	36.56	0.41	S	EAAVVSRQHPVKGEC	L	Glu->pyro-Glu (N-term E)	4.000000000000000.0	Cmpd 132, AutoMSn(531.2931), 27.0 min
Gene.15057::comp4348_seq1::g.15057::m.15057	Acetyl-coenzyme A synthetase OS=Schistosoma japonicum PE=2 SV=1	100	50850	6	0	4	0	9.5	5.63	447	1	1	1	531.299	1590.88	3	1590.79	0.0818	0	37.08	0.36	S	EAAVVSRQHPVKGEC	L	Glu->pyro-Glu (N-term E)	4.000000000000000.0	Cmpd 131, AutoMSn(531.2991), 27.0 min
Gene.14086::comp4045_seq0::g.14086::m.14086	SJCHGC04671 protein OS=Schistosoma japonicum PE=2 SV=1	80	20182	2	0	2	0	6.8	9.21	546	1	0	0	560.872	559.864	1	560.263	-0.3985	0	32.24	0.8	D	LPNAM	K	Oxidation (M)	0.00005.0	Cmpd 413, AutoMSn(560.8716), 37.9 min
Gene.14086::comp4045_seq0::g.14086::m.14086	SJCHGC04671 protein OS=Schistosoma japonicum PE=2 SV=1	80	20182	2	0	2	0	6.8	9.21	221	4	1	1	448.255	1341.74	3	1341.67	0.071	0	37.49	0.31	F	ANKQDLPNAMKP	N	Oxidation (M)	0.000000000500.0	Cmpd 110, AutoMSn(448.2546), 20.8 min
Gene.499::comp93_seq0::g.499::m.499	40S ribosomal protein S30 OS=Schistosoma japonicum PE=2 SV=1	70	14688	1	0	1	0	7.4	10.26	129	2	0	1	409.183	1224.53	3	1224.61	-0.0772	0	39.6	0.2	-	MQLVVKSFDT	R	Acetyl (Protein N-term); Oxidation (M)	1.5000000000.0	Cmpd 47, AutoMSn(409.1835), 19.0 min
Gene.23967::comp7670_seq0::g.23967::m.23967	WD repeat-containing protein WRAP73 OS=Schistosoma haematobium GN=MS3_08709 PE=4 SV=1	80	68047	2	0	2	0	5.3	8.26	1212	8	0	1	477.073	952.131	2	951.503	0.6284	0	39.62	0.11	Q	GSSAVQYKL	I			Cmpd 399, AutoMSn(477.0727), 37.6 min
Gene.23967::comp7670_seq0::g.23967::m.23967	WD repeat-containing protein WRAP73 OS=Schistosoma haematobium GN=MS3_08709 PE=4 SV=1	80	68047	2	0	2	0	5.3	8.26	1824	2	0	1	1412.55	2823.09	2	2823.42	-0.333	0	38.31	0.18	G	KLYQHETKRNSENKLDLPFSDYV	V			Cmpd 277, AutoMSn(1412.5504), 29.3 min
Gene.28733::comp13385_seq1::g.28733::m.28733	Uncharacterized protein OS=Schistosoma rodhaini PE=4 SV=1	90	54646	11	0	3	0	6.4	5.63	1077	1	1	1	841.324	840.316	1	840.325	-0.0086	0	32.26	0.3	L	YQDNNTS	T			Cmpd 188, AutoMSn(841.3236), 26.7 min
Gene.28733::comp13385_seq1::g.28733::m.28733	Uncharacterized protein OS=Schistosoma rodhaini PE=4 SV=1	90	54646	11	0	3	0	6.4	5.63	1078	4	1	1	841.324	840.317	1	840.325	-0.0084	0	27.81	0.83	L	YQDNNTS	T			Cmpd 189, AutoMSn(841.3238), 26.8 min
Gene.28733::comp13385_seq1::g.28733::m.28733	Uncharacterized protein OS=Schistosoma rodhaini PE=4 SV=1	90	54646	11	0	3	0	6.4	5.63	1584	1	0	1	1246.76	1245.75	1	1246.48	-0.7267	0	37.74	0.11	D	ESSCHHHHHH	-			Cmpd 450, AutoMSn(1246.7605), 39.6 min
Gene.28733::comp13385_seq1::g.28733::m.28733	Uncharacterized protein OS=Schistosoma rodhaini PE=4 SV=1	90	54646	11	0	3	0	6.4	5.63	1587	1	0	1	1246.76	1245.75	1	1246.48	-0.726	0	37.74	0.11	D	ESSCHHHHHH	-			Cmpd 446, AutoMSn(1246.7611), 39.5 min
Gene.28733::comp13385_seq1::g.28733::m.28733	Uncharacterized protein OS=Schistosoma rodhaini PE=4 SV=1	90	54646	11	0	3	0	6.4	5.63	1590	1	0	1	1246.76	1245.75	1	1246.48	-0.7254	0	37.74	0.11	D	ESSCHHHHHH	-			Cmpd 443, AutoMSn(1246.7618), 39.3 min
Gene.28733::comp13385_seq1::g.28733::m.28733	Uncharacterized protein OS=Schistosoma rodhaini PE=4 SV=1	90	54646	11	0	3	0	6.4	5.63	1591	1	0	1	1246.76	1245.75	1	1246.48	-0.7251	0	37.74	0.11	D	ESSCHHHHHH	-			Cmpd 430, AutoMSn(1246.7620), 38.3 min
Gene.28733::comp13385_seq1::g.28733::m.28733	Uncharacterized protein OS=Schistosoma rodhaini PE=4 SV=1	90	54646	11	0	3	0	6.4	5.63	1594	1	0	1	1246.76	1245.76	1	1246.48	-0.7249	0	37.74	0.11	D	ESSCHHHHHH	-			Cmpd 887, AutoMSn(1246.7623), 38.5 min
Gene.28733::comp13385_seq1::g.28733::m.28733	Uncharacterized protein OS=Schistosoma rodhaini PE=4 SV=1	90	54646	11	0	3	0	6.4	5.63	1596	1	0	1	1246.76	1245.76	1	1246.48	-0.7246	0	37.74	0.11	D	ESSCHHHHHH	-			Cmpd 919, AutoMSn(1246.7626), 39.7 min
Gene.28733::comp13385_seq1::g.28733::m.28733	Uncharacterized protein OS=Schistosoma rodhaini PE=4 SV=1	90	54646	11	0	3	0	6.4	5.63	1597	1	0	1	1246.76	1245.76	1	1246.48	-0.7235	0	37.74	0.11	D	ESSCHHHHHH	-			Cmpd 441, AutoMSn(1246.7637), 39.2 min
Gene.28733::comp13385_seq1::g.28733::m.28733	Uncharacterized protein OS=Schistosoma rodhaini PE=4 SV=1	90	54646	11	0	3	0	6.4	5.63	1598	1	0	1	1246.76	1245.76	1	1246.48	-0.7228	0	37.74	0.11	D	ESSCHHHHHH	-			Cmpd 455, AutoMSn(1246.7643), 39.8 min
Gene.28733::comp13385_seq1::g.28733::m.28733	Uncharacterized protein OS=Schistosoma rodhaini PE=4 SV=1	90	54646	11	0	3	0	6.4	5.63	1795	7	1	1	564.678	1691.01	3	1690.73	0.2778	0	29.76	0.84	Y	DNSIHQFNIFDNNN	N			Cmpd 785, AutoMSn(564.6777), 36.1 min

## Sheet: egg
Header	--------------------------------------------------------
Search title	Submitted from Copy of smk peptidomics egg no acet noamid nophos by Mascot Daemon on SERVER-BIOINFO
Timestamp	2020-12-03T04:46:56Z
User
Email
Report URI	http://localhost/mascot/cgi/master_results.pl?file=../data/20201203/F011225.dat
Peak list data path	C:\Program Files (x86)\Matrix Science\Mascot Daemon\mgf\1945 Copy of smk peptidomics egg no acet noamid nophos\mascot_daemon_merge.mgf
Peak list format	Mascot generic
Search type	MIS
Mascot version	2.3.02
Database	Sme_trans_new
Fasta file	peptides.fasta
Total sequences	20798
Total residues	9745449
Sequences after taxonomy filter	20798
Number of queries	1793
Variable modifications	--------------------------------------------------------
Identifier	Name	Delta	Neutral loss(es)
1	Acetyl (Protein N-term)	42.0106
2	Amidated (Protein C-term)	-0.984016
3	Gln->pyro-Glu (N-term Q)	-17.0265
4	Glu->pyro-Glu (N-term E)	-18.0106
5	Oxidation (M)	15.9949	0	63.9983
Search Parameters	--------------------------------------------------------
Taxonomy filter	All entries
Enzyme	None
Maximum Missed Cleavages	1
Fixed modifications
Variable modifications	Acetyl (Protein N-term),Amidated (Protein C-term),Gln->pyro-Glu (N-term Q),Glu->pyro-Glu (N-term E),Oxidation (M)
Peptide Mass Tolerance	0.8
Peptide Mass Tolerance Units	Da
Fragment Mass Tolerance	0.8
Fragment Mass Tolerance Units	Da
Mass values	Monoisotopic
Instrument type	ESI-QUAD-TOF
Format parameters	--------------------------------------------------------
Significance threshold	0.05
Max. number of hits	100
Use MudPIT protein scoring	0
Ions score cut-off	0
Include same-set proteins
Include sub-set proteins	0
Include unassigned	0
Require bold red	0
Use homology threshold	0
Group protein families	0
Protein hits	--------------------------------------------------------
prot_acc	prot_desc	prot_score	prot_mass	prot_matches	prot_matches_sig	prot_sequences	prot_sequences_sig	prot_cover	prot_pi	pep_query	pep_rank	pep_isbold	pep_isunique	pep_exp_mz	pep_exp_mr	pep_exp_z	pep_calc_mr	pep_delta	pep_miss	pep_score	pep_expect	pep_res_before	pep_seq	pep_res_after	pep_var_mod	pep_var_mod_pos	pep_scan_title
Gene.4647::comp1268_seq0::g.4647::m.4647	Uncharacterized protein OS=Schistosoma japonicum PE=2 SV=1	111	36681	3	0	3	0	11.1	7.99	1489	1	1	1	577.766	1153.52	2	1153.6	-0.0849	0	41.69	0.00037	T	PYVSDYLKAV	F			Cmpd 11, AutoMSn(577.7658), 18.5 min
Gene.4647::comp1268_seq0::g.4647::m.4647	Uncharacterized protein OS=Schistosoma japonicum PE=2 SV=1	111	36681	3	0	3	0	11.1	7.99	307	1	1	1	467.171	1398.49	3	1398.71	-0.2226	0	42.36	0.11	S	HVLTYLNSPQDL	E			Cmpd 110, AutoMSn(467.1712), 21.2 min
Gene.4647::comp1268_seq0::g.4647::m.4647	Uncharacterized protein OS=Schistosoma japonicum PE=2 SV=1	111	36681	3	0	3	0	11.1	7.99	308	1	1	1	467.175	1398.5	3	1398.58	-0.0713	0	42.59	0.1	L	SVRESSSEDCMGL	E			Cmpd 108, AutoMSn(467.1754), 21.1 min
Gene.14391::comp4149_seq0::g.14391::m.14391	Uncharacterized protein OS=Schistosoma mansoni GN=Smp_146300 PE=3 SV=1	97	68615	4	0	3	0	5.6	8.36	1266	1	1	1	505.291	1008.57	2	1009.36	-0.7953	0	27.58	0.92	R	QDNYSATND	M	Gln->pyro-Glu (N-term Q)	3.000000000.0	Cmpd 288, AutoMSn(505.2909), 31.3 min
Gene.14391::comp4149_seq0::g.14391::m.14391	Uncharacterized protein OS=Schistosoma mansoni GN=Smp_146300 PE=3 SV=1	97	68615	4	0	3	0	5.6	8.36	798	1	1	1	686.922	1371.83	2	1371.7	0.1277	0	46.47	0.00065	G	YIFLWVTGRAM	E	Oxidation (M)	0.00000000005.0	Cmpd 63, AutoMSn(686.9216), 22.6 min
Gene.14391::comp4149_seq0::g.14391::m.14391	Uncharacterized protein OS=Schistosoma mansoni GN=Smp_146300 PE=3 SV=1	97	68615	4	0	3	0	5.6	8.36	366	1	1	1	495.238	1482.69	3	1482.63	0.0653	0	46.65	0.00035	T	NSKQQVTDGSCSET	I			Cmpd 126, AutoMSn(495.2376), 21.6 min
Gene.14391::comp4149_seq0::g.14391::m.14391	Uncharacterized protein OS=Schistosoma mansoni GN=Smp_146300 PE=3 SV=1	97	68615	4	0	3	0	5.6	8.36	371	1	1	1	495.24	1482.7	3	1482.63	0.0714	0	46.98	0.00033	T	NSKQQVTDGSCSET	I			Cmpd 129, AutoMSn(495.2396), 21.7 min
Gene.29175::comp14642_seq1::g.29175::m.29175	Multiple PDZ domain protein OS=Schistosoma haematobium GN=MS3_07974 PE=4 SV=1	74	86338	6	0	2	0	2.6	4.67	1349	1	1	1	527.241	1052.47	2	1052.48	-0.0177	0	55.51	1e-05	S	VNCIESEFL	K			Cmpd 15, AutoMSn(527.2409), 19.1 min
Gene.29175::comp14642_seq1::g.29175::m.29175	Multiple PDZ domain protein OS=Schistosoma haematobium GN=MS3_07974 PE=4 SV=1	74	86338	6	0	2	0	2.6	4.67	1351	1	1	1	527.241	1052.47	2	1052.48	-0.0166	0	46.56	0.00011	S	VNCIESEFL	K			Cmpd 21, AutoMSn(527.2414), 19.3 min
Gene.29175::comp14642_seq1::g.29175::m.29175	Multiple PDZ domain protein OS=Schistosoma haematobium GN=MS3_07974 PE=4 SV=1	74	86338	6	0	2	0	2.6	4.67	1352	7	1	1	527.242	1052.47	2	1052.48	-0.0161	0	33.42	0.24	S	VNCIESEFL	K			Cmpd 19, AutoMSn(527.2417), 19.2 min
Gene.29175::comp14642_seq1::g.29175::m.29175	Multiple PDZ domain protein OS=Schistosoma haematobium GN=MS3_07974 PE=4 SV=1	74	86338	6	0	2	0	2.6	4.67	1355	5	1	1	527.242	1052.47	2	1052.48	-0.0151	0	33.39	0.24	S	VNCIESEFL	K			Cmpd 22, AutoMSn(527.2422), 19.3 min
Gene.29175::comp14642_seq1::g.29175::m.29175	Multiple PDZ domain protein OS=Schistosoma haematobium GN=MS3_07974 PE=4 SV=1	74	86338	6	0	2	0	2.6	4.67	1356	2	1	1	527.242	1052.47	2	1052.48	-0.0147	0	45.56	0.00014	S	VNCIESEFL	K			Cmpd 20, AutoMSn(527.2423), 19.3 min
Gene.29175::comp14642_seq1::g.29175::m.29175	Multiple PDZ domain protein OS=Schistosoma haematobium GN=MS3_07974 PE=4 SV=1	74	86338	6	0	2	0	2.6	4.67	1491	3	1	1	577.766	1153.52	2	1153.46	0.0556	0	35.01	0.17	N	SETSESSEPTT	M			Cmpd 12, AutoMSn(577.7662), 18.5 min
Gene.11920::comp3359_seq1::g.11920::m.11920	Delta-aminolevulinic acid dehydratase OS=Schistosoma haematobium GN=MS3_05595 PE=3 SV=1	94	36541	4	0	3	0	11.7	7.11	161	10	1	1	411.208	1230.6	3	1230.56	0.0484	0	37.23	0.26	A	TGSACDAPNSPVI	R			Cmpd 70, AutoMSn(411.2084), 20.1 min
Gene.11920::comp3359_seq1::g.11920::m.11920	Delta-aminolevulinic acid dehydratase OS=Schistosoma haematobium GN=MS3_05595 PE=3 SV=1	94	36541	4	0	3	0	11.7	7.11	163	10	1	1	411.213	1230.62	3	1230.56	0.0608	0	37.27	0.26	A	TGSACDAPNSPVI	R			Cmpd 68, AutoMSn(411.2126), 20.0 min
Gene.11920::comp3359_seq1::g.11920::m.11920	Delta-aminolevulinic acid dehydratase OS=Schistosoma haematobium GN=MS3_05595 PE=3 SV=1	94	36541	4	0	3	0	11.7	7.11	184	1	1	1	423.147	1266.42	3	1266.51	-0.0902	0	37.74	0.37	L	EGADVIAPSDMM	D	2 Oxidation (M)	0.000000000055.0	Cmpd 54, AutoMSn(423.1475), 19.5 min
Gene.11920::comp3359_seq1::g.11920::m.11920	Delta-aminolevulinic acid dehydratase OS=Schistosoma haematobium GN=MS3_05595 PE=3 SV=1	94	36541	4	0	3	0	11.7	7.11	391	4	1	1	497.243	1488.71	3	1488.51	0.1924	0	35.54	0.41	I	CDVCLCAYTDSGHC	G			Cmpd 104, AutoMSn(497.2428), 21.0 min
Gene.13454::comp3812_seq1::g.13454::m.13454	Uncharacterized protein OS=Schistosoma rodhaini PE=4 SV=1	73	21845	2	0	2	0	9.4	6.17	310	3	1	1	469.24	936.466	2	936.386	0.0797	0	37.6	0.26	A	SDAAIEAMN	G	Oxidation (M)	0.000000050.0	Cmpd 515, AutoMSn(469.2400), 36.4 min
Gene.13454::comp3812_seq1::g.13454::m.13454	Uncharacterized protein OS=Schistosoma rodhaini PE=4 SV=1	73	21845	2	0	2	0	9.4	6.17	1569	1	1	1	1234.73	1233.72	1	1234.49	-0.7748	0	44.57	0.00021	G	FGQPMMHSGMP	P	Oxidation (M)	0.00000500000.0	Cmpd 471, AutoMSn(1234.7258), 37.9 min
Gene.26752::comp9778_seq1::g.26752::m.26752	Uncharacterized protein OS=Schistosoma mansoni GN=Smp_125490 PE=4 SV=1	112	113443	4	0	4	0	4.8	9.32	1349	8	0	1	527.241	1052.47	2	1052.62	-0.1493	0	39.69	0.00056	N	KKRKSMFI	N	Oxidation (M)	0.00000500.0	Cmpd 15, AutoMSn(527.2409), 19.1 min
Gene.26752::comp9778_seq1::g.26752::m.26752	Uncharacterized protein OS=Schistosoma mansoni GN=Smp_125490 PE=4 SV=1	112	113443	4	0	4	0	4.8	9.32	1489	4	0	1	577.766	1153.52	2	1153.54	-0.0274	0	36.86	0.11	I	DQVSYWPFL	L			Cmpd 11, AutoMSn(577.7658), 18.5 min
Gene.26752::comp9778_seq1::g.26752::m.26752	Uncharacterized protein OS=Schistosoma mansoni GN=Smp_125490 PE=4 SV=1	112	113443	4	0	4	0	4.8	9.32	307	1	0	1	467.171	1398.49	3	1398.76	-0.2689	0	42.36	0.11	V	ESSNTIDISLLLL	Q	Glu->pyro-Glu (N-term E)	4.0000000000000.0	Cmpd 110, AutoMSn(467.1712), 21.2 min
Gene.26752::comp9778_seq1::g.26752::m.26752	Uncharacterized protein OS=Schistosoma mansoni GN=Smp_125490 PE=4 SV=1	112	113443	4	0	4	0	4.8	9.32	1766	2	1	1	1031.62	2061.23	2	2061.02	0.2071	0	32.87	0.47	S	ENIDQVIKIFYIGDEFH	L	Glu->pyro-Glu (N-term E)	4.00000000000000000.0	Cmpd 547, AutoMSn(1031.6212), 31.1 min
Gene.19822::comp5903_seq2::g.19822::m.19822	Rab proteins geranylgeranyltransferase component A 2 OS=Schistosoma japonicum PE=2 SV=1	72	64324	7	0	2	0	4.4	5.61	1628	1	1	1	637.371	1272.73	2	1272.5	0.2238	0	46.35	0.00014	N	NGHQDSTSCIDP	I			Cmpd 428, AutoMSn(637.3712), 33.9 min
Gene.19822::comp5903_seq2::g.19822::m.19822	Rab proteins geranylgeranyltransferase component A 2 OS=Schistosoma japonicum PE=2 SV=1	72	64324	7	0	2	0	4.4	5.61	1629	4	1	1	637.372	1272.73	2	1272.5	0.2253	0	32.59	0.34	N	NGHQDSTSCIDP	I			Cmpd 431, AutoMSn(637.3720), 34.0 min
Gene.19822::comp5903_seq2::g.19822::m.19822	Rab proteins geranylgeranyltransferase component A 2 OS=Schistosoma japonicum PE=2 SV=1	72	64324	7	0	2	0	4.4	5.61	1680	3	1	1	1382.74	1381.73	1	1381.64	0.0921	0	37.49	0.1	K	HTIDVDPSSPESV	S			Cmpd 562, AutoMSn(1382.7356), 38.2 min
Gene.19822::comp5903_seq2::g.19822::m.19822	Rab proteins geranylgeranyltransferase component A 2 OS=Schistosoma japonicum PE=2 SV=1	72	64324	7	0	2	0	4.4	5.61	1682	3	1	1	1382.74	1381.73	1	1381.64	0.0926	0	37.49	0.1	K	HTIDVDPSSPESV	S			Cmpd 491, AutoMSn(1382.7360), 38.4 min
Gene.19822::comp5903_seq2::g.19822::m.19822	Rab proteins geranylgeranyltransferase component A 2 OS=Schistosoma japonicum PE=2 SV=1	72	64324	7	0	2	0	4.4	5.61	1683	3	1	1	1382.74	1381.73	1	1381.64	0.0928	0	37.49	0.1	K	HTIDVDPSSPESV	S			Cmpd 870, AutoMSn(1382.7363), 38.5 min
Gene.19822::comp5903_seq2::g.19822::m.19822	Rab proteins geranylgeranyltransferase component A 2 OS=Schistosoma japonicum PE=2 SV=1	72	64324	7	0	2	0	4.4	5.61	1686	3	1	1	1382.74	1381.73	1	1381.64	0.0935	0	37.49	0.1	K	HTIDVDPSSPESV	S			Cmpd 489, AutoMSn(1382.7369), 38.3 min
Gene.19822::comp5903_seq2::g.19822::m.19822	Rab proteins geranylgeranyltransferase component A 2 OS=Schistosoma japonicum PE=2 SV=1	72	64324	7	0	2	0	4.4	5.61	1687	3	1	1	1382.74	1381.73	1	1381.64	0.0935	0	37.49	0.1	K	HTIDVDPSSPESV	S			Cmpd 502, AutoMSn(1382.7369), 39.2 min
Gene.18766::comp5575_seq3::g.18766::m.18766	Protocadherin Fat 1 OS=Clonorchis sinensis GN=CLF_102169 PE=4 SV=1	391	661785	20	0	18	0	3	5.56	437	3	1	0	519.209	518.202	1	518.216	-0.0144	0	23.34	2.8	L	CSNPV	Q			Cmpd 484, AutoMSn(519.2088), 35.4 min
Gene.18766::comp5575_seq3::g.18766::m.18766	Protocadherin Fat 1 OS=Clonorchis sinensis GN=CLF_102169 PE=4 SV=1	391	661785	20	0	18	0	3	5.56	666	2	1	1	615.395	614.388	1	614.266	0.1219	0	28.5	0.73	L	ENSVAN	T	Glu->pyro-Glu (N-term E)	4.000000.0	Cmpd 491, AutoMSn(615.3951), 35.7 min
Gene.18766::comp5575_seq3::g.18766::m.18766	Protocadherin Fat 1 OS=Clonorchis sinensis GN=CLF_102169 PE=4 SV=1	391	661785	20	0	18	0	3	5.56	797	1	1	1	341.131	680.247	2	680.28	-0.0327	0	20.42	4	T	ISGSCASG	P			Cmpd 820, AutoMSn(341.1309), 37.4 min
Gene.18766::comp5575_seq3::g.18766::m.18766	Protocadherin Fat 1 OS=Clonorchis sinensis GN=CLF_102169 PE=4 SV=1	391	661785	20	0	18	0	3	5.56	933	1	1	1	395.161	788.307	2	788.443	-0.1362	0	26.94	1.2	S	LSGVPFVA	A			Cmpd 510, AutoMSn(395.1608), 36.2 min
Gene.18766::comp5575_seq3::g.18766::m.18766	Protocadherin Fat 1 OS=Clonorchis sinensis GN=CLF_102169 PE=4 SV=1	391	661785	20	0	18	0	3	5.56	939	1	1	1	395.226	788.437	2	788.37	0.0669	0	26.46	1.4	N	DSPPQFV	N			Cmpd 251, AutoMSn(395.2260), 29.2 min
Gene.18766::comp5575_seq3::g.18766::m.18766	Protocadherin Fat 1 OS=Clonorchis sinensis GN=CLF_102169 PE=4 SV=1	391	661785	20	0	18	0	3	5.56	1131	1	1	1	460.283	918.552	2	918.456	0.0957	0	26.72	1.3	S	ENAPIGYR	I			Cmpd 476, AutoMSn(460.2831), 29.6 min
Gene.18766::comp5575_seq3::g.18766::m.18766	Protocadherin Fat 1 OS=Clonorchis sinensis GN=CLF_102169 PE=4 SV=1	391	661785	20	0	18	0	3	5.56	339	1	1	1	481.249	960.484	2	960.524	-0.0405	0	37.62	0.27	N	KIQLATSSN	H			Cmpd 127, AutoMSn(481.2490), 21.6 min
Gene.18766::comp5575_seq3::g.18766::m.18766	Protocadherin Fat 1 OS=Clonorchis sinensis GN=CLF_102169 PE=4 SV=1	391	661785	20	0	18	0	3	5.56	1271	9	1	1	505.292	1008.57	2	1008.51	0.0628	0	22.5	3	T	NLKSGLFQC	Q			Cmpd 334, AutoMSn(505.2918), 31.7 min
Gene.18766::comp5575_seq3::g.18766::m.18766	Protocadherin Fat 1 OS=Clonorchis sinensis GN=CLF_102169 PE=4 SV=1	391	661785	20	0	18	0	3	5.56	1309	2	1	1	516.314	1030.61	2	1030.47	0.1416	0	36.17	0.15	I	FEVHENASV	N			Cmpd 311, AutoMSn(516.3140), 31.9 min
Gene.18766::comp5575_seq3::g.18766::m.18766	Protocadherin Fat 1 OS=Clonorchis sinensis GN=CLF_102169 PE=4 SV=1	391	661785	20	0	18	0	3	5.56	20	4	1	1	346.136	1035.39	3	1035.39	-0.0068	0	48.35	0.00029	L	HSGSCLDSSSG	P			Cmpd 805, AutoMSn(346.1359), 37.0 min
Gene.18766::comp5575_seq3::g.18766::m.18766	Protocadherin Fat 1 OS=Clonorchis sinensis GN=CLF_102169 PE=4 SV=1	391	661785	20	0	18	0	3	5.56	1387	7	1	1	538.296	1074.58	2	1074.44	0.1329	0	27.1	1.1	G	DPQGHFMID	S	Oxidation (M)	0.000000500.0	Cmpd 312, AutoMSn(538.2958), 31.9 min
Gene.18766::comp5575_seq3::g.18766::m.18766	Protocadherin Fat 1 OS=Clonorchis sinensis GN=CLF_102169 PE=4 SV=1	391	661785	20	0	18	0	3	5.56	65	1	1	1	377.177	1128.51	3	1128.58	-0.0695	0	38.02	0.27	D	NGLTALHTTTT	V			Cmpd 58, AutoMSn(377.1766), 22.7 min
Gene.18766::comp5575_seq3::g.18766::m.18766	Protocadherin Fat 1 OS=Clonorchis sinensis GN=CLF_102169 PE=4 SV=1	391	661785	20	0	18	0	3	5.56	1469	3	1	1	568.855	1135.7	2	1135.59	0.1086	0	22.13	3.8	T	KSALGLYSNPS	I			Cmpd 594, AutoMSn(568.8552), 32.2 min
Gene.18766::comp5575_seq3::g.18766::m.18766	Protocadherin Fat 1 OS=Clonorchis sinensis GN=CLF_102169 PE=4 SV=1	391	661785	20	0	18	0	3	5.56	161	1	0	1	411.208	1230.6	3	1230.5	0.1001	0	37.48	0.25	L	SMSSTTSNVSTN	L	Oxidation (M)	0.050000000000.0	Cmpd 70, AutoMSn(411.2084), 20.1 min
Gene.18766::comp5575_seq3::g.18766::m.18766	Protocadherin Fat 1 OS=Clonorchis sinensis GN=CLF_102169 PE=4 SV=1	391	661785	20	0	18	0	3	5.56	163	1	0	1	411.213	1230.62	3	1230.5	0.1124	0	37.52	0.25	L	SMSSTTSNVSTN	L	Oxidation (M)	0.050000000000.0	Cmpd 68, AutoMSn(411.2126), 20.0 min
Gene.18766::comp5575_seq3::g.18766::m.18766	Protocadherin Fat 1 OS=Clonorchis sinensis GN=CLF_102169 PE=4 SV=1	391	661785	20	0	18	0	3	5.56	1632	7	1	1	428.919	1283.73	3	1283.59	0.1485	0	24.12	2.3	E	LVNVNDCTPYF	D			Cmpd 879, AutoMSn(428.9186), 38.7 min
Gene.18766::comp5575_seq3::g.18766::m.18766	Protocadherin Fat 1 OS=Clonorchis sinensis GN=CLF_102169 PE=4 SV=1	391	661785	20	0	18	0	3	5.56	250	3	1	1	451.2	1350.58	3	1350.74	-0.1571	0	37.72	0.28	G	VLRLGDHASLDR	E			Cmpd 66, AutoMSn(451.2005), 20.0 min
Gene.18766::comp5575_seq3::g.18766::m.18766	Protocadherin Fat 1 OS=Clonorchis sinensis GN=CLF_102169 PE=4 SV=1	391	661785	20	0	18	0	3	5.56	252	1	1	1	451.212	1350.61	3	1350.74	-0.1235	0	41.34	0.12	G	VLRLGDHASLDR	E			Cmpd 67, AutoMSn(451.2117), 20.0 min
Gene.18766::comp5575_seq3::g.18766::m.18766	Protocadherin Fat 1 OS=Clonorchis sinensis GN=CLF_102169 PE=4 SV=1	391	661785	20	0	18	0	3	5.56	498	2	1	1	544.473	1630.4	3	1630.77	-0.3745	0	41.77	0.21	S	HQQFIQMVNMRPS	S	Oxidation (M)	0.0000005000000.0	Cmpd 247, AutoMSn(544.4727), 24.4 min
Gene.18766::comp5575_seq3::g.18766::m.18766	Protocadherin Fat 1 OS=Clonorchis sinensis GN=CLF_102169 PE=4 SV=1	391	661785	20	0	18	0	3	5.56	959	5	1	1	796.851	2387.53	3	2387.11	0.424	0	37.3	0.52	Q	HIIPTRHHMGVSEPFSGNPSGD	V	Oxidation (M)	0.0000000050000000000000.0	Cmpd 875, AutoMSn(796.8512), 38.6 min
Gene.24214::comp7831_seq4::g.24214::m.24214	Uncharacterized protein OS=Schistosoma mansoni GN=Smp_158930 PE=4 SV=1	91	68691	5	0	3	0	3.5	9.83	1356	5	0	1	527.242	1052.47	2	1052.47	0.0006	0	38.39	0.00075	T	QLSETESML	T	Oxidation (M)	0.000000050.0	Cmpd 20, AutoMSn(527.2423), 19.3 min
Gene.24214::comp7831_seq4::g.24214::m.24214	Uncharacterized protein OS=Schistosoma mansoni GN=Smp_158930 PE=4 SV=1	91	68691	5	0	3	0	3.5	9.83	1489	3	0	1	577.766	1153.52	2	1153.52	-0.0002	0	39.48	0.00062	P	TQLSETESML	T	Oxidation (M)	0.0000000050.0	Cmpd 11, AutoMSn(577.7658), 18.5 min
Gene.24214::comp7831_seq4::g.24214::m.24214	Uncharacterized protein OS=Schistosoma mansoni GN=Smp_158930 PE=4 SV=1	91	68691	5	0	3	0	3.5	9.83	1492	3	1	1	577.766	1153.52	2	1153.52	0.0008	0	38.73	0.00073	P	TQLSETESML	T	Oxidation (M)	0.0000000050.0	Cmpd 8, AutoMSn(577.7663), 18.4 min
Gene.24214::comp7831_seq4::g.24214::m.24214	Uncharacterized protein OS=Schistosoma mansoni GN=Smp_158930 PE=4 SV=1	91	68691	5	0	3	0	3.5	9.83	1494	6	1	1	577.769	1153.52	2	1153.52	0.0056	0	33.36	0.25	P	TQLSETESML	T	Oxidation (M)	0.0000000050.0	Cmpd 7, AutoMSn(577.7687), 18.4 min
Gene.24214::comp7831_seq4::g.24214::m.24214	Uncharacterized protein OS=Schistosoma mansoni GN=Smp_158930 PE=4 SV=1	91	68691	5	0	3	0	3.5	9.83	243	2	1	1	446.241	1335.7	3	1335.66	0.0444	0	37.49	0.34	S	QISQLSIFSETT	L	Gln->pyro-Glu (N-term Q)	3.000000000000.0	Cmpd 115, AutoMSn(446.2407), 21.3 min
Gene.16408::comp4787_seq0::g.16408::m.16408	Uncharacterized protein OS=Schistosoma mansoni GN=Smp_136460 PE=4 SV=1	71	25052	7	0	2	0	12.4	8.77	1677	1	1	1	1382.73	1381.73	1	1381.7	0.0251	0	37.49	0.1	D	DSQMLLKHLSPN	N			Cmpd 564, AutoMSn(1382.7347), 38.2 min
Gene.16408::comp4787_seq0::g.16408::m.16408	Uncharacterized protein OS=Schistosoma mansoni GN=Smp_136460 PE=4 SV=1	71	25052	7	0	2	0	12.4	8.77	1678	1	1	1	1382.74	1381.73	1	1381.7	0.0257	0	37.49	0.1	D	DSQMLLKHLSPN	N			Cmpd 567, AutoMSn(1382.7353), 38.3 min
Gene.16408::comp4787_seq0::g.16408::m.16408	Uncharacterized protein OS=Schistosoma mansoni GN=Smp_136460 PE=4 SV=1	71	25052	7	0	2	0	12.4	8.77	1679	1	1	1	1382.74	1381.73	1	1381.7	0.0259	0	37.49	0.1	D	DSQMLLKHLSPN	N			Cmpd 589, AutoMSn(1382.7356), 39.8 min
Gene.16408::comp4787_seq0::g.16408::m.16408	Uncharacterized protein OS=Schistosoma mansoni GN=Smp_136460 PE=4 SV=1	71	25052	7	0	2	0	12.4	8.77	1681	1	1	1	1382.74	1381.73	1	1381.7	0.026	0	37.49	0.1	D	DSQMLLKHLSPN	N			Cmpd 865, AutoMSn(1382.7357), 38.4 min
Gene.16408::comp4787_seq0::g.16408::m.16408	Uncharacterized protein OS=Schistosoma mansoni GN=Smp_136460 PE=4 SV=1	71	25052	7	0	2	0	12.4	8.77	1684	1	1	1	1382.74	1381.73	1	1381.7	0.0268	0	37.49	0.1	D	DSQMLLKHLSPN	N			Cmpd 493, AutoMSn(1382.7365), 38.4 min
Gene.16408::comp4787_seq0::g.16408::m.16408	Uncharacterized protein OS=Schistosoma mansoni GN=Smp_136460 PE=4 SV=1	71	25052	7	0	2	0	12.4	8.77	1685	1	1	1	1382.74	1381.73	1	1381.7	0.0269	0	37.49	0.1	D	DSQMLLKHLSPN	N			Cmpd 867, AutoMSn(1382.7365), 38.5 min
Gene.16408::comp4787_seq0::g.16408::m.16408	Uncharacterized protein OS=Schistosoma mansoni GN=Smp_136460 PE=4 SV=1	71	25052	7	0	2	0	12.4	8.77	768	5	1	1	660.877	1979.61	3	1978.95	0.657	0	40.19	0.29	N	NIFHQHHHHENKVTTT	C			Cmpd 885, AutoMSn(660.8766), 38.9 min
Gene.32754::comp50079_seq0::g.32754::m.32754	Endonuclease-reverse transcriptase OS=Schistosoma japonicum PE=4 SV=1	71	14898	2	0	2	0	19.1	8.61	162	1	1	1	411.212	1230.61	3	1230.67	-0.0579	0	36.89	0.28	N	QLDARLKWTT	-			Cmpd 72, AutoMSn(411.2120), 20.1 min
Gene.32754::comp50079_seq0::g.32754::m.32754	Endonuclease-reverse transcriptase OS=Schistosoma japonicum PE=4 SV=1	71	14898	2	0	2	0	19.1	8.61	747	1	1	1	643.289	1926.85	3	1926.05	0.7948	0	36.61	0.39	K	DEFYRKLCNLLRKTK	C			Cmpd 120, AutoMSn(643.2892), 21.5 min
Gene.30073::comp18876_seq2::g.30073::m.30073	Uncharacterized protein OS=Schistosoma mattheei PE=4 SV=1	71	18982	3	0	2	0	20.1	9.7	366	1	0	1	495.238	1482.69	3	1482.72	-0.034	0	46.65	0.00035	L	PKMTKLANGQQDH	G	Oxidation (M)	0.0050000000000.0	Cmpd 126, AutoMSn(495.2376), 21.6 min
Gene.30073::comp18876_seq2::g.30073::m.30073	Uncharacterized protein OS=Schistosoma mattheei PE=4 SV=1	71	18982	3	0	2	0	20.1	9.7	371	1	0	1	495.24	1482.7	3	1482.72	-0.0279	0	46.98	0.00033	L	PKMTKLANGQQDH	G	Oxidation (M)	0.0050000000000.0	Cmpd 129, AutoMSn(495.2396), 21.7 min
Gene.30073::comp18876_seq2::g.30073::m.30073	Uncharacterized protein OS=Schistosoma mattheei PE=4 SV=1	71	18982	3	0	2	0	20.1	9.7	1779	8	1	1	796.852	2387.53	3	2387.24	0.2936	0	32.58	0.67	H	FESSQNSLIVSSLYSVLIRMV	Y	Oxidation (M)	0.000000000000000000050.0	Cmpd 878, AutoMSn(796.8520), 38.7 min
Gene.32703::comp48602_seq1::g.32703::m.32703	Uncharacterized protein OS=Schistosoma curassoni PE=4 SV=1	69	29432	2	0	2	0	4.9	5.01	1490	1	1	1	577.766	1153.52	2	1153.52	-0.001	0	38.02	0.00086	P	ETMPHESRPA	C			Cmpd 13, AutoMSn(577.7661), 18.6 min
Gene.32703::comp48602_seq1::g.32703::m.32703	Uncharacterized protein OS=Schistosoma curassoni PE=4 SV=1	69	29432	2	0	2	0	4.9	5.01	377	8	1	1	495.241	1482.7	3	1482.66	0.0411	0	42.27	0.00096	P	ETMPHESRPACLP	S	Oxidation (M)	0.0050000000000.0	Cmpd 81, AutoMSn(495.2408), 23.5 min
Gene.10159::comp2842_seq0::g.10159::m.10159	SJCHGC04860 protein OS=Schistosoma japonicum GN=Syx6 PE=2 SV=1	69	30373	2	0	2	0	10.5	5.66	269	1	1	1	453.209	1356.6	3	1356.61	-0.0009	0	37.49	0.28	Y	DDWRNAAAPVDQ	K			Cmpd 39, AutoMSn(453.2089), 22.0 min
Gene.10159::comp2842_seq0::g.10159::m.10159	SJCHGC04860 protein OS=Schistosoma japonicum GN=Syx6 PE=2 SV=1	69	30373	2	0	2	0	10.5	5.66	1757	1	1	1	583.29	1746.85	3	1746.95	-0.1026	0	36.9	0.12	Q	ATNKILPPSKTINSYT	K			Cmpd 153, AutoMSn(583.2903), 26.2 min
Gene.30525::comp21306_seq1::g.30525::m.30525	Uncharacterized protein OS=Schistosoma haematobium GN=MS3_07014 PE=4 SV=1	89	67703	3	0	3	0	6.1	9.55	359	1	1	1	487.272	972.529	2	972.408	0.1207	0	38.7	0.24	L	CNNATVTNH	D			Cmpd 175, AutoMSn(487.2718), 26.8 min
Gene.30525::comp21306_seq1::g.30525::m.30525	Uncharacterized protein OS=Schistosoma haematobium GN=MS3_07014 PE=4 SV=1	89	67703	3	0	3	0	6.1	9.55	1657	5	1	1	660.877	1319.74	2	1319.72	0.0161	0	31.19	0.45	I	KKSKQTNLIMN	S	Oxidation (M)	0.00000000050.0	Cmpd 883, AutoMSn(660.8769), 38.8 min
Gene.30525::comp21306_seq1::g.30525::m.30525	Uncharacterized protein OS=Schistosoma haematobium GN=MS3_07014 PE=4 SV=1	89	67703	3	0	3	0	6.1	9.55	523	3	1	1	555.242	1662.7	3	1662.88	-0.1748	0	37.08	0.31	T	DSNKLLTESINSKKS	I			Cmpd 224, AutoMSn(555.2419), 23.9 min
Gene.14878::comp4297_seq1::g.14878::m.14878	Family S9 unassigned peptidase (S09 family) OS=Schistosoma mansoni GN=Smp_027000 PE=4 SV=1	89	52856	3	0	3	0	7.9	9.18	359	1	0	1	487.272	972.529	2	972.47	0.0592	0	38.7	0.24	E	CIHNSSLLS	E			Cmpd 175, AutoMSn(487.2718), 26.8 min
Gene.14878::comp4297_seq1::g.14878::m.14878	Family S9 unassigned peptidase (S09 family) OS=Schistosoma mansoni GN=Smp_027000 PE=4 SV=1	89	52856	3	0	3	0	7.9	9.18	243	1	0	1	446.241	1335.7	3	1335.5	0.1965	0	42.54	0.11	R	GAGHNDCELYEE	Y			Cmpd 115, AutoMSn(446.2407), 21.3 min
Gene.14878::comp4297_seq1::g.14878::m.14878	Family S9 unassigned peptidase (S09 family) OS=Schistosoma mansoni GN=Smp_027000 PE=4 SV=1	89	52856	3	0	3	0	7.9	9.18	1748	1	1	1	566.89	1697.65	3	1697.94	-0.288	0	28.42	1.2	V	PLNQIVLYGQSIGTVP	T			Cmpd 876, AutoMSn(566.8897), 38.7 min
Gene.9136::comp2583_seq0::g.9136::m.9136	Desumoylating isopeptidase 2 OS=Schistosoma haematobium GN=MS3_00380 PE=4 SV=1	48	24601	1	0	1	0	5.1	5.09	20	4	0	1	346.136	1035.39	3	1035.44	-0.0551	0	48.35	0.00029	F	GFGGHPFSSSG	I			Cmpd 805, AutoMSn(346.1359), 37.0 min
Gene.6696::comp1840_seq0::g.6696::m.6696	Galactose-1-phosphate uridylyltransferase OS=Schistosoma mansoni GN=Smp_059880 PE=3 SV=1	68	22922	2	0	2	0	12.5	7.06	1697	4	1	1	702.865	1403.72	2	1403.76	-0.0476	0	29.7	0.63	L	RETSKVHYTKR	T			Cmpd 871, AutoMSn(702.8651), 38.5 min
Gene.6696::comp1840_seq0::g.6696::m.6696	Galactose-1-phosphate uridylyltransferase OS=Schistosoma mansoni GN=Smp_059880 PE=3 SV=1	68	22922	2	0	2	0	12.5	7.06	425	1	1	1	511.214	1530.62	3	1530.82	-0.2015	0	42.57	0.00091	L	KHNGKLLLLDYAM	Q	Oxidation (M)	0.0000000000005.0	Cmpd 180, AutoMSn(511.2144), 22.9 min
Gene.9734::comp2759_seq1::g.9734::m.9734	Uncharacterized protein OS=Schistosoma haematobium GN=MS3_06526 PE=4 SV=1	88	36720	3	0	3	0	9.5	4.83	18	1	1	0	341.132	1020.37	3	1020.44	-0.0699	0	31.93	0.75	V	QTVSTGDIMA	T	Gln->pyro-Glu (N-term Q); Oxidation (M)	3.0000000050.0	Cmpd 819, AutoMSn(341.1318), 37.3 min
Gene.9734::comp2759_seq1::g.9734::m.9734	Uncharacterized protein OS=Schistosoma haematobium GN=MS3_06526 PE=4 SV=1	88	36720	3	0	3	0	9.5	4.83	1346	1	1	0	527.239	1052.46	2	1052.5	-0.0322	0	38.34	0.00076	E	EMERVLNF	P	Oxidation (M)	0.05000000.0	Cmpd 17, AutoMSn(527.2392), 20.5 min
Gene.9734::comp2759_seq1::g.9734::m.9734	Uncharacterized protein OS=Schistosoma haematobium GN=MS3_06526 PE=4 SV=1	88	36720	3	0	3	0	9.5	4.83	250	10	0	0	451.2	1350.58	3	1350.68	-0.0983	0	36.2	0.4	H	HSLVTSSTGYATK	L			Cmpd 66, AutoMSn(451.2005), 20.0 min
Gene.12459::comp3528_seq1::g.12459::m.12459	Uncharacterized protein OS=Schistosoma margrebowiei PE=3 SV=1	88	20933	3	0	3	0	9.7	5.55	697	7	1	0	312.179	622.343	2	622.263	0.0794	0	20.55	4.7	R	KMEAE	M	Oxidation (M)	0.05000.0	Cmpd 408, AutoMSn(312.1786), 35.9 min
Gene.12459::comp3528_seq1::g.12459::m.12459	Uncharacterized protein OS=Schistosoma margrebowiei PE=3 SV=1	88	20933	3	0	3	0	9.7	5.55	1010	5	1	1	837.419	836.412	1	836.377	0.035	0	33.29	0.24	G	KDPMALM	E	2 Oxidation (M)	0.0005005.0	Cmpd 825, AutoMSn(837.4195), 37.5 min
Gene.12459::comp3528_seq1::g.12459::m.12459	Uncharacterized protein OS=Schistosoma margrebowiei PE=3 SV=1	88	20933	3	0	3	0	9.7	5.55	159	4	1	1	409.183	1224.53	3	1224.55	-0.0193	0	36.92	0.36	M	RKMEAEMEAV	F	2 Oxidation (M)	0.0050005000.0	Cmpd 37, AutoMSn(409.1835), 19.0 min
Gene.26662::comp9686_seq0::g.26662::m.26662	Uncharacterized protein OS=Schistosoma mattheei PE=4 SV=1	67	114187	2	0	2	0	2.2	7.38	1488	1	1	1	577.766	1153.52	2	1153.53	-0.0155	0	47.33	0.0001	R	CLDYKDAVID	N			Cmpd 9, AutoMSn(577.7658), 18.4 min
Gene.26662::comp9686_seq0::g.26662::m.26662	Uncharacterized protein OS=Schistosoma mattheei PE=4 SV=1	67	114187	2	0	2	0	2.2	7.38	830	1	1	1	702.864	1403.71	2	1403.63	0.0816	0	37.49	0.54	V	INSDISHYVENN	T			Cmpd 498, AutoMSn(702.8639), 38.5 min
Gene.2544::comp643_seq0::g.2544::m.2544	Succinate dehydrogenase [ubiquinone] iron-sulfur subunit, mitochondrial OS=Schistosoma japonicum GN=SDISP PE=2 SV=1	67	32154	2	0	2	0	8.3	8.9	1529	1	1	1	400.21	1197.61	3	1197.47	0.1381	0	36.02	0.14	I	CGSCAMNIGGRN	H	Oxidation (M)	0.000005000000.0	Cmpd 853, AutoMSn(400.2096), 38.1 min
Gene.2544::comp643_seq0::g.2544::m.2544	Succinate dehydrogenase [ubiquinone] iron-sulfur subunit, mitochondrial OS=Schistosoma japonicum GN=SDISP PE=2 SV=1	67	32154	2	0	2	0	8.3	8.9	258	2	1	1	451.213	1350.62	3	1350.78	-0.1588	0	37.49	0.29	S	APRLKTFSIYR	W			Cmpd 67, AutoMSn(451.2134), 22.8 min
Gene.1598::comp396_seq0::g.1598::m.1598	ATP synthase subunit alpha OS=Schistosoma mansoni GN=Smp_002880.1 PE=3 SV=1	87	59563	3	0	3	0	6.6	9.14	1129	3	1	1	458.854	915.693	2	915.503	0.191	0	31.76	0.65	N	LEETGRVL	S			Cmpd 536, AutoMSn(458.8540), 37.6 min
Gene.1598::comp396_seq0::g.1598::m.1598	ATP synthase subunit alpha OS=Schistosoma mansoni GN=Smp_002880.1 PE=3 SV=1	87	59563	3	0	3	0	6.6	9.14	414	4	1	1	509.253	1524.74	3	1524.88	-0.1474	0	45	0.00048	I	NTKTRQRVGIKAPG	I			Cmpd 152, AutoMSn(509.2531), 26.4 min
Gene.1598::comp396_seq0::g.1598::m.1598	ATP synthase subunit alpha OS=Schistosoma mansoni GN=Smp_002880.1 PE=3 SV=1	87	59563	3	0	3	0	6.6	9.14	417	1	1	1	509.255	1524.74	3	1524.91	-0.1658	0	37.27	0.29	D	KLIREGDIVKRAGA	I			Cmpd 149, AutoMSn(509.2553), 26.3 min
Gene.13707::comp3911_seq0::g.13707::m.13707	Uncharacterized protein OS=Schistosoma margrebowiei PE=4 SV=1	67	90783	2	0	2	0	3.7	7.82	377	5	0	1	495.241	1482.7	3	1482.72	-0.0204	0	42.65	0.00088	H	SMNQSLMKLPTFA	W	Oxidation (M)	0.0500000000000.0	Cmpd 81, AutoMSn(495.2408), 23.5 min
Gene.13707::comp3911_seq0::g.13707::m.13707	Uncharacterized protein OS=Schistosoma margrebowiei PE=4 SV=1	67	90783	2	0	2	0	3.7	7.82	496	7	1	1	541.264	1620.77	3	1620.75	0.0228	0	40.25	0.13	V	NAATSTDDVSIGPVSTS	V			Cmpd 103, AutoMSn(541.2642), 24.3 min
Gene.17385::comp5100_seq0::g.17385::m.17385	Palmitoyltransferase OS=Schistosoma margrebowiei PE=3 SV=1	66	23510	2	0	2	0	12.3	8.96	1596	3	1	0	626.349	1250.68	2	1250.54	0.1444	0	31.68	0.38	K	ENSYAFIVCHS	L	Glu->pyro-Glu (N-term E)	4.00000000000.0	Cmpd 411, AutoMSn(626.3490), 33.5 min
Gene.17385::comp5100_seq0::g.17385::m.17385	Palmitoyltransferase OS=Schistosoma margrebowiei PE=3 SV=1	66	23510	2	0	2	0	12.3	8.96	357	2	1	0	487.268	1458.78	3	1458.78	0.0072	0	37.27	0.34	Y	AMGVPGEKVTTIEK	G			Cmpd 148, AutoMSn(487.2681), 26.2 min
Gene.8382::comp2353_seq5::g.8382::m.8382	SJCHGC03621 protein OS=Schistosoma japonicum PE=2 SV=1	46	31493	1	0	1	0	3.6	4.89	20	1	0	1	346.136	1035.39	3	1035.53	-0.1411	0	48.93	0.00025	I	TMPKLISSSG	L	Oxidation (M)	0.0500000000.0	Cmpd 805, AutoMSn(346.1359), 37.0 min
Gene.21807::comp6701_seq0::g.21807::m.21807	Trafficking protein particle complex subunit 9 OS=Schistosoma haematobium GN=MS3_06833 PE=4 SV=1	86	242437	4	0	3	0	1.8	6.29	1695	5	1	1	702.865	1403.71	2	1403.73	-0.0115	0	23.7	2.5	T	SALNHIMKLKSM	F	2 Oxidation (M)	0.000000500005.0	Cmpd 868, AutoMSn(702.8647), 38.5 min
Gene.21807::comp6701_seq0::g.21807::m.21807	Trafficking protein particle complex subunit 9 OS=Schistosoma haematobium GN=MS3_06833 PE=4 SV=1	86	242437	4	0	3	0	1.8	6.29	1702	1	1	1	474.842	1421.5	3	1420.77	0.7321	0	45.05	0.00027	I	GISSPTTHLPIWL	R			Cmpd 530, AutoMSn(474.8418), 37.4 min
Gene.21807::comp6701_seq0::g.21807::m.21807	Trafficking protein particle complex subunit 9 OS=Schistosoma haematobium GN=MS3_06833 PE=4 SV=1	86	242437	4	0	3	0	1.8	6.29	366	1	0	1	495.238	1482.69	3	1482.62	0.0725	0	46.65	0.00035	Y	IPQSTGDLCEEYE	I			Cmpd 126, AutoMSn(495.2376), 21.6 min
Gene.21807::comp6701_seq0::g.21807::m.21807	Trafficking protein particle complex subunit 9 OS=Schistosoma haematobium GN=MS3_06833 PE=4 SV=1	86	242437	4	0	3	0	1.8	6.29	371	1	0	1	495.24	1482.7	3	1482.62	0.0786	0	46.98	0.00033	Y	IPQSTGDLCEEYE	I			Cmpd 129, AutoMSn(495.2396), 21.7 min
Gene.31649::comp31611_seq0::g.31649::m.31649	Uncharacterized protein OS=Schistosoma rodhaini PE=3 SV=1	46	25439	1	0	1	0	6.3	6.17	414	1	0	1	509.253	1524.74	3	1524.7	0.0422	0	46.27	0.00036	E	DFTGGICQTIMLNP	Q	Oxidation (M)	0.00000000005000.0	Cmpd 152, AutoMSn(509.2531), 26.4 min
Gene.34215::comp108755_seq0::g.34215::m.34215	Elongation factor 2 OS=Clonorchis sinensis GN=CLF_109644 PE=4 SV=1	66	31444	2	0	2	0	12.7	5.8	581	1	1	1	588.248	1174.48	2	1174.57	-0.0906	0	45.25	0.00061	P	MGNIMIDPVLG	T	Oxidation (M)	0.00005000000.0	Cmpd 122, AutoMSn(588.2483), 21.5 min
Gene.34215::comp108755_seq0::g.34215::m.34215	Elongation factor 2 OS=Clonorchis sinensis GN=CLF_109644 PE=4 SV=1	66	31444	2	0	2	0	12.7	5.8	1792	3	1	1	1493.58	2985.15	2	2985.56	-0.4054	0	35.22	0.38	V	QTETVLRQAIAERIKPVLMMNKMDR	A	Gln->pyro-Glu (N-term Q); 2 Oxidation (M)	3.0000000000000000005000500.0	Cmpd 203, AutoMSn(1493.5826), 28.6 min
Gene.16647::comp4869_seq3::g.16647::m.16647	Uncharacterized protein OS=Schistosoma curassoni PE=3 SV=1	66	30835	2	0	2	0	7.8	9.48	1462	1	1	1	377.172	1128.49	3	1128.64	-0.1444	0	38.02	0.00091	G	ALTTPLDVAKT	R			Cmpd 76, AutoMSn(377.1722), 20.2 min
Gene.16647::comp4869_seq3::g.16647::m.16647	Uncharacterized protein OS=Schistosoma curassoni PE=3 SV=1	66	30835	2	0	2	0	7.8	9.48	68	1	1	1	377.212	1128.61	3	1128.67	-0.0509	0	38.02	0.27	N	GIRGLFSGLIP	R			Cmpd 221, AutoMSn(377.2121), 23.8 min
Gene.30722::comp22689_seq0::g.30722::m.30722	Fatty acid desaturase 1 OS=Schistosoma japonicum GN=FADS1 PE=2 SV=1	46	14089	1	0	1	0	16	8.05	1773	1	1	1	1120.43	2238.85	2	2239.09	-0.2401	0	49.89	0.00011	H	MHSQHHAKPNVIDKDPDVR	L	Oxidation (M)	0.5000000000000000000.0	Cmpd 226, AutoMSn(1120.4330), 28.6 min
Gene.27702::comp11115_seq0::g.27702::m.27702	Uncharacterized protein OS=Schistosoma curassoni PE=4 SV=1	65	24022	2	0	2	0	14.9	9.93	1457	1	1	1	560.347	1118.68	2	1118.64	0.0342	0	37.77	0.11	L	EVLASGLKFR	D			Cmpd 782, AutoMSn(560.3468), 36.4 min
Gene.27702::comp11115_seq0::g.27702::m.27702	Uncharacterized protein OS=Schistosoma curassoni PE=4 SV=1	65	24022	2	0	2	0	14.9	9.93	1776	5	1	1	1120.44	2238.86	2	2239.2	-0.3401	0	36.02	0.27	I	NDKNLIITKMDIGNRAVLPD	R			Cmpd 204, AutoMSn(1120.4369), 28.6 min
Gene.31033::comp25364_seq0::g.31033::m.31033	Uncharacterized protein OS=Schistosoma haematobium GN=MS3_07431 PE=4 SV=1	45	24012	6	0	1	0	4.3	8.41	1349	2	0	1	527.241	1052.47	2	1052.51	-0.0388	0	45.44	0.00015	H	SKTIEESML	N	Oxidation (M)	0.000000050.0	Cmpd 15, AutoMSn(527.2409), 19.1 min
Gene.31033::comp25364_seq0::g.31033::m.31033	Uncharacterized protein OS=Schistosoma haematobium GN=MS3_07431 PE=4 SV=1	45	24012	6	0	1	0	4.3	8.41	1351	2	0	1	527.241	1052.47	2	1052.51	-0.0377	0	43.68	0.00022	H	SKTIEESML	N	Oxidation (M)	0.000000050.0	Cmpd 21, AutoMSn(527.2414), 19.3 min
Gene.31033::comp25364_seq0::g.31033::m.31033	Uncharacterized protein OS=Schistosoma haematobium GN=MS3_07431 PE=4 SV=1	45	24012	6	0	1	0	4.3	8.41	1352	9	0	1	527.242	1052.47	2	1052.51	-0.0372	0	33.25	0.25	H	SKTIEESML	N	Oxidation (M)	0.000000050.0	Cmpd 19, AutoMSn(527.2417), 19.2 min
Gene.31033::comp25364_seq0::g.31033::m.31033	Uncharacterized protein OS=Schistosoma haematobium GN=MS3_07431 PE=4 SV=1	45	24012	6	0	1	0	4.3	8.41	1353	9	1	1	527.242	1052.47	2	1052.51	-0.0367	0	32.64	0.28	H	SKTIEESML	N	Oxidation (M)	0.000000050.0	Cmpd 16, AutoMSn(527.2419), 19.1 min
Gene.31033::comp25364_seq0::g.31033::m.31033	Uncharacterized protein OS=Schistosoma haematobium GN=MS3_07431 PE=4 SV=1	45	24012	6	0	1	0	4.3	8.41	1355	6	0	1	527.242	1052.47	2	1052.51	-0.0362	0	32.35	0.3	H	SKTIEESML	N	Oxidation (M)	0.000000050.0	Cmpd 22, AutoMSn(527.2422), 19.3 min
Gene.31033::comp25364_seq0::g.31033::m.31033	Uncharacterized protein OS=Schistosoma haematobium GN=MS3_07431 PE=4 SV=1	45	24012	6	0	1	0	4.3	8.41	1356	1	0	1	527.242	1052.47	2	1052.51	-0.0358	0	49.26	6e-05	H	SKTIEESML	N	Oxidation (M)	0.000000050.0	Cmpd 20, AutoMSn(527.2423), 19.3 min
Gene.9426::comp2683_seq2::g.9426::m.9426	Uncharacterized protein OS=Schistosoma rodhaini PE=3 SV=1	85	64205	3	0	3	0	6.7	5.86	1636	2	1	1	430.915	1289.72	3	1289.52	0.2027	0	23.87	2.5	F	ENEMNHTIESA	D	Oxidation (M)	0.00050000000.0	Cmpd 851, AutoMSn(430.9146), 38.1 min
Gene.9426::comp2683_seq2::g.9426::m.9426	Uncharacterized protein OS=Schistosoma rodhaini PE=3 SV=1	85	64205	3	0	3	0	6.7	5.86	258	1	0	1	451.213	1350.62	3	1350.62	0.0025	0	40.22	0.15	A	NMKEEMAEAGLL	R	Oxidation (M)	0.000005000000.0	Cmpd 67, AutoMSn(451.2134), 22.8 min
Gene.9426::comp2683_seq2::g.9426::m.9426	Uncharacterized protein OS=Schistosoma rodhaini PE=3 SV=1	85	64205	3	0	3	0	6.7	5.86	1743	1	1	1	553.276	1656.81	3	1656.81	-0.0073	0	37.08	0.12	L	LNSNKMSKSTGNFLT	L	Oxidation (M)	0.000005000000000.0	Cmpd 168, AutoMSn(553.2762), 27.2 min
Gene.3245::comp848_seq2::g.3245::m.3245	Uncharacterized protein OS=Schistosoma mansoni GN=Smp_123590 PE=4 SV=1	65	12773	2	0	2	0	14.2	5.43	1014	10	1	1	838.837	837.83	1	838.385	-0.5554	0	34.97	0.31	N	MTSGAKTQ	P	Oxidation (M)	0.50000000.0	Cmpd 551, AutoMSn(838.8374), 37.9 min
Gene.3245::comp848_seq2::g.3245::m.3245	Uncharacterized protein OS=Schistosoma mansoni GN=Smp_123590 PE=4 SV=1	65	12773	2	0	2	0	14.2	5.43	1301	1	1	1	516.284	1030.55	2	1030.53	0.0188	0	36.55	0.13	T	NKWKQAAW	N			Cmpd 329, AutoMSn(516.2841), 31.6 min
Gene.26354::comp9345_seq0::g.26354::m.26354	Uncharacterized protein OS=Trichobilharzia regenti PE=4 SV=1	105	51841	5	0	4	0	8.7	8.41	559	1	1	0	583.076	582.069	1	581.27	0.7995	0	35.72	0.16	Y	GTIEY	S			Cmpd 850, AutoMSn(583.0764), 38.1 min
Gene.26354::comp9345_seq0::g.26354::m.26354	Uncharacterized protein OS=Trichobilharzia regenti PE=4 SV=1	105	51841	5	0	4	0	8.7	8.41	17	3	1	1	341.131	1020.37	3	1020.5	-0.1242	0	28.1	1.8	L	EKIDWLSM	H			Cmpd 823, AutoMSn(341.1309), 37.4 min
Gene.26354::comp9345_seq0::g.26354::m.26354	Uncharacterized protein OS=Trichobilharzia regenti PE=4 SV=1	105	51841	5	0	4	0	8.7	8.41	18	9	0	1	341.132	1020.37	3	1020.5	-0.1215	0	28.57	1.6	L	EKIDWLSM	H			Cmpd 819, AutoMSn(341.1318), 37.3 min
Gene.26354::comp9345_seq0::g.26354::m.26354	Uncharacterized protein OS=Trichobilharzia regenti PE=4 SV=1	105	51841	5	0	4	0	8.7	8.41	1565	2	1	1	615.358	1228.7	2	1228.57	0.1294	0	24.62	2	M	HKTTTYTTYN	F			Cmpd 615, AutoMSn(615.3582), 32.7 min
Gene.26354::comp9345_seq0::g.26354::m.26354	Uncharacterized protein OS=Trichobilharzia regenti PE=4 SV=1	105	51841	5	0	4	0	8.7	8.41	523	3	0	1	555.242	1662.7	3	1661.99	0.7176	0	37.08	0.31	L	AIFILITICILCLTL	L			Cmpd 224, AutoMSn(555.2419), 23.9 min
Gene.23385::comp7425_seq0::g.23385::m.23385	Trafficking kinesin-binding protein 1 (Fragment) OS=Schistosoma haematobium GN=MS3_06664 PE=4 SV=1	64	27828	4	0	2	0	17.1	4.67	1765	1	1	0	629.314	1884.92	3	1885	-0.0843	0	36.75	0.13	D	AITQLLEEKQTDLELAA	K			Cmpd 164, AutoMSn(629.3140), 26.5 min
Gene.23385::comp7425_seq0::g.23385::m.23385	Trafficking kinesin-binding protein 1 (Fragment) OS=Schistosoma haematobium GN=MS3_06664 PE=4 SV=1	64	27828	4	0	2	0	17.1	4.67	1782	4	1	1	1331.52	2661.02	2	2660.28	0.7403	0	35.63	0.33	D	QLSNSIIAENDNFAADVELVSLTSQ	Q	Gln->pyro-Glu (N-term Q)	3.0000000000000000000000000.0	Cmpd 220, AutoMSn(1331.5183), 29.0 min
Gene.23385::comp7425_seq0::g.23385::m.23385	Trafficking kinesin-binding protein 1 (Fragment) OS=Schistosoma haematobium GN=MS3_06664 PE=4 SV=1	64	27828	4	0	2	0	17.1	4.67	1784	3	1	1	1331.52	2661.03	2	2660.28	0.7488	0	34.53	0.42	D	QLSNSIIAENDNFAADVELVSLTSQ	Q	Gln->pyro-Glu (N-term Q)	3.0000000000000000000000000.0	Cmpd 241, AutoMSn(1331.5225), 29.0 min
Gene.23385::comp7425_seq0::g.23385::m.23385	Trafficking kinesin-binding protein 1 (Fragment) OS=Schistosoma haematobium GN=MS3_06664 PE=4 SV=1	64	27828	4	0	2	0	17.1	4.67	1785	4	1	1	1331.52	2661.03	2	2660.28	0.7495	0	37.15	0.23	D	QLSNSIIAENDNFAADVELVSLTSQ	Q	Gln->pyro-Glu (N-term Q)	3.0000000000000000000000000.0	Cmpd 244, AutoMSn(1331.5229), 29.1 min
Gene.23984::comp7689_seq0::g.23984::m.23984	SJCHGC03581 protein (Fragment) OS=Schistosoma japonicum PE=2 SV=2	44	18303	1	0	1	0	9.3	4.8	961	1	1	1	796.853	1591.69	2	1591.82	-0.1333	0	46.61	0.00061	Q	PVNYVANVGDYVAVI	G			Cmpd 881, AutoMSn(796.8529), 38.8 min
Gene.6891::comp1880_seq0::g.6891::m.6891	Uncharacterized protein OS=Schistosoma rodhaini PE=4 SV=1	64	48879	2	0	2	0	5.6	6.03	184	1	0	1	423.147	1266.42	3	1266.68	-0.2613	0	37.74	0.37	E	SLLLSEELLHN	C			Cmpd 54, AutoMSn(423.1475), 19.5 min
Gene.6891::comp1880_seq0::g.6891::m.6891	Uncharacterized protein OS=Schistosoma rodhaini PE=4 SV=1	64	48879	2	0	2	0	5.6	6.03	446	2	1	1	525.286	1572.84	3	1572.68	0.1549	0	37.08	0.29	Q	ASHSEQLYESTHQG	L			Cmpd 189, AutoMSn(525.2857), 27.3 min
Gene.9551::comp2712_seq1::g.9551::m.9551	TraB domain-containing protein OS=Schistosoma japonicum PE=2 SV=1	84	48049	3	0	3	0	8.5	5.84	581	5	0	1	588.248	1174.48	2	1174.58	-0.0984	0	35.07	0.64	C	ENHCKVYLIG	T			Cmpd 122, AutoMSn(588.2483), 21.5 min
Gene.9551::comp2712_seq1::g.9551::m.9551	TraB domain-containing protein OS=Schistosoma japonicum PE=2 SV=1	84	48049	3	0	3	0	8.5	5.84	1698	1	1	1	469.255	1404.74	3	1404.59	0.1555	0	30.05	0.58	P	PLQLSCCMDWPP	P	Oxidation (M)	0.000000050000.0	Cmpd 296, AutoMSn(469.2550), 30.8 min
Gene.9551::comp2712_seq1::g.9551::m.9551	TraB domain-containing protein OS=Schistosoma japonicum PE=2 SV=1	84	48049	3	0	3	0	8.5	5.84	498	3	0	1	544.473	1630.4	3	1630.7	-0.3037	0	41.47	0.22	A	QIMTNIKSEMCNTS	D	2 Oxidation (M)	0.00500000050000.0	Cmpd 247, AutoMSn(544.4727), 24.4 min
Gene.14471::comp4175_seq0::g.14471::m.14471	Nucleoporin Nup43 OS=Schistosoma haematobium GN=MS3_10494 PE=4 SV=1	64	42621	6	0	2	0	6.7	5.68	1680	1	0	1	1382.74	1381.73	1	1381.68	0.047	0	42.54	0.00031	M	PFGQHILCGNIPS	A			Cmpd 562, AutoMSn(1382.7356), 38.2 min
Gene.14471::comp4175_seq0::g.14471::m.14471	Nucleoporin Nup43 OS=Schistosoma haematobium GN=MS3_10494 PE=4 SV=1	64	42621	6	0	2	0	6.7	5.68	1682	1	0	1	1382.74	1381.73	1	1381.68	0.0475	0	42.54	0.00031	M	PFGQHILCGNIPS	A			Cmpd 491, AutoMSn(1382.7360), 38.4 min
Gene.14471::comp4175_seq0::g.14471::m.14471	Nucleoporin Nup43 OS=Schistosoma haematobium GN=MS3_10494 PE=4 SV=1	64	42621	6	0	2	0	6.7	5.68	1683	1	0	1	1382.74	1381.73	1	1381.68	0.0477	0	42.54	0.00031	M	PFGQHILCGNIPS	A			Cmpd 870, AutoMSn(1382.7363), 38.5 min
Gene.14471::comp4175_seq0::g.14471::m.14471	Nucleoporin Nup43 OS=Schistosoma haematobium GN=MS3_10494 PE=4 SV=1	64	42621	6	0	2	0	6.7	5.68	1686	1	0	1	1382.74	1381.73	1	1381.68	0.0484	0	42.54	0.00031	M	PFGQHILCGNIPS	A			Cmpd 489, AutoMSn(1382.7369), 38.3 min
Gene.14471::comp4175_seq0::g.14471::m.14471	Nucleoporin Nup43 OS=Schistosoma haematobium GN=MS3_10494 PE=4 SV=1	64	42621	6	0	2	0	6.7	5.68	1687	1	0	1	1382.74	1381.73	1	1381.68	0.0484	0	42.54	0.00031	M	PFGQHILCGNIPS	A			Cmpd 502, AutoMSn(1382.7369), 39.2 min
Gene.14471::comp4175_seq0::g.14471::m.14471	Nucleoporin Nup43 OS=Schistosoma haematobium GN=MS3_10494 PE=4 SV=1	64	42621	6	0	2	0	6.7	5.68	1701	4	1	1	474.836	1421.49	3	1421.65	-0.1637	0	32.23	0.55	Q	YPLTEVACDGQNI	W			Cmpd 534, AutoMSn(474.8359), 37.5 min
Gene.32527::comp44775_seq0::g.32527::m.32527	Endonuclease-reverse transcriptase OS=Schistosoma mansoni PE=2 SV=1	44	12013	1	0	1	0	9.5	10.08	1492	1	0	1	577.766	1153.52	2	1153.66	-0.1389	0	43.62	0.00024	D	KGLLMFGLFL	N	Oxidation (M)	0.0000500000.0	Cmpd 8, AutoMSn(577.7663), 18.4 min
Gene.1645::comp405_seq0::g.1645::m.1645	Clone ZZD252 mRNA sequence OS=Schistosoma japonicum PE=2 SV=1	84	21734	3	0	3	0	12.2	9.18	871	3	1	1	733.384	732.377	1	732.36	0.0172	0	28.72	0.8	K	FYPHIG	N			Cmpd 835, AutoMSn(733.3840), 37.7 min
Gene.1645::comp405_seq0::g.1645::m.1645	Clone ZZD252 mRNA sequence OS=Schistosoma japonicum PE=2 SV=1	84	21734	3	0	3	0	12.2	9.18	1618	7	1	1	634.377	1266.74	2	1266.62	0.1213	0	26.83	1.2	A	EMAAPHGQWKL	G			Cmpd 501, AutoMSn(634.3769), 36.0 min
Gene.1645::comp405_seq0::g.1645::m.1645	Clone ZZD252 mRNA sequence OS=Schistosoma japonicum PE=2 SV=1	84	21734	3	0	3	0	12.2	9.18	478	1	1	1	539.265	1614.77	3	1614.83	-0.0572	0	37.08	0.29	M	AAPHGQWKLGLAYGF	I			Cmpd 178, AutoMSn(539.2651), 22.9 min
Gene.23813::comp7612_seq1::g.23813::m.23813	ELAV-like protein 2 OS=Schistosoma haematobium GN=MS3_08227 PE=4 SV=1	63	51277	2	0	2	0	4.3	5.95	1457	1	0	1	560.347	1118.68	2	1118.51	0.1685	0	37.77	0.11	N	HLNTPGSQEH	K			Cmpd 782, AutoMSn(560.3468), 36.4 min
Gene.23813::comp7612_seq1::g.23813::m.23813	ELAV-like protein 2 OS=Schistosoma haematobium GN=MS3_08227 PE=4 SV=1	63	51277	2	0	2	0	4.3	5.95	1491	2	0	1	577.766	1153.52	2	1153.5	0.0179	0	35.38	0.16	I	SEDYRGNNSI	I			Cmpd 12, AutoMSn(577.7662), 18.5 min
Gene.12329::comp3487_seq2::g.12329::m.12329	Uncharacterized protein OS=Schistosoma curassoni PE=4 SV=1	63	26830	4	0	2	0	15.4	6.4	1287	5	1	0	509.253	1016.49	2	1016.48	0.0131	0	38.02	0.00091	V	PVSLQDGSGAS	Q			Cmpd 167, AutoMSn(509.2526), 26.6 min
Gene.12329::comp3487_seq2::g.12329::m.12329	Uncharacterized protein OS=Schistosoma curassoni PE=4 SV=1	63	26830	4	0	2	0	15.4	6.4	1787	1	1	0	1493.58	2985.14	2	2985.44	-0.301	0	40.47	0.11	T	EPVIVPNQQTLSSVDNVHPGTTMSVSYA	D	Oxidation (M)	0.0000000000000000000000500000.0	Cmpd 223, AutoMSn(1493.5763), 29.1 min
Gene.12329::comp3487_seq2::g.12329::m.12329	Uncharacterized protein OS=Schistosoma curassoni PE=4 SV=1	63	26830	4	0	2	0	15.4	6.4	1790	3	1	0	1493.58	2985.15	2	2985.44	-0.2936	0	39	0.16	T	EPVIVPNQQTLSSVDNVHPGTTMSVSYA	D	Oxidation (M)	0.0000000000000000000000500000.0	Cmpd 205, AutoMSn(1493.5800), 28.7 min
Gene.12329::comp3487_seq2::g.12329::m.12329	Uncharacterized protein OS=Schistosoma curassoni PE=4 SV=1	63	26830	4	0	2	0	15.4	6.4	1793	5	1	0	1493.58	2985.15	2	2985.44	-0.2879	0	39.14	0.15	T	EPVIVPNQQTLSSVDNVHPGTTMSVSYA	D	Oxidation (M)	0.0000000000000000000000500000.0	Cmpd 228, AutoMSn(1493.5828), 28.7 min
Gene.52::comp10_seq0::g.52::m.52	Fatty acid binding protein 7, brain OS=Schistosoma japonicum GN=FABP7 PE=2 SV=1	63	14805	3	0	2	0	17.4	7.93	1551	1	1	1	405.957	1214.85	3	1214.69	0.1636	0	27.41	1.8	T	TVIVREIIGDT	M			Cmpd 704, AutoMSn(405.9575), 34.7 min
Gene.52::comp10_seq0::g.52::m.52	Fatty acid binding protein 7, brain OS=Schistosoma japonicum GN=FABP7 PE=2 SV=1	63	14805	3	0	2	0	17.4	7.93	250	3	0	1	451.2	1350.58	3	1350.53	0.0477	0	37.72	0.28	P	TVTFTMDGDTMT	M	2 Oxidation (M)	0.000005000050.0	Cmpd 66, AutoMSn(451.2005), 20.0 min
Gene.52::comp10_seq0::g.52::m.52	Fatty acid binding protein 7, brain OS=Schistosoma japonicum GN=FABP7 PE=2 SV=1	63	14805	3	0	2	0	17.4	7.93	252	1	0	1	451.212	1350.61	3	1350.53	0.0814	0	41.34	0.12	P	TVTFTMDGDTMT	M	2 Oxidation (M)	0.000005000050.0	Cmpd 67, AutoMSn(451.2117), 20.0 min
Gene.4514::comp1223_seq1::g.4514::m.4514	SJCHGC02341 protein OS=Schistosoma japonicum PE=2 SV=1	43	34953	1	0	1	0	3.9	4.89	242	2	1	1	446.239	1335.7	3	1335.54	0.1511	0	42.79	0.1	P	GWSMGYDSITGF	P	Oxidation (M)	0.000500000000.0	Cmpd 74, AutoMSn(446.2390), 20.1 min
Gene.10597::comp2964_seq1::g.10597::m.10597	Histone chaperone ASF1 (Anti-silencing function protein 1 homolog) OS=Schistosoma japonicum PE=2 SV=1	43	12925	2	0	1	0	10.5	4.08	308	1	0	1	467.175	1398.5	3	1398.57	-0.0679	0	42.59	0.1	N	DKLDSSNFCENQ	S			Cmpd 108, AutoMSn(467.1754), 21.1 min
Gene.10597::comp2964_seq1::g.10597::m.10597	Histone chaperone ASF1 (Anti-silencing function protein 1 homolog) OS=Schistosoma japonicum PE=2 SV=1	43	12925	2	0	1	0	10.5	4.08	1694	5	1	1	467.189	1398.55	3	1398.57	-0.0268	0	39.86	0.00075	N	DKLDSSNFCENQ	S			Cmpd 77, AutoMSn(467.1891), 20.2 min
Gene.26584::comp9574_seq1::g.26584::m.26584	Putative potassium/sodium hyperpolarization-activated cyclic nucleotide-gated channel OS=Schistosoma mansoni GN=Smp_153100 PE=4 SV=1	43	82077	1	0	1	0	1.4	8.39	1354	1	1	1	527.242	1052.47	2	1052.52	-0.0553	0	47.59	9e-05	W	ITIISMMTGA	T	Oxidation (M)	0.0000005000.0	Cmpd 20, AutoMSn(527.2419), 20.6 min
Gene.33538::comp73033_seq0::g.33538::m.33538	Uncharacterized protein OS=Schistosoma mansoni GN=Smp_191250 PE=4 SV=1	43	13751	1	0	1	0	8.1	5.24	1354	1	0	1	527.242	1052.47	2	1052.52	-0.0553	0	47.59	9e-05	Q	LTISIVSMAC	N	Oxidation (M)	0.0000000500.0	Cmpd 20, AutoMSn(527.2419), 20.6 min
Gene.23780::comp7599_seq0::g.23780::m.23780	Uncharacterized protein OS=Schistosoma margrebowiei PE=4 SV=1	42	26153	1	0	1	0	7.3	8.27	748	1	1	1	643.292	1926.85	3	1926.93	-0.077	0	45.01	0.00056	-	MKIGVCMMGGTLRWKNS	P	Oxidation (M)	0.50000000000000000.0	Cmpd 128, AutoMSn(643.2916), 21.6 min
Gene.32284::comp40463_seq0::g.32284::m.32284	Uncharacterized protein OS=Schistosoma curassoni PE=4 SV=1	62	11613	2	0	2	0	18.6	5.17	1076	3	1	1	439.244	876.473	2	876.391	0.082	0	26.29	1.3	C	HFRICDS	C			Cmpd 278, AutoMSn(439.2439), 30.2 min
Gene.32284::comp40463_seq0::g.32284::m.32284	Uncharacterized protein OS=Schistosoma curassoni PE=4 SV=1	62	11613	2	0	2	0	18.6	5.17	308	1	0	1	467.175	1398.5	3	1398.73	-0.2213	0	42.59	0.1	P	QLNNHFSSILNL	N			Cmpd 108, AutoMSn(467.1754), 21.1 min
Gene.32098::comp37637_seq0::g.32098::m.32098	Uncharacterized protein OS=Schistosoma mattheei PE=4 SV=1	42	11563	1	0	1	0	12.6	6.54	424	1	1	1	511.196	1530.57	3	1529.8	0.7675	0	42.27	0.11	L	GSDRVNIYLIHPF	P			Cmpd 167, AutoMSn(511.1961), 22.6 min
Gene.21438::comp6575_seq0::g.21438::m.21438	Putative rna polymerase II ctd phosphatase OS=Schistosoma mansoni GN=Smp_131560 PE=4 SV=1	62	50562	2	0	2	0	4.6	4.45	957	1	1	1	796.85	795.843	1	796.342	-0.4998	0	33.15	0.45	P	KNPMEY	D	Oxidation (M)	0.000500.0	Cmpd 478, AutoMSn(796.8500), 38.1 min
Gene.21438::comp6575_seq0::g.21438::m.21438	Putative rna polymerase II ctd phosphatase OS=Schistosoma mansoni GN=Smp_131560 PE=4 SV=1	62	50562	2	0	2	0	4.6	4.45	426	1	1	1	511.214	1530.62	3	1530.55	0.0689	0	37.27	0.31	G	ADDNPEEMNHSSAD	D			Cmpd 171, AutoMSn(511.2145), 22.7 min
Gene.7080::comp1942_seq3::g.7080::m.7080	Uncharacterized protein OS=Schistosoma margrebowiei PE=4 SV=1	42	75008	2	0	1	0	2	9.27	366	1	0	1	495.238	1482.69	3	1482.59	0.101	0	46.65	0.00035	T	DFTYGDSGSYRTD	R			Cmpd 126, AutoMSn(495.2376), 21.6 min
Gene.7080::comp1942_seq3::g.7080::m.7080	Uncharacterized protein OS=Schistosoma margrebowiei PE=4 SV=1	42	75008	2	0	1	0	2	9.27	371	1	0	1	495.24	1482.7	3	1482.59	0.1071	0	46.98	0.00033	T	DFTYGDSGSYRTD	R			Cmpd 129, AutoMSn(495.2396), 21.7 min
Gene.12372::comp3493_seq1::g.12372::m.12372	Transmembrane emp24 domain-containing protein 7 OS=Schistosoma japonicum PE=2 SV=1	62	16875	5	0	2	0	12.1	6.57	1134	2	1	1	461.266	920.517	2	920.391	0.1258	0	26.37	1.3	-	MTLTDPNN	V	Oxidation (M)	0.50000000.0	Cmpd 290, AutoMSn(461.2656), 30.7 min
Gene.12372::comp3493_seq1::g.12372::m.12372	Transmembrane emp24 domain-containing protein 7 OS=Schistosoma japonicum PE=2 SV=1	62	16875	5	0	2	0	12.1	6.57	1135	1	1	1	461.266	920.517	2	920.391	0.126	0	31.56	0.39	-	MTLTDPNN	V	Oxidation (M)	0.50000000.0	Cmpd 264, AutoMSn(461.2657), 30.6 min
Gene.12372::comp3493_seq1::g.12372::m.12372	Transmembrane emp24 domain-containing protein 7 OS=Schistosoma japonicum PE=2 SV=1	62	16875	5	0	2	0	12.1	6.57	1136	5	1	1	461.266	920.517	2	920.391	0.1262	0	29.18	0.67	-	MTLTDPNN	V	Oxidation (M)	0.50000000.0	Cmpd 256, AutoMSn(461.2659), 30.4 min
Gene.12372::comp3493_seq1::g.12372::m.12372	Transmembrane emp24 domain-containing protein 7 OS=Schistosoma japonicum PE=2 SV=1	62	16875	5	0	2	0	12.1	6.57	1137	1	1	1	461.266	920.517	2	920.391	0.1263	0	28.7	0.75	-	MTLTDPNN	V	Oxidation (M)	0.50000000.0	Cmpd 289, AutoMSn(461.2659), 30.6 min
Gene.12372::comp3493_seq1::g.12372::m.12372	Transmembrane emp24 domain-containing protein 7 OS=Schistosoma japonicum PE=2 SV=1	62	16875	5	0	2	0	12.1	6.57	1629	3	0	1	637.372	1272.73	2	1272.64	0.0896	0	34.27	0.23	S	HKVVSMTWRN	S	Oxidation (M)	0.0000050000.0	Cmpd 431, AutoMSn(637.3720), 34.0 min
Gene.22730::comp7104_seq0::g.22730::m.22730	Uncharacterized protein OS=Schistosoma rodhaini PE=4 SV=1	42	26575	1	0	1	0	4.7	6.45	20	4	0	1	346.136	1035.39	3	1035.44	-0.0498	0	47.55	0.00016	S	SAVTPEDSSSG	P			Cmpd 805, AutoMSn(346.1359), 37.0 min
Gene.27787::comp11260_seq2::g.27787::m.27787	Uncharacterized protein OS=Schistosoma japonicum PE=2 SV=1	42	29509	1	0	1	0	7.1	9.31	1776	1	0	1	1120.44	2238.86	2	2238.08	0.7787	0	49.81	0.00011	T	DNIKKLKTQMEMNMKEQN	A	Oxidation (M)	0.000000000000050000.0	Cmpd 204, AutoMSn(1120.4369), 28.6 min
Gene.23742::comp7577_seq1::g.23742::m.23742	Uncharacterized protein OS=Schistosoma curassoni PE=4 SV=1	42	11269	4	0	1	0	9.1	4.91	1349	4	0	0	527.241	1052.47	2	1052.47	0.0009	0	44.29	0.00019	R	SENVTDEFL	T			Cmpd 15, AutoMSn(527.2409), 19.1 min
Gene.23742::comp7577_seq1::g.23742::m.23742	Uncharacterized protein OS=Schistosoma curassoni PE=4 SV=1	42	11269	4	0	1	0	9.1	4.91	1351	4	0	0	527.241	1052.47	2	1052.47	0.002	0	42.31	0.0003	R	SENVTDEFL	T			Cmpd 21, AutoMSn(527.2414), 19.3 min
Gene.23742::comp7577_seq1::g.23742::m.23742	Uncharacterized protein OS=Schistosoma curassoni PE=4 SV=1	42	11269	4	0	1	0	9.1	4.91	1352	3	0	0	527.242	1052.47	2	1052.47	0.0025	0	37.13	0.1	R	SENVTDEFL	T			Cmpd 19, AutoMSn(527.2417), 19.2 min
Gene.23742::comp7577_seq1::g.23742::m.23742	Uncharacterized protein OS=Schistosoma curassoni PE=4 SV=1	42	11269	4	0	1	0	9.1	4.91	1356	6	0	0	527.242	1052.47	2	1052.47	0.0039	0	36.36	0.12	R	SENVTDEFL	T			Cmpd 20, AutoMSn(527.2423), 19.3 min
Gene.18512::comp5511_seq0::g.18512::m.18512	Uncharacterized protein OS=Schistosoma margrebowiei PE=4 SV=1	62	49978	2	0	2	0	7.6	8.05	327	6	1	1	473.257	1416.75	3	1416.82	-0.0765	0	36.25	0.42	I	AFNKKAHYKLVV	C			Cmpd 160, AutoMSn(473.2565), 22.5 min
Gene.18512::comp5511_seq0::g.18512::m.18512	Uncharacterized protein OS=Schistosoma margrebowiei PE=4 SV=1	62	49978	2	0	2	0	7.6	8.05	959	3	0	1	796.851	2387.53	3	2387.13	0.4027	0	41.43	0.2	A	DKVVDCYIAGNTIAMAHAIGFY	F	Oxidation (M)	0.0000000000000050000000.0	Cmpd 875, AutoMSn(796.8512), 38.6 min
Gene.7899::comp2210_seq0::g.7899::m.7899	Oxysterol-binding protein OS=Schistosoma mansoni GN=Smp_144850 PE=3 SV=1	82	69566	3	0	3	0	6.6	7.55	699	1	1	1	623.361	622.353	1	622.308	0.046	0	27.92	0.85	I	ASGNKF	M			Cmpd 454, AutoMSn(623.3607), 37.4 min
Gene.7899::comp2210_seq0::g.7899::m.7899	Oxysterol-binding protein OS=Schistosoma mansoni GN=Smp_144850 PE=3 SV=1	82	69566	3	0	3	0	6.6	7.55	416	3	1	1	509.255	1524.74	3	1524.84	-0.0989	0	37.27	0.29	N	ANRIGKPFNPLLGE	T			Cmpd 147, AutoMSn(509.2547), 26.2 min
Gene.7899::comp2210_seq0::g.7899::m.7899	Oxysterol-binding protein OS=Schistosoma mansoni GN=Smp_144850 PE=3 SV=1	82	69566	3	0	3	0	6.6	7.55	1777	2	1	1	1120.44	2238.86	2	2238.09	0.7725	0	36.91	0.22	L	NCANKSIKTIPCRENSIYGQ	Y			Cmpd 231, AutoMSn(1120.4377), 28.8 min
Gene.27697::comp11103_seq1::g.27697::m.27697	Putative rfx5 OS=Schistosoma mansoni GN=Smp_040350 PE=4 SV=1	102	103356	5	0	4	0	3.9	8.18	864	1	1	1	723.439	722.432	1	722.335	0.0972	0	27.63	0.85	H	SPAPASHG	H			Cmpd 374, AutoMSn(723.4392), 27.3 min
Gene.27697::comp11103_seq1::g.27697::m.27697	Putative rfx5 OS=Schistosoma mansoni GN=Smp_040350 PE=4 SV=1	102	103356	5	0	4	0	3.9	8.18	1024	4	1	1	838.839	837.832	1	837.387	0.4451	0	27.91	1.6	K	TLNTADFG	K			Cmpd 857, AutoMSn(838.8392), 38.2 min
Gene.27697::comp11103_seq1::g.27697::m.27697	Putative rfx5 OS=Schistosoma mansoni GN=Smp_040350 PE=4 SV=1	102	103356	5	0	4	0	3.9	8.18	1027	2	1	1	838.84	837.832	1	837.387	0.4457	0	31.79	0.64	K	TLNTADFG	K			Cmpd 855, AutoMSn(838.8398), 38.2 min
Gene.27697::comp11103_seq1::g.27697::m.27697	Putative rfx5 OS=Schistosoma mansoni GN=Smp_040350 PE=4 SV=1	102	103356	5	0	4	0	3.9	8.18	20	9	0	1	346.136	1035.39	3	1035.46	-0.0722	0	47.84	0.00032	A	GRSTGSPGSSSG	G			Cmpd 805, AutoMSn(346.1359), 37.0 min
Gene.27697::comp11103_seq1::g.27697::m.27697	Putative rfx5 OS=Schistosoma mansoni GN=Smp_040350 PE=4 SV=1	102	103356	5	0	4	0	3.9	8.18	1449	1	1	1	560.309	1118.6	2	1118.52	0.0815	0	27.93	0.93	P	PTAHREQHSG	L			Cmpd 324, AutoMSn(560.3089), 32.3 min
Gene.1782::comp445_seq0::g.1782::m.1782	Triosephosphate isomerase OS=Schistosoma japonicum GN=tpi1a PE=2 SV=1	41	27757	1	0	1	0	5.6	6.71	414	1	0	1	509.253	1524.74	3	1524.83	-0.0886	0	46.27	0.00036	K	TNAPTGVDQQIRII	Y			Cmpd 152, AutoMSn(509.2531), 26.4 min
Gene.9629::comp2742_seq0::g.9629::m.9629	Fanconi anemia group D2 protein-like protein OS=Schistosoma haematobium GN=MS3_06282 PE=4 SV=1	61	72405	2	0	2	0	3.8	7.74	1386	1	1	1	538.294	1074.57	2	1074.54	0.0336	0	37.92	0.00092	R	ICNHAKAYR	S			Cmpd 344, AutoMSn(538.2937), 32.0 min
Gene.9629::comp2742_seq0::g.9629::m.9629	Fanconi anemia group D2 protein-like protein OS=Schistosoma haematobium GN=MS3_06282 PE=4 SV=1	61	72405	2	0	2	0	3.8	7.74	467	2	1	1	531.294	1590.86	3	1590.79	0.0743	0	36.17	0.45	L	NTLAKCCKSNVNISP	A			Cmpd 171, AutoMSn(531.2940), 27.3 min
Gene.9682::comp2752_seq0::g.9682::m.9682	Protein kinase OS=Schistosoma mansoni GN=Smp_131800 PE=4 SV=1	61	67584	2	0	2	0	4.3	5.46	826	2	1	1	702.863	1403.71	2	1403.66	0.0534	0	37.49	0.54	L	CETPIQWPMTKA	S			Cmpd 575, AutoMSn(702.8628), 38.5 min
Gene.9682::comp2752_seq0::g.9682::m.9682	Protein kinase OS=Schistosoma mansoni GN=Smp_131800 PE=4 SV=1	61	67584	2	0	2	0	4.3	5.46	1744	1	1	1	553.278	1656.81	3	1656.86	-0.0455	0	37.08	0.12	F	APMKVLMLTLQNDSP	D			Cmpd 170, AutoMSn(553.2781), 27.2 min
Gene.18654::comp5554_seq1::g.18654::m.18654	SJCHGC01177 protein OS=Schistosoma japonicum PE=2 SV=1	81	47019	3	0	3	0	9.8	8.82	1353	2	0	1	527.242	1052.47	2	1052.52	-0.0486	0	34.03	0.2	K	DYTDWKLI	N			Cmpd 16, AutoMSn(527.2419), 19.1 min
Gene.18654::comp5554_seq1::g.18654::m.18654	SJCHGC01177 protein OS=Schistosoma japonicum PE=2 SV=1	81	47019	3	0	3	0	9.8	8.82	1720	5	1	1	760.462	1518.91	2	1518.86	0.0494	0	32.43	0.42	S	QVLMPLGYKVISR	D	Oxidation (M)	0.0005000000000.0	Cmpd 419, AutoMSn(760.4616), 36.1 min
Gene.18654::comp5554_seq1::g.18654::m.18654	SJCHGC01177 protein OS=Schistosoma japonicum PE=2 SV=1	81	47019	3	0	3	0	9.8	8.82	959	5	0	1	796.851	2387.53	3	2387.14	0.3882	0	37.3	0.52	L	SHKPINQMVFNMMKSKYEK	P	3 Oxidation (M)	0.0000000500055000000.0	Cmpd 875, AutoMSn(796.8512), 38.6 min
Gene.16827::comp4921_seq2::g.16827::m.16827	Transcription initiation factor TFIID subunit 5 OS=Schistosoma haematobium GN=MS3_01661 PE=4 SV=1	61	22723	2	0	2	0	10.8	5.62	1346	1	0	1	527.239	1052.46	2	1052.5	-0.0388	0	38.34	0.00076	S	EFVVSVSAES	Y			Cmpd 17, AutoMSn(527.2392), 20.5 min
Gene.16827::comp4921_seq2::g.16827::m.16827	Transcription initiation factor TFIID subunit 5 OS=Schistosoma haematobium GN=MS3_01661 PE=4 SV=1	61	22723	2	0	2	0	10.8	5.62	328	2	1	1	473.257	1416.75	3	1416.67	0.0777	0	33.43	0.81	S	QHLSMNPLVESF	R	Oxidation (M)	0.000050000000.0	Cmpd 158, AutoMSn(473.2568), 22.4 min
Gene.24274::comp7860_seq0::g.24274::m.24274	Uncharacterized protein OS=Schistosoma margrebowiei PE=3 SV=1	41	30728	1	0	1	0	3.9	7.94	20	4	0	1	346.136	1035.39	3	1035.51	-0.1225	0	47.12	0.00011	G	LISTDGLSSSG	S			Cmpd 805, AutoMSn(346.1359), 37.0 min
Gene.7215::comp1988_seq1::g.7215::m.7215	Loss of heterozygosity 11 chromosomal region 2 gene A protein homolog OS=Schistosoma japonicum PE=2 SV=1	81	61310	4	0	3	0	3.2	5.34	871	3	0	1	733.384	732.377	1	732.308	0.0689	0	28.72	0.8	V	DEYHGI	Q			Cmpd 835, AutoMSn(733.3840), 37.7 min
Gene.7215::comp1988_seq1::g.7215::m.7215	Loss of heterozygosity 11 chromosomal region 2 gene A protein homolog OS=Schistosoma japonicum PE=2 SV=1	81	61310	4	0	3	0	3.2	5.34	1220	1	1	1	974.814	973.807	1	973.451	0.356	0	38.7	0.15	V	DEYHGIQI	D			Cmpd 511, AutoMSn(974.8137), 39.9 min
Gene.7215::comp1988_seq1::g.7215::m.7215	Loss of heterozygosity 11 chromosomal region 2 gene A protein homolog OS=Schistosoma japonicum PE=2 SV=1	81	61310	4	0	3	0	3.2	5.34	1222	1	1	1	974.814	973.807	1	973.451	0.3562	0	38.7	0.15	V	DEYHGIQI	D			Cmpd 587, AutoMSn(974.8139), 39.7 min
Gene.7215::comp1988_seq1::g.7215::m.7215	Loss of heterozygosity 11 chromosomal region 2 gene A protein homolog OS=Schistosoma japonicum PE=2 SV=1	81	61310	4	0	3	0	3.2	5.34	1462	1	0	1	377.172	1128.49	3	1128.5	-0.0028	0	38.02	0.00091	A	ALFSEPTDYS	E			Cmpd 76, AutoMSn(377.1722), 20.2 min
Gene.27832::comp11316_seq1::g.27832::m.27832	Uncharacterized protein OS=Schistosoma curassoni PE=4 SV=1	61	16754	2	0	2	0	16.9	5.38	1149	2	1	0	469.252	936.489	2	936.449	0.0403	0	25.35	1.5	N	RYMNQIP	A	Oxidation (M)	0.0050000.0	Cmpd 738, AutoMSn(469.2518), 35.4 min
Gene.27832::comp11316_seq1::g.27832::m.27832	Uncharacterized protein OS=Schistosoma curassoni PE=4 SV=1	61	16754	2	0	2	0	16.9	5.38	1769	1	1	0	1039.41	2076.8	2	2077.01	-0.2067	0	40.37	0.00093	K	EIKQYIHPNNVRCFEST	V			Cmpd 227, AutoMSn(1039.4065), 29.2 min
Gene.13540::comp3835_seq0::g.13540::m.13540	Carboxypeptidase N, polypeptide 1, 50kD OS=Schistosoma japonicum PE=2 SV=1	61	57219	2	0	2	0	5.8	5.92	1645	1	1	1	648.391	1294.77	2	1294.63	0.1333	0	37.74	0.11	A	CIDVQHIPSING	P			Cmpd 448, AutoMSn(648.3909), 34.5 min
Gene.13540::comp3835_seq0::g.13540::m.13540	Carboxypeptidase N, polypeptide 1, 50kD OS=Schistosoma japonicum PE=2 SV=1	61	57219	2	0	2	0	5.8	5.92	748	5	0	1	643.292	1926.85	3	1927.01	-0.1592	0	35.93	0.45	T	DRTNETENGNRLLVIAL	G			Cmpd 128, AutoMSn(643.2916), 21.6 min
Gene.2089::comp504_seq5::g.2089::m.2089	SJCHGC04597 protein (Fragment) OS=Schistosoma japonicum PE=2 SV=2	61	30894	2	0	2	0	6.7	7.12	741	1	1	1	637.383	636.376	1	636.235	0.1407	0	27.13	0.99	Y	SGSSENG	D			Cmpd 505, AutoMSn(637.3831), 36.1 min
Gene.2089::comp504_seq5::g.2089::m.2089	SJCHGC04597 protein (Fragment) OS=Schistosoma japonicum PE=2 SV=2	61	30894	2	0	2	0	6.7	7.12	1604	2	1	1	626.376	1250.74	2	1250.55	0.187	0	35.95	0.15	K	SITDVEASDSVE	A			Cmpd 376, AutoMSn(626.3765), 33.7 min
Gene.30794::comp23360_seq0::g.30794::m.30794	SJCHGC09380 protein OS=Schistosoma japonicum PE=2 SV=1	40	13327	4	0	1	0	9.9	5.59	305	1	1	1	467.17	1398.49	3	1398.81	-0.3206	0	37.49	0.34	D	EEILKIDSRALI	L			Cmpd 73, AutoMSn(467.1698), 20.1 min
Gene.30794::comp23360_seq0::g.30794::m.30794	SJCHGC09380 protein OS=Schistosoma japonicum PE=2 SV=1	40	13327	4	0	1	0	9.9	5.59	306	2	1	1	467.171	1398.49	3	1398.81	-0.3186	0	39.68	0.2	D	EEILKIDSRALI	L			Cmpd 71, AutoMSn(467.1705), 20.1 min
Gene.30794::comp23360_seq0::g.30794::m.30794	SJCHGC09380 protein OS=Schistosoma japonicum PE=2 SV=1	40	13327	4	0	1	0	9.9	5.59	307	1	0	1	467.171	1398.49	3	1398.81	-0.3165	0	42.36	0.11	D	EEILKIDSRALI	L			Cmpd 110, AutoMSn(467.1712), 21.2 min
Gene.30794::comp23360_seq0::g.30794::m.30794	SJCHGC09380 protein OS=Schistosoma japonicum PE=2 SV=1	40	13327	4	0	1	0	9.9	5.59	1694	1	0	1	467.189	1398.55	3	1398.81	-0.2629	0	42.92	0.00037	D	EEILKIDSRALI	L			Cmpd 77, AutoMSn(467.1891), 20.2 min	emPAI	0.26
Gene.27289::comp10438_seq1::g.27289::m.27289	Serine/threonine-protein phosphatase OS=Schistosoma mansoni GN=Smp_151410 PE=3 SV=1	60	31762	5	0	2	0	5	8.77	754	1	1	1	327.179	652.344	2	652.165	0.1787	0	31.36	0.32	H	ECCMEG	W	Glu->pyro-Glu (N-term E)	4.000000.0	Cmpd 489, AutoMSn(327.1794), 35.7 min
Gene.27289::comp10438_seq1::g.27289::m.27289	Serine/threonine-protein phosphatase OS=Schistosoma mansoni GN=Smp_151410 PE=3 SV=1	60	31762	5	0	2	0	5	8.77	1134	2	0	1	461.266	920.517	2	920.399	0.1179	0	26.37	1.3	V	HPDLPNDN	S			Cmpd 290, AutoMSn(461.2656), 30.7 min
Gene.27289::comp10438_seq1::g.27289::m.27289	Serine/threonine-protein phosphatase OS=Schistosoma mansoni GN=Smp_151410 PE=3 SV=1	60	31762	5	0	2	0	5	8.77	1135	1	0	1	461.266	920.517	2	920.399	0.1181	0	31.56	0.39	V	HPDLPNDN	S			Cmpd 264, AutoMSn(461.2657), 30.6 min
Gene.27289::comp10438_seq1::g.27289::m.27289	Serine/threonine-protein phosphatase OS=Schistosoma mansoni GN=Smp_151410 PE=3 SV=1	60	31762	5	0	2	0	5	8.77	1136	5	0	1	461.266	920.517	2	920.399	0.1184	0	29.18	0.67	V	HPDLPNDN	S			Cmpd 256, AutoMSn(461.2659), 30.4 min
Gene.27289::comp10438_seq1::g.27289::m.27289	Serine/threonine-protein phosphatase OS=Schistosoma mansoni GN=Smp_151410 PE=3 SV=1	60	31762	5	0	2	0	5	8.77	1137	1	0	1	461.266	920.517	2	920.399	0.1185	0	28.7	0.75	V	HPDLPNDN	S			Cmpd 289, AutoMSn(461.2659), 30.6 min
Gene.32981::comp55362_seq0::g.32981::m.32981	Subfamily C14A unassigned peptidase (C14 family) OS=Schistosoma mansoni GN=Smp_141270 PE=3 SV=1	60	23870	4	0	2	0	10.9	4.94	1540	5	1	1	604.36	1206.71	2	1206.59	0.1173	0	34.38	0.22	A	LHCAVMNKLY	V	Oxidation (M)	0.0000050000.0	Cmpd 360, AutoMSn(604.3604), 33.2 min
Gene.32981::comp55362_seq0::g.32981::m.32981	Subfamily C14A unassigned peptidase (C14 family) OS=Schistosoma mansoni GN=Smp_141270 PE=3 SV=1	60	23870	4	0	2	0	10.9	4.94	1727	6	1	1	535.312	1602.91	3	1602.72	0.1969	0	25.57	1.8	M	QSNEQNEDVVIWT	K	Acetyl (Protein N-term)	1.0000000000000.0	Cmpd 751, AutoMSn(535.3116), 35.7 min
Gene.32981::comp55362_seq0::g.32981::m.32981	Subfamily C14A unassigned peptidase (C14 family) OS=Schistosoma mansoni GN=Smp_141270 PE=3 SV=1	60	23870	4	0	2	0	10.9	4.94	1728	2	1	1	535.312	1602.92	3	1602.72	0.1995	0	27.6	1.2	M	QSNEQNEDVVIWT	K	Acetyl (Protein N-term)	1.0000000000000.0	Cmpd 752, AutoMSn(535.3125), 35.8 min
Gene.32981::comp55362_seq0::g.32981::m.32981	Subfamily C14A unassigned peptidase (C14 family) OS=Schistosoma mansoni GN=Smp_141270 PE=3 SV=1	60	23870	4	0	2	0	10.9	4.94	1729	2	1	1	535.313	1602.92	3	1602.72	0.2025	0	28.51	0.95	M	QSNEQNEDVVIWT	K	Acetyl (Protein N-term)	1.0000000000000.0	Cmpd 757, AutoMSn(535.3135), 35.8 min
Gene.31457::comp29613_seq0::g.31457::m.31457	Hypotheticial protein OS=Schistosoma japonicum PE=2 SV=1	80	46094	3	0	3	0	5	5.63	1293	1	1	1	513.803	1025.59	2	1025.29	0.3026	0	23.4	2.4	-	MMMMMMM	T	Acetyl (Protein N-term); 3 Oxidation (M)	1.0055500.0	Cmpd 335, AutoMSn(513.8032), 31.7 min
Gene.31457::comp29613_seq0::g.31457::m.31457	Hypotheticial protein OS=Schistosoma japonicum PE=2 SV=1	80	46094	3	0	3	0	5	5.63	1337	2	1	1	524.268	1046.52	2	1046.4	0.1231	0	21.52	4.1	S	NSFSSSSNAM	T	Oxidation (M)	0.0000000005.0	Cmpd 339, AutoMSn(524.2676), 31.8 min
Gene.31457::comp29613_seq0::g.31457::m.31457	Hypotheticial protein OS=Schistosoma japonicum PE=2 SV=1	80	46094	3	0	3	0	5	5.63	242	1	0	1	446.239	1335.7	3	1335.52	0.1704	0	45.41	0.00056	S	SNSFSSSSNAMTT	N	Oxidation (M)	0.0000000000500.0	Cmpd 74, AutoMSn(446.2390), 20.1 min
Gene.8072::comp2268_seq1::g.8072::m.8072	Putative g1/s-specific cyclin C OS=Schistosoma mansoni GN=Smp_088250 PE=3 SV=1	60	47073	2	0	2	0	8.8	6.42	747	1	0	1	643.289	1926.85	3	1926.97	-0.1283	0	36.61	0.39	M	ARSFWRSSNYLEWLL	D			Cmpd 120, AutoMSn(643.2892), 21.5 min
Gene.8072::comp2268_seq1::g.8072::m.8072	Putative g1/s-specific cyclin C OS=Schistosoma mansoni GN=Smp_088250 PE=3 SV=1	60	47073	2	0	2	0	8.8	6.42	1785	2	0	1	1331.52	2661.03	2	2661.33	-0.2982	0	37.98	0.19	R	WFSDLNVDMEKVLEVSRHLLCL	Y	Oxidation (M)	0.0000000050000000000000.0	Cmpd 244, AutoMSn(1331.5229), 29.1 min
Gene.16103::comp4682_seq0::g.16103::m.16103	Uncharacterized protein OS=Schistosoma mansoni GN=Smp_001100 PE=4 SV=1	80	77262	6	0	3	0	4.4	5.91	672	1	1	1	615.403	614.395	1	614.15	0.2453	0	25.75	1.4	T	CEGGMC	I	Oxidation (M)	0.000050.0	Cmpd 405, AutoMSn(615.4025), 35.8 min
Gene.16103::comp4682_seq0::g.16103::m.16103	Uncharacterized protein OS=Schistosoma mansoni GN=Smp_001100 PE=4 SV=1	80	77262	6	0	3	0	4.4	5.91	675	1	1	1	615.403	614.395	1	614.15	0.2456	0	25.86	1.4	T	CEGGMC	I	Oxidation (M)	0.000050.0	Cmpd 402, AutoMSn(615.4027), 35.7 min
Gene.16103::comp4682_seq0::g.16103::m.16103	Uncharacterized protein OS=Schistosoma mansoni GN=Smp_001100 PE=4 SV=1	80	77262	6	0	3	0	4.4	5.91	1298	9	1	1	516.283	1030.55	2	1030.35	0.1994	0	23.16	2.8	R	DFFCECNPG	F			Cmpd 287, AutoMSn(516.2832), 31.3 min
Gene.16103::comp4682_seq0::g.16103::m.16103	Uncharacterized protein OS=Schistosoma mansoni GN=Smp_001100 PE=4 SV=1	80	77262	6	0	3	0	4.4	5.91	1307	6	1	1	516.307	1030.6	2	1030.35	0.2469	0	26.96	1.2	R	DFFCECNPG	F			Cmpd 767, AutoMSn(516.3070), 36.1 min
Gene.16103::comp4682_seq0::g.16103::m.16103	Uncharacterized protein OS=Schistosoma mansoni GN=Smp_001100 PE=4 SV=1	80	77262	6	0	3	0	4.4	5.91	366	6	0	1	495.238	1482.69	3	1482.65	0.0426	0	46.28	0.00038	N	GGICLNLGGDGYICE	C			Cmpd 126, AutoMSn(495.2376), 21.6 min
Gene.16103::comp4682_seq0::g.16103::m.16103	Uncharacterized protein OS=Schistosoma mansoni GN=Smp_001100 PE=4 SV=1	80	77262	6	0	3	0	4.4	5.91	371	6	0	1	495.24	1482.7	3	1482.65	0.0487	0	46.61	0.00036	N	GGICLNLGGDGYICE	C			Cmpd 129, AutoMSn(495.2396), 21.7 min
Gene.40::comp4_seq0::g.40::m.40	Polyadenylate-binding protein OS=Schistosoma japonicum PE=2 SV=1	60	79570	2	0	2	0	3.2	9.28	1354	1	0	1	527.242	1052.47	2	1052.5	-0.0268	0	47.59	0.0009	A	ITANQMAAFA	Q	Oxidation (M)	0.0000050000.0	Cmpd 20, AutoMSn(527.2419), 20.6 min
Gene.40::comp4_seq0::g.40::m.40	Polyadenylate-binding protein OS=Schistosoma japonicum PE=2 SV=1	60	79570	2	0	2	0	3.2	9.28	1484	9	1	1	571.337	1140.66	2	1140.58	0.0822	0	20.97	4.5	P	TAASVVAGPPSAN	P			Cmpd 585, AutoMSn(571.3372), 32.0 min
Gene.8855::comp2508_seq1::g.8855::m.8855	Cullin 3 OS=Schistosoma japonicum GN=CUL3 PE=2 SV=1	60	40237	3	0	2	0	4.5	9.22	957	5	0	1	796.85	795.843	1	796.387	-0.5441	0	27.06	1.8	V	FYGRPSA	D			Cmpd 478, AutoMSn(796.8500), 38.1 min
Gene.8855::comp2508_seq1::g.8855::m.8855	Cullin 3 OS=Schistosoma japonicum GN=CUL3 PE=2 SV=1	60	40237	3	0	2	0	4.5	9.22	960	1	1	1	796.851	795.844	1	796.387	-0.5428	0	29.87	0.95	V	FYGRPSA	D			Cmpd 481, AutoMSn(796.8512), 38.2 min
Gene.8855::comp2508_seq1::g.8855::m.8855	Cullin 3 OS=Schistosoma japonicum GN=CUL3 PE=2 SV=1	60	40237	3	0	2	0	4.5	9.22	1350	1	1	1	527.241	1052.47	2	1052.48	-0.0174	0	37.23	0.098	T	LMDEFNGVL	S	Oxidation (M)	0.050000000.0	Cmpd 24, AutoMSn(527.2410), 19.4 min
Gene.24406::comp7946_seq0::g.24406::m.24406	Paladin OS=Schistosoma haematobium GN=MS3_03315 PE=4 SV=1	40	40441	1	0	1	0	3.8	8.22	377	8	0	1	495.241	1482.7	3	1482.73	-0.0283	0	42.27	0.096	V	AVTNLLFFCENGR	E			Cmpd 81, AutoMSn(495.2408), 23.5 min
Gene.28817::comp13679_seq1::g.28817::m.28817	Uncharacterized protein OS=Schistosoma mansoni GN=Smp_170520 PE=4 SV=1	40	35711	1	0	1	0	4.5	7.66	377	8	0	1	495.241	1482.7	3	1482.72	-0.0169	0	42.27	0.096	N	DVNGNESRHIKSAG	N			Cmpd 81, AutoMSn(495.2408), 23.5 min
Gene.22596::comp7039_seq1::g.22596::m.22596	Mediator of RNA polymerase II transcription subunit 12 OS=Schistosoma haematobium GN=MS3_06924 PE=4 SV=1	160	282437	8	0	7	0	3.1	6.42	647	1	1	0	601.247	600.24	1	600.298	-0.0585	0	33.35	0.26	T	AGNSRP	I			Cmpd 435, AutoMSn(601.2467), 36.8 min
Gene.22596::comp7039_seq1::g.22596::m.22596	Mediator of RNA polymerase II transcription subunit 12 OS=Schistosoma haematobium GN=MS3_06924 PE=4 SV=1	160	282437	8	0	7	0	3.1	6.42	1138	4	1	0	461.266	920.518	2	920.454	0.0641	0	21.87	3.6	N	RTHFMTL	Y	Oxidation (M)	0.0000500.0	Cmpd 305, AutoMSn(461.2662), 31.0 min
Gene.22596::comp7039_seq1::g.22596::m.22596	Mediator of RNA polymerase II transcription subunit 12 OS=Schistosoma haematobium GN=MS3_06924 PE=4 SV=1	160	282437	8	0	7	0	3.1	6.42	1412	3	1	0	549.315	1096.62	2	1096.51	0.11	0	31.11	0.41	S	SHQWNSNPK	Q			Cmpd 319, AutoMSn(549.3148), 32.1 min
Gene.22596::comp7039_seq1::g.22596::m.22596	Mediator of RNA polymerase II transcription subunit 12 OS=Schistosoma haematobium GN=MS3_06924 PE=4 SV=1	160	282437	8	0	7	0	3.1	6.42	1515	1	1	0	593.341	1184.67	2	1185.43	-0.7641	0	33.75	0.24	V	PPDEASYMMN	V	2 Oxidation (M)	0.0000000550.0	Cmpd 350, AutoMSn(593.3411), 33.0 min
Gene.22596::comp7039_seq1::g.22596::m.22596	Mediator of RNA polymerase II transcription subunit 12 OS=Schistosoma haematobium GN=MS3_06924 PE=4 SV=1	160	282437	8	0	7	0	3.1	6.42	1675	6	1	0	458.855	1373.54	3	1372.8	0.7455	0	37.94	0.11	Y	RLILVGQKFHY	I			Cmpd 531, AutoMSn(458.8551), 37.5 min
Gene.22596::comp7039_seq1::g.22596::m.22596	Mediator of RNA polymerase II transcription subunit 12 OS=Schistosoma haematobium GN=MS3_06924 PE=4 SV=1	160	282437	8	0	7	0	3.1	6.42	306	2	0	0	467.171	1398.49	3	1398.62	-0.1263	0	39.68	0.2	H	MLLNSDQAYTPM	H	Oxidation (M)	0.000000000005.0	Cmpd 71, AutoMSn(467.1705), 20.1 min
Gene.22596::comp7039_seq1::g.22596::m.22596	Mediator of RNA polymerase II transcription subunit 12 OS=Schistosoma haematobium GN=MS3_06924 PE=4 SV=1	160	282437	8	0	7	0	3.1	6.42	1694	1	0	0	467.189	1398.55	3	1398.62	-0.0706	0	42.92	0.00037	H	MLLNSDQAYTPM	H	Oxidation (M)	0.000000000005.0	Cmpd 77, AutoMSn(467.1891), 20.2 min
Gene.22596::comp7039_seq1::g.22596::m.22596	Mediator of RNA polymerase II transcription subunit 12 OS=Schistosoma haematobium GN=MS3_06924 PE=4 SV=1	160	282437	8	0	7	0	3.1	6.42	959	4	0	0	796.851	2387.53	3	2388.08	-0.5443	0	38.06	0.43	P	VPPNSTMVSSTPMNSSVIPGHSM	P	2 Oxidation (M)	0.00000000000050000000005.0	Cmpd 875, AutoMSn(796.8512), 38.6 min
Gene.14500::comp4190_seq0::g.14500::m.14500	Aldehyde dehydrogenase NAD(P)+-like protein OS=Schistosoma japonicum PE=2 SV=1	60	58075	2	0	2	0	5	8.56	1451	7	1	1	560.311	1118.61	2	1118.53	0.0796	0	27.18	1.1	A	TGEVLGSVPACS	R			Cmpd 361, AutoMSn(560.3110), 32.4 min
Gene.14500::comp4190_seq0::g.14500::m.14500	Aldehyde dehydrogenase NAD(P)+-like protein OS=Schistosoma japonicum PE=2 SV=1	60	58075	2	0	2	0	5	8.56	414	3	0	1	509.253	1524.74	3	1524.75	-0.0166	0	45.91	0.00039	I	DKAVAGAIGCKFRCS	G			Cmpd 152, AutoMSn(509.2531), 26.4 min
Gene.10904::comp3051_seq1::g.10904::m.10904	Uncharacterized protein OS=Schistosoma mattheei PE=4 SV=1	40	67891	1	0	1	0	1.8	8.47	20	4	0	1	346.136	1035.39	3	1035.43	-0.0399	0	47.03	0.00031	S	FAHETGGSSSG	E			Cmpd 805, AutoMSn(346.1359), 37.0 min
Gene.21178::comp6465_seq8::g.21178::m.21178	Battenin OS=Schistosoma japonicum PE=2 SV=1	60	17229	2	0	2	0	17	8.78	1560	4	1	1	615.352	1228.69	2	1228.72	-0.032	0	30.52	0.52	F	KIVCAVLLAVNS	F			Cmpd 364, AutoMSn(615.3519), 33.3 min
Gene.21178::comp6465_seq8::g.21178::m.21178	Battenin OS=Schistosoma japonicum PE=2 SV=1	60	17229	2	0	2	0	17	8.78	1746	1	1	1	560.307	1677.9	3	1677.91	-0.0137	0	36.56	0.14	R	QQHSILLADILPSMI	F			Cmpd 360, AutoMSn(560.3068), 32.4 min	emPAI	0.2

## Sheet: Day14
Header		--------------------------------------------------------
Search title		Submitted from Copy of smk peptidomics D0 14 28 56 noacet noamid nophos by Mascot Daemon on SERVER-BIOINFO
Timestamp		2020-12-03T04:49:03Z
User
Email
Report URI		http://localhost/mascot/cgi/master_results.pl?file=../data/20201203/F011227.dat
Peak list data path		C:\Users\onrapak.r\Desktop\mgf\Smk 8July2020\D14_GA2_01_21376.mgf
Peak list format		Mascot generic
Search type		MIS
Mascot version		2.3.02
Database		Sme_trans_new
Fasta file		peptides.fasta
Total sequences		20798
Total residues		9745449
Sequences after taxonomy filter		20798
Number of queries		1056
Variable modifications		--------------------------------------------------------
Identifier		Name	Delta
1		Acetyl (Protein N-term)	42.0106
2		Amidated (Protein C-term)	-0.984016
3		Gln->pyro-Glu (N-term Q)	-17.0265
4		Glu->pyro-Glu (N-term E)	-18.0106
5		Oxidation (M)	15.9949	63.9983
Search Parameters		--------------------------------------------------------
Taxonomy filter		All entries
Enzyme		None
Maximum Missed Cleavages		1
Fixed modifications
Variable modifications		Acetyl (Protein N-term),Amidated (Protein C-term),Gln->pyro-Glu (N-term Q),Glu->pyro-Glu (N-term E),Oxidation (M)
Peptide Mass Tolerance		0.8
Peptide Mass Tolerance Units		Da
Fragment Mass Tolerance		0.8
Fragment Mass Tolerance Units		Da
Mass values		Monoisotopic
Instrument type		ESI-QUAD-TOF
Format parameters		--------------------------------------------------------
Significance threshold		0.05
Max. number of hits		200
Use MudPIT protein scoring		0
Ions score cut-off		0
Include same-set proteins
Include sub-set proteins		0
Include unassigned		0
Require bold red		0
Use homology threshold		0
Group protein families		0
Protein hits		--------------------------------------------------------
prot_acc	prot_desc	prot_score	prot_mass	prot_matches	prot_matches_sig	prot_sequences	prot_sequences_sig	prot_cover	prot_pi	pep_query	pep_rank	pep_isbold	pep_isunique	pep_exp_mz	pep_exp_mr	pep_exp_z	pep_calc_mr	pep_delta	pep_miss	pep_score	pep_expect	pep_res_before	pep_seq	pep_res_after	pep_var_mod	pep_var_mod_pos	pep_scan_title
Gene.24244::comp7845_seq1::g.24244::m.24244	Uncharacterized protein OS=Schistosoma mansoni GN=Smp_171680 PE=4 SV=1	113	354957	6	0	5	0	2.1	8.08	203	1	0	1	355.709	709.402	2	709.401	0.0014	0	48.71	0.00062	H	VITSKY	A			Cmpd 57, AutoMSn(355.7085), 14.6 min
Gene.24244::comp7845_seq1::g.24244::m.24244	Uncharacterized protein OS=Schistosoma mansoni GN=Smp_171680 PE=4 SV=1	113	354957	6	0	5	0	2.1	8.08	204	1	0	1	355.709	709.404	2	709.401	0.0024	0	53.35	0.00011	H	VITSKY	A			Cmpd 55, AutoMSn(355.7090), 14.6 min
Gene.24244::comp7845_seq1::g.24244::m.24244	Uncharacterized protein OS=Schistosoma mansoni GN=Smp_171680 PE=4 SV=1	113	354957	6	0	5	0	2.1	8.08	636	6	1	1	737.381	1472.75	2	1472.82	-0.0715	0	24.07	0.23	S	RIVNLVVTTDTKD	G			Cmpd 446, AutoMSn(737.3815), 23.4 min
Gene.24244::comp7845_seq1::g.24244::m.24244	Uncharacterized protein OS=Schistosoma mansoni GN=Smp_171680 PE=4 SV=1	113	354957	6	0	5	0	2.1	8.08	656	1	1	1	1518.71	1517.7	1	1517.87	-0.168	0	35	0.019	H	SIYIKPHIHGIQL	Y			Cmpd 1057, AutoMSn(1518.7111), 38.5 min
Gene.24244::comp7845_seq1::g.24244::m.24244	Uncharacterized protein OS=Schistosoma mansoni GN=Smp_171680 PE=4 SV=1	113	354957	6	0	5	0	2.1	8.08	152	1	1	1	579.529	1735.56	3	1735.99	-0.4278	0	36.28	0.074	E	KCKWPIRIQQIPLN	G			Cmpd 922, AutoMSn(579.5286), 34.8 min
Gene.24244::comp7845_seq1::g.24244::m.24244	Uncharacterized protein OS=Schistosoma mansoni GN=Smp_171680 PE=4 SV=1	113	354957	6	0	5	0	2.1	8.08	914	2	1	1	1095.56	2189.1	2	2189.11	-0.0124	0	31.22	0.049	S	ETKLLVYINNVDSSQTMPR	Q	Glu->pyro-Glu (N-term E)	4.0000000000000000000.0	Cmpd 912, AutoMSn(1095.5586), 34.4 min
Gene.32372::comp41739_seq0::g.32372::m.32372	#N/A	83	15156	4	0	3	0	35.4	9.48	424	1	1	1	548.253	1094.49	2	1094.55	-0.0603	0	36.73	0.011	H	VVRNENFAF	T			Cmpd 41, AutoMSn(548.2525), 14.3 min
Gene.32372::comp41739_seq0::g.32372::m.32372	#N/A	83	15156	4	0	3	0	35.4	9.48	426	1	1	1	548.254	1094.49	2	1094.55	-0.0581	0	26.71	0.11	H	VVRNENFAF	T			Cmpd 38, AutoMSn(548.2536), 14.2 min
Gene.32372::comp41739_seq0::g.32372::m.32372	#N/A	83	15156	4	0	3	0	35.4	9.48	760	4	1	1	565.613	1693.82	3	1693.89	-0.075	0	34.79	0.02	S	NNAMNSIFRTIKSAK	Y			Cmpd 106, AutoMSn(565.6134), 15.8 min
Gene.32372::comp41739_seq0::g.32372::m.32372	#N/A	83	15156	4	0	3	0	35.4	9.48	962	10	1	1	1221.59	2441.16	2	2440.46	0.7007	0	18.08	1.1	K	GIWIPFLIIQFSSLLRTKPIV	T			Cmpd 722, AutoMSn(1221.5881), 29.6 min
Gene.11178::comp3151_seq1::g.11178::m.11178	Mitogen-activated protein kinase kinase kinase 15 OS=Schistosoma haematobium GN=MS3_07130 PE=4 SV=1	73	104772	3	0	2	0	3.8	5.56	203	1	0	0	355.709	709.402	2	709.365	0.0378	0	48.71	0.00062	P	VITSGYA	S			Cmpd 57, AutoMSn(355.7085), 14.6 min
Gene.11178::comp3151_seq1::g.11178::m.11178	Mitogen-activated protein kinase kinase kinase 15 OS=Schistosoma haematobium GN=MS3_07130 PE=4 SV=1	73	104772	3	0	2	0	3.8	5.56	204	1	0	0	355.709	709.404	2	709.365	0.0388	0	52.79	0.00025	P	VITSGYA	S			Cmpd 55, AutoMSn(355.7090), 14.6 min
Gene.11178::comp3151_seq1::g.11178::m.11178	Mitogen-activated protein kinase kinase kinase 15 OS=Schistosoma haematobium GN=MS3_07130 PE=4 SV=1	73	104772	3	0	2	0	3.8	5.56	427	2	1	0	1095.54	3283.59	3	3282.82	0.7699	0	36.26	0.046	I	KIAIKEIDAGNIREFQPLHDEIRLHSKL	N			Cmpd 908, AutoMSn(1095.5372), 34.3 min
Gene.11190::comp3151_seq4::g.11190::m.11190	Mitogen-activated protein kinase kinase kinase 15 OS=Schistosoma haematobium GN=MS3_07130 PE=4 SV=1	82	167899	4	0	3	0	3.4	5.65	203	1	0	0	355.709	709.402	2	709.365	0.0378	0	48.71	0.00062	P	VITSGYA	S			Cmpd 57, AutoMSn(355.7085), 14.6 min
Gene.11190::comp3151_seq4::g.11190::m.11190	Mitogen-activated protein kinase kinase kinase 15 OS=Schistosoma haematobium GN=MS3_07130 PE=4 SV=1	82	167899	4	0	3	0	3.4	5.65	204	1	0	0	355.709	709.404	2	709.365	0.0388	0	52.22	0.00028	P	VITSGYA	S			Cmpd 55, AutoMSn(355.7090), 14.6 min
Gene.11190::comp3151_seq4::g.11190::m.11190	Mitogen-activated protein kinase kinase kinase 15 OS=Schistosoma haematobium GN=MS3_07130 PE=4 SV=1	82	167899	4	0	3	0	3.4	5.65	808	5	1	1	898.399	1794.78	2	1794.92	-0.1395	0	24.98	0.21	I	STVHLRRHQTFSAQQ	N			Cmpd 182, AutoMSn(898.3994), 17.4 min
Gene.11190::comp3151_seq4::g.11190::m.11190	Mitogen-activated protein kinase kinase kinase 15 OS=Schistosoma haematobium GN=MS3_07130 PE=4 SV=1	82	167899	4	0	3	0	3.4	5.65	427	2	0	0	1095.54	3283.59	3	3282.82	0.7699	0	36.26	0.046	I	KIAIKEIDAGNIREFQPLHDEIRLHSKL	N			Cmpd 908, AutoMSn(1095.5372), 34.3 min
Gene.23907::comp7644_seq0::g.23907::m.23907	#N/A	72	15830	3	0	2	0	15	7.12	358	6	1	1	494.294	986.574	2	986.583	-0.0093	0	21.16	0.44	R	LLGNMIVIV	L	Oxidation (M)	0.000050000.0	Cmpd 811, AutoMSn(494.2944), 31.9 min
Gene.23907::comp7644_seq0::g.23907::m.23907	#N/A	72	15830	3	0	2	0	15	7.12	777	4	1	1	854.404	1706.79	2	1706.81	-0.0149	0	18.39	0.88	L	VVYPWTQRYFDSF	G			Cmpd 605, AutoMSn(854.4045), 27.0 min
Gene.23907::comp7644_seq0::g.23907::m.23907	#N/A	72	15830	3	0	2	0	15	7.12	778	1	1	1	854.412	1706.81	2	1706.81	0.0007	0	53.46	0.00027	L	VVYPWTQRYFDSF	G			Cmpd 601, AutoMSn(854.4123), 26.9 min	emPAI	0.21
Gene.32100::comp37666_seq0::g.32100::m.32100	SJCHGC03623 protein OS=Schistosoma japonicum PE=2 SV=1	81	28972	4	0	3	0	11.7	6.07	203	6	0	1	355.709	709.402	2	709.449	-0.0462	0	39.17	0.0056	T	VITHLK	T			Cmpd 57, AutoMSn(355.7085), 14.6 min
Gene.32100::comp37666_seq0::g.32100::m.32100	SJCHGC03623 protein OS=Schistosoma japonicum PE=2 SV=1	81	28972	4	0	3	0	11.7	6.07	204	7	0	1	355.709	709.404	2	709.449	-0.0452	0	37.91	0.0075	T	VITHLK	T			Cmpd 55, AutoMSn(355.7090), 14.6 min
Gene.32100::comp37666_seq0::g.32100::m.32100	SJCHGC03623 protein OS=Schistosoma japonicum PE=2 SV=1	81	28972	4	0	3	0	11.7	6.07	115	4	1	1	501.314	1500.92	3	1500.71	0.2054	0	30.84	0.15	T	FNEDSALGEFLFI	S			Cmpd 903, AutoMSn(501.3136), 34.2 min
Gene.32100::comp37666_seq0::g.32100::m.32100	SJCHGC03623 protein OS=Schistosoma japonicum PE=2 SV=1	81	28972	4	0	3	0	11.7	6.07	824	6	0	1	620.342	1858	3	1857.98	0.0198	0	25.66	0.18	N	ENLSNEFLTTVITHLK	T			Cmpd 692, AutoMSn(620.3417), 28.9 min
Gene.30451::comp20814_seq1::g.30451::m.30451	Uncharacterized protein OS=Schistosoma haematobium GN=MS3_03256 PE=4 SV=1	90	46428	4	0	4	0	14.3	9.01	281	8	1	1	449.237	896.46	2	896.472	-0.0121	0	25.93	0.12	S	GIGLLSNSH	D			Cmpd 51, AutoMSn(449.2370), 14.5 min
Gene.30451::comp20814_seq1::g.30451::m.30451	Uncharacterized protein OS=Schistosoma haematobium GN=MS3_03256 PE=4 SV=1	90	46428	4	0	4	0	14.3	9.01	318	7	1	1	951.44	950.432	1	950.46	-0.028	0	32.11	0.033	N	VSCKSANSR	K			Cmpd 378, AutoMSn(951.4396), 21.8 min
Gene.30451::comp20814_seq1::g.30451::m.30451	Uncharacterized protein OS=Schistosoma haematobium GN=MS3_03256 PE=4 SV=1	90	46428	4	0	4	0	14.3	9.01	666	8	1	1	770.346	1538.68	2	1538.88	-0.2004	0	32.08	0.038	Y	SSDSKLPAKHKTKL	T			Cmpd 334, AutoMSn(770.3461), 20.9 min
Gene.30451::comp20814_seq1::g.30451::m.30451	Uncharacterized protein OS=Schistosoma haematobium GN=MS3_03256 PE=4 SV=1	90	46428	4	0	4	0	14.3	9.01	1046	5	1	1	963.808	2888.4	3	2888.41	-0.0072	0	25.86	0.19	V	YDMVIINKEIDCGKSFSITQISFTH	L			Cmpd 766, AutoMSn(963.8078), 30.7 min
Gene.23975::comp7681_seq0::g.23975::m.23975	Uncharacterized protein OS=Schistosoma haematobium GN=MS3_02911 PE=4 SV=1	90	117947	5	0	4	0	5	8.4	251	1	1	1	425.193	848.372	2	848.37	0.0023	0	36.41	0.013	V	PNSLQTCS	N			Cmpd 402, AutoMSn(425.1933), 22.4 min
Gene.23975::comp7681_seq0::g.23975::m.23975	Uncharacterized protein OS=Schistosoma haematobium GN=MS3_02911 PE=4 SV=1	90	117947	5	0	4	0	5	8.4	252	1	1	1	425.193	848.372	2	848.37	0.0024	0	28.31	0.084	V	PNSLQTCS	N			Cmpd 404, AutoMSn(425.1934), 22.4 min
Gene.23975::comp7681_seq0::g.23975::m.23975	Uncharacterized protein OS=Schistosoma haematobium GN=MS3_02911 PE=4 SV=1	90	117947	5	0	4	0	5	8.4	107	2	1	1	489.261	1464.76	3	1464.7	0.0572	0	25.14	0.58	N	TVNSNGPIDMRYV	S			Cmpd 936, AutoMSn(489.2607), 35.1 min
Gene.23975::comp7681_seq0::g.23975::m.23975	Uncharacterized protein OS=Schistosoma haematobium GN=MS3_02911 PE=4 SV=1	90	117947	5	0	4	0	5	8.4	644	8	1	1	493.221	1476.64	3	1476.88	-0.2368	0	27.7	0.1	S	LPLPNIRSTPKNK	L			Cmpd 809, AutoMSn(493.2209), 31.8 min
Gene.23975::comp7681_seq0::g.23975::m.23975	Uncharacterized protein OS=Schistosoma haematobium GN=MS3_02911 PE=4 SV=1	90	117947	5	0	4	0	5	8.4	423	2	1	1	1095.34	2188.67	2	2188.22	0.4494	0	39.91	0.034	G	EKTSHEELREPVLLKLAKS	D	Glu->pyro-Glu (N-term E)	4.0000000000000000000.0	Cmpd 910, AutoMSn(1095.3427), 34.4 min
Gene.1131::comp279_seq2::g.1131::m.1131	Importin subunit alpha OS=Schistosoma japonicum PE=2 SV=1	79	58757	7	0	3	0	4.8	4.86	177	1	1	1	653.38	652.373	1	652.354	0.0186	0	25.72	0.12	V	IDHGLV	P			Cmpd 867, AutoMSn(653.3803), 33.2 min
Gene.1131::comp279_seq2::g.1131::m.1131	Importin subunit alpha OS=Schistosoma japonicum PE=2 SV=1	79	58757	7	0	3	0	4.8	4.86	318	9	0	1	951.44	950.432	1	950.486	-0.0538	0	30.62	0.046	V	WFLSNITA	G			Cmpd 378, AutoMSn(951.4396), 21.8 min
Gene.1131::comp279_seq2::g.1131::m.1131	Importin subunit alpha OS=Schistosoma japonicum PE=2 SV=1	79	58757	7	0	3	0	4.8	4.86	319	1	1	1	951.442	950.434	1	950.486	-0.0517	0	32.57	0.029	V	WFLSNITA	G			Cmpd 375, AutoMSn(951.4418), 21.8 min
Gene.1131::comp279_seq2::g.1131::m.1131	Importin subunit alpha OS=Schistosoma japonicum PE=2 SV=1	79	58757	7	0	3	0	4.8	4.86	320	1	1	1	951.443	950.436	1	950.486	-0.0502	0	37.97	0.0084	V	WFLSNITA	G			Cmpd 381, AutoMSn(951.4432), 21.9 min
Gene.1131::comp279_seq2::g.1131::m.1131	Importin subunit alpha OS=Schistosoma japonicum PE=2 SV=1	79	58757	7	0	3	0	4.8	4.86	543	2	1	1	644.343	1286.67	2	1286.76	-0.0884	0	33.39	0.026	N	AEIVPHLVPLLS	H			Cmpd 190, AutoMSn(644.3430), 17.6 min
Gene.1131::comp279_seq2::g.1131::m.1131	Importin subunit alpha OS=Schistosoma japonicum PE=2 SV=1	79	58757	7	0	3	0	4.8	4.86	544	5	1	1	644.343	1286.67	2	1286.76	-0.0879	0	23.38	0.26	N	AEIVPHLVPLLS	H			Cmpd 187, AutoMSn(644.3432), 17.6 min
Gene.1131::comp279_seq2::g.1131::m.1131	Importin subunit alpha OS=Schistosoma japonicum PE=2 SV=1	79	58757	7	0	3	0	4.8	4.86	545	4	1	1	644.344	1286.67	2	1286.76	-0.0867	0	24.97	0.18	N	AEIVPHLVPLLS	H			Cmpd 195, AutoMSn(644.3438), 17.7 min
Gene.32746::comp49925_seq0::g.32746::m.32746	Uncharacterized protein OS=Schistosoma haematobium GN=MS3_06549 PE=4 SV=1	77	18460	4	0	3	0	16.3	4.65	207	1	1	1	723.341	722.333	1	722.367	-0.034	0	28.03	0.077	T	ISFPMI	P	Oxidation (M)	0.000050.0	Cmpd 332, AutoMSn(723.3406), 20.8 min
Gene.32746::comp49925_seq0::g.32746::m.32746	Uncharacterized protein OS=Schistosoma haematobium GN=MS3_06549 PE=4 SV=1	77	18460	4	0	3	0	16.3	4.65	236	2	1	1	419.203	836.392	2	836.37	0.0219	0	31.6	0.036	N	LTQSMNQ	S	Oxidation (M)	0.0000500.0	Cmpd 221, AutoMSn(419.2031), 18.3 min
Gene.32746::comp49925_seq0::g.32746::m.32746	Uncharacterized protein OS=Schistosoma haematobium GN=MS3_06549 PE=4 SV=1	77	18460	4	0	3	0	16.3	4.65	237	3	1	1	419.204	836.393	2	836.37	0.0227	0	31.81	0.034	N	LTQSMNQ	S	Oxidation (M)	0.0000500.0	Cmpd 223, AutoMSn(419.2035), 18.4 min
Gene.32746::comp49925_seq0::g.32746::m.32746	Uncharacterized protein OS=Schistosoma haematobium GN=MS3_06549 PE=4 SV=1	77	18460	4	0	3	0	16.3	4.65	658	3	1	1	507.561	1519.66	3	1519.65	0.0115	0	28.7	0.083	S	TVDTAFSFSNLCDT	A			Cmpd 118, AutoMSn(507.5611), 16.0 min
Gene.15031::comp4341_seq1::g.15031::m.15031	Uncharacterized protein OS=Schistosoma margrebowiei PE=4 SV=1	77	95565	4	0	3	0	4.9	9.38	203	1	0	0	355.709	709.402	2	709.365	0.0378	0	48.71	0.00062	V	VITSYQ	V			Cmpd 57, AutoMSn(355.7085), 14.6 min
Gene.15031::comp4341_seq1::g.15031::m.15031	Uncharacterized protein OS=Schistosoma margrebowiei PE=4 SV=1	77	95565	4	0	3	0	4.9	9.38	204	1	0	0	355.709	709.404	2	709.365	0.0388	0	52.22	0.00028	V	VITSYQ	V			Cmpd 55, AutoMSn(355.7090), 14.6 min
Gene.15031::comp4341_seq1::g.15031::m.15031	Uncharacterized protein OS=Schistosoma margrebowiei PE=4 SV=1	77	95565	4	0	3	0	4.9	9.38	711	3	1	0	806.807	1611.6	2	1610.86	0.7389	0	29.19	0.1	D	RSDGSHVKKLSQRN	H			Cmpd 1036, AutoMSn(806.8068), 38.0 min
Gene.15031::comp4341_seq1::g.15031::m.15031	Uncharacterized protein OS=Schistosoma margrebowiei PE=4 SV=1	77	95565	4	0	3	0	4.9	9.38	991	4	1	0	833.406	2497.2	3	2497.23	-0.0305	0	20.08	0.68	N	AEEEYDIEQAKSEALMKVKTAV	T	Oxidation (M)	0.0000000000000005000000.0	Cmpd 701, AutoMSn(833.4057), 29.1 min
Gene.19830::comp5906_seq1::g.19830::m.19830	Uncharacterized protein OS=Schistosoma margrebowiei PE=4 SV=1	86	181290	11	0	4	0	3.1	5.71	380	2	1	1	521.222	1040.43	2	1040.47	-0.0357	0	35.85	0.014	V	SKTYDETPT	K			Cmpd 50, AutoMSn(521.2225), 14.5 min
Gene.19830::comp5906_seq1::g.19830::m.19830	Uncharacterized protein OS=Schistosoma margrebowiei PE=4 SV=1	86	181290	11	0	4	0	3.1	5.71	381	1	1	1	521.223	1040.43	2	1040.47	-0.0355	0	36.33	0.013	V	SKTYDETPT	K			Cmpd 53, AutoMSn(521.2226), 14.6 min
Gene.19830::comp5906_seq1::g.19830::m.19830	Uncharacterized protein OS=Schistosoma margrebowiei PE=4 SV=1	86	181290	11	0	4	0	3.1	5.71	382	1	1	1	521.223	1040.43	2	1040.47	-0.0352	0	37.84	0.0091	V	SKTYDETPT	K			Cmpd 49, AutoMSn(521.2228), 14.5 min
Gene.19830::comp5906_seq1::g.19830::m.19830	Uncharacterized protein OS=Schistosoma margrebowiei PE=4 SV=1	86	181290	11	0	4	0	3.1	5.71	559	5	1	1	441.22	1320.64	3	1320.65	-0.0102	0	24.97	0.18	P	FGVVGDVDMRNL	A			Cmpd 156, AutoMSn(441.2204), 16.9 min
Gene.19830::comp5906_seq1::g.19830::m.19830	Uncharacterized protein OS=Schistosoma margrebowiei PE=4 SV=1	86	181290	11	0	4	0	3.1	5.71	610	5	1	1	712.832	1423.65	2	1423.68	-0.0307	0	35.92	0.015	T	SMMEKLSSLENR	D			Cmpd 271, AutoMSn(712.8319), 19.5 min
Gene.19830::comp5906_seq1::g.19830::m.19830	Uncharacterized protein OS=Schistosoma margrebowiei PE=4 SV=1	86	181290	11	0	4	0	3.1	5.71	950	5	1	1	1170.08	2338.15	2	2338.24	-0.0907	0	24.71	0.22	S	RWDKPKDNLFDNKKNHKR	Y			Cmpd 718, AutoMSn(1170.0823), 29.5 min
Gene.19830::comp5906_seq1::g.19830::m.19830	Uncharacterized protein OS=Schistosoma margrebowiei PE=4 SV=1	86	181290	11	0	4	0	3.1	5.71	951	4	1	1	1170.08	2338.15	2	2338.24	-0.0906	0	26.78	0.14	S	RWDKPKDNLFDNKKNHKR	Y			Cmpd 715, AutoMSn(1170.0823), 29.5 min
Gene.19830::comp5906_seq1::g.19830::m.19830	Uncharacterized protein OS=Schistosoma margrebowiei PE=4 SV=1	86	181290	11	0	4	0	3.1	5.71	952	6	1	1	1170.08	2338.15	2	2338.24	-0.0906	0	23.44	0.3	S	RWDKPKDNLFDNKKNHKR	Y			Cmpd 712, AutoMSn(1170.0823), 29.4 min
Gene.19830::comp5906_seq1::g.19830::m.19830	Uncharacterized protein OS=Schistosoma margrebowiei PE=4 SV=1	86	181290	11	0	4	0	3.1	5.71	953	3	1	1	780.394	2338.16	3	2338.24	-0.081	0	24.95	0.21	S	RWDKPKDNLFDNKKNHKR	Y			Cmpd 711, AutoMSn(780.3938), 29.4 min
Gene.19830::comp5906_seq1::g.19830::m.19830	Uncharacterized protein OS=Schistosoma margrebowiei PE=4 SV=1	86	181290	11	0	4	0	3.1	5.71	954	7	1	1	780.394	2338.16	3	2338.24	-0.0804	0	24.28	0.24	S	RWDKPKDNLFDNKKNHKR	Y			Cmpd 714, AutoMSn(780.3940), 29.5 min
Gene.19830::comp5906_seq1::g.19830::m.19830	Uncharacterized protein OS=Schistosoma margrebowiei PE=4 SV=1	86	181290	11	0	4	0	3.1	5.71	955	2	1	1	780.394	2338.16	3	2338.24	-0.0801	0	29.08	0.081	S	RWDKPKDNLFDNKKNHKR	Y			Cmpd 717, AutoMSn(780.3941), 29.5 min
Gene.24033::comp7722_seq3::g.24033::m.24033	Uncharacterized protein OS=Schistosoma haematobium GN=MS3_01093 PE=4 SV=1	96	132982	5	0	5	0	7.8	9.48	631	5	1	0	734.339	1466.66	2	1466.7	-0.0362	0	28.45	0.083	K	HTSPLEASDIVNNA	S			Cmpd 280, AutoMSn(734.3393), 19.7 min
Gene.24033::comp7722_seq3::g.24033::m.24033	Uncharacterized protein OS=Schistosoma haematobium GN=MS3_01093 PE=4 SV=1	96	132982	5	0	5	0	7.8	9.48	681	6	0	0	787.915	1573.82	2	1573.84	-0.0208	0	27.83	0.099	I	KKMRDILRNAAEN	D	Oxidation (M)	0.0050000000000.0	Cmpd 228, AutoMSn(787.9148), 18.5 min
Gene.24033::comp7722_seq3::g.24033::m.24033	Uncharacterized protein OS=Schistosoma haematobium GN=MS3_01093 PE=4 SV=1	96	132982	5	0	5	0	7.8	9.48	968	4	1	0	1227.98	2453.95	2	2453.23	0.7213	0	20.84	0.92	E	NSPDISMPSSKHDISQVPKRKS	K	Oxidation (M)	0.0000005000000000000000.0	Cmpd 629, AutoMSn(1227.9845), 27.5 min
Gene.24033::comp7722_seq3::g.24033::m.24033	Uncharacterized protein OS=Schistosoma haematobium GN=MS3_01093 PE=4 SV=1	96	132982	5	0	5	0	7.8	9.48	1002	2	1	0	840.436	2518.28	3	2518.35	-0.0653	0	25.7	0.18	Q	QADELVTKVPHLKSSPVGRKSEN	S			Cmpd 681, AutoMSn(840.4356), 28.7 min
Gene.24033::comp7722_seq3::g.24033::m.24033	Uncharacterized protein OS=Schistosoma haematobium GN=MS3_01093 PE=4 SV=1	96	132982	5	0	5	0	7.8	9.48	427	1	0	0	1095.54	3283.59	3	3283.78	-0.1852	0	41.24	0.015	S	SPIKKEEVPAGFSPSEYHLIKKMRDILR	N	Oxidation (M)	0.0000000000000000000000500000.0	Cmpd 908, AutoMSn(1095.5372), 34.3 min
Gene.25664::comp8780_seq1::g.25664::m.25664	Uncharacterized protein OS=Schistosoma rodhaini PE=4 SV=1	116	205393	10	0	7	0	5.6	5.94	336	3	1	1	484.757	967.5	2	967.487	0.013	0	27.27	0.093	S	NNKGFKFN	I			Cmpd 46, AutoMSn(484.7575), 14.4 min
Gene.25664::comp8780_seq1::g.25664::m.25664	Uncharacterized protein OS=Schistosoma rodhaini PE=4 SV=1	116	205393	10	0	7	0	5.6	5.94	546	4	1	1	647.854	1293.69	2	1293.77	-0.0729	0	29.57	0.062	W	IKENVPKGTPIV	F			Cmpd 242, AutoMSn(647.8536), 18.8 min
Gene.25664::comp8780_seq1::g.25664::m.25664	Uncharacterized protein OS=Schistosoma rodhaini PE=4 SV=1	116	205393	10	0	7	0	5.6	5.94	547	4	1	1	647.855	1293.69	2	1293.77	-0.0713	0	34.66	0.019	W	IKENVPKGTPIV	F			Cmpd 247, AutoMSn(647.8545), 18.9 min
Gene.25664::comp8780_seq1::g.25664::m.25664	Uncharacterized protein OS=Schistosoma rodhaini PE=4 SV=1	116	205393	10	0	7	0	5.6	5.94	548	3	1	1	647.855	1293.69	2	1293.77	-0.0709	0	32.17	0.034	W	IKENVPKGTPIV	F			Cmpd 244, AutoMSn(647.8546), 18.9 min
Gene.25664::comp8780_seq1::g.25664::m.25664	Uncharacterized protein OS=Schistosoma rodhaini PE=4 SV=1	116	205393	10	0	7	0	5.6	5.94	549	5	1	1	432.239	1293.7	3	1293.77	-0.0698	0	25.83	0.15	W	IKENVPKGTPIV	F			Cmpd 252, AutoMSn(432.2392), 19.0 min
Gene.25664::comp8780_seq1::g.25664::m.25664	Uncharacterized protein OS=Schistosoma rodhaini PE=4 SV=1	116	205393	10	0	7	0	5.6	5.94	595	2	1	1	695.34	1388.66	2	1388.77	-0.1051	0	29.51	0.066	Y	NLIMLSSNIKQL	F	Oxidation (M)	0.000500000000.0	Cmpd 777, AutoMSn(695.3396), 31.0 min
Gene.25664::comp8780_seq1::g.25664::m.25664	Uncharacterized protein OS=Schistosoma rodhaini PE=4 SV=1	116	205393	10	0	7	0	5.6	5.94	652	4	1	1	749.848	1497.68	2	1497.71	-0.025	0	24.42	0.22	D	NHHIEQGNVQVHS	H			Cmpd 793, AutoMSn(749.8484), 31.4 min
Gene.25664::comp8780_seq1::g.25664::m.25664	Uncharacterized protein OS=Schistosoma rodhaini PE=4 SV=1	116	205393	10	0	7	0	5.6	5.94	669	6	1	1	772.919	1543.82	2	1543.76	0.0651	0	21.76	0.4	K	LVTTSSEFMNFGLV	H			Cmpd 863, AutoMSn(772.9195), 33.2 min
Gene.25664::comp8780_seq1::g.25664::m.25664	Uncharacterized protein OS=Schistosoma rodhaini PE=4 SV=1	116	205393	10	0	7	0	5.6	5.94	432	8	1	1	1097.49	2192.97	2	2193.1	-0.1276	0	27.1	0.44	I	ESKLLQEMHQCKLMAFIL	A	2 Oxidation (M)	0.000000050000050000.0	Cmpd 904, AutoMSn(1097.4932), 34.2 min
Gene.25664::comp8780_seq1::g.25664::m.25664	Uncharacterized protein OS=Schistosoma rodhaini PE=4 SV=1	116	205393	10	0	7	0	5.6	5.94	260	8	1	1	873.839	2618.49	3	2619.21	-0.7115	0	27.77	0.5	I	FNCTNNNLIDDLHLTNSQLGIMN	K	Oxidation (M)	0.00000000000000000000050.0	Cmpd 933, AutoMSn(873.8387), 35.1 min
Gene.24032::comp7722_seq1::g.24032::m.24032	Uncharacterized protein OS=Schistosoma haematobium GN=MS3_01093 PE=4 SV=1	105	154920	6	0	6	0	8.3	9.19	631	5	0	0	734.339	1466.66	2	1466.7	-0.0362	0	28.45	0.083	K	HTSPLEASDIVNNA	S			Cmpd 280, AutoMSn(734.3393), 19.7 min
Gene.24032::comp7722_seq1::g.24032::m.24032	Uncharacterized protein OS=Schistosoma haematobium GN=MS3_01093 PE=4 SV=1	105	154920	6	0	6	0	8.3	9.19	681	6	0	0	787.915	1573.82	2	1573.84	-0.0208	0	27.83	0.099	I	KKMRDILRNAAEN	D	Oxidation (M)	0.0050000000000.0	Cmpd 228, AutoMSn(787.9148), 18.5 min
Gene.24032::comp7722_seq1::g.24032::m.24032	Uncharacterized protein OS=Schistosoma haematobium GN=MS3_01093 PE=4 SV=1	105	154920	6	0	6	0	8.3	9.19	917	4	1	1	740.057	2217.15	3	2216.99	0.1638	0	24.07	0.26	I	QKADAQSEGPIDQDAPSSASLC	P			Cmpd 426, AutoMSn(740.0570), 22.9 min
Gene.24032::comp7722_seq1::g.24032::m.24032	Uncharacterized protein OS=Schistosoma haematobium GN=MS3_01093 PE=4 SV=1	105	154920	6	0	6	0	8.3	9.19	968	4	0	0	1227.98	2453.95	2	2453.23	0.7213	0	20.84	0.92	E	NSPDISMPSSKHDISQVPKRKS	K	Oxidation (M)	0.0000005000000000000000.0	Cmpd 629, AutoMSn(1227.9845), 27.5 min
Gene.24032::comp7722_seq1::g.24032::m.24032	Uncharacterized protein OS=Schistosoma haematobium GN=MS3_01093 PE=4 SV=1	105	154920	6	0	6	0	8.3	9.19	1002	2	0	0	840.436	2518.28	3	2518.35	-0.0653	0	25.7	0.18	Q	QADELVTKVPHLKSSPVGRKSEN	S			Cmpd 681, AutoMSn(840.4356), 28.7 min
Gene.24032::comp7722_seq1::g.24032::m.24032	Uncharacterized protein OS=Schistosoma haematobium GN=MS3_01093 PE=4 SV=1	105	154920	6	0	6	0	8.3	9.19	427	1	0	0	1095.54	3283.59	3	3283.78	-0.1852	0	41.24	0.015	S	SPIKKEEVPAGFSPSEYHLIKKMRDILR	N	Oxidation (M)	0.0000000000000000000000500000.0	Cmpd 908, AutoMSn(1095.5372), 34.3 min
Gene.26308::comp9324_seq0::g.26308::m.26308	SJCHGC05429 protein OS=Schistosoma japonicum PE=2 SV=1	65	12683	4	0	2	0	18.8	9.54	339	4	1	1	487.217	972.42	2	972.499	-0.0793	0	29.29	0.067	T	VSFITLFM	G	Oxidation (M)	0.00000005.0	Cmpd 376, AutoMSn(487.2172), 21.8 min
Gene.26308::comp9324_seq0::g.26308::m.26308	SJCHGC05429 protein OS=Schistosoma japonicum PE=2 SV=1	65	12683	4	0	2	0	18.8	9.54	340	4	1	1	487.217	972.42	2	972.499	-0.079	0	30.99	0.045	T	VSFITLFM	G	Oxidation (M)	0.00000005.0	Cmpd 379, AutoMSn(487.2173), 21.9 min
Gene.26308::comp9324_seq0::g.26308::m.26308	SJCHGC05429 protein OS=Schistosoma japonicum PE=2 SV=1	65	12683	4	0	2	0	18.8	9.54	341	1	1	1	487.219	972.424	2	972.499	-0.0746	0	44.74	0.0019	T	VSFITLFM	G	Oxidation (M)	0.00000005.0	Cmpd 374, AutoMSn(487.2195), 21.7 min
Gene.26308::comp9324_seq0::g.26308::m.26308	SJCHGC05429 protein OS=Schistosoma japonicum PE=2 SV=1	65	12683	4	0	2	0	18.8	9.54	627	1	1	1	733.897	1465.78	2	1465.72	0.0568	0	27.38	0.11	L	QVEAKGIKYQMGD	F			Cmpd 565, AutoMSn(733.8974), 26.1 min
Gene.20195::comp6054_seq0::g.20195::m.20195	Mitochondrial sodium/hydrogen exchanger 9B2 OS=Schistosoma haematobium GN=MS3_05966 PE=4 SV=1	83	87086	4	0	4	0	5.8	8.09	224	4	1	1	799.454	798.447	1	798.449	-0.0018	0	26.04	0.12	V	AEGIPTLV	V			Cmpd 463, AutoMSn(799.4542), 23.8 min
Gene.20195::comp6054_seq0::g.20195::m.20195	Mitochondrial sodium/hydrogen exchanger 9B2 OS=Schistosoma haematobium GN=MS3_05966 PE=4 SV=1	83	87086	4	0	4	0	5.8	8.09	678	3	1	1	779.902	1557.79	2	1557.82	-0.0301	0	26.56	0.13	F	WGPLEAIIGASFGAAV	G			Cmpd 411, AutoMSn(779.9018), 22.6 min
Gene.20195::comp6054_seq0::g.20195::m.20195	Mitochondrial sodium/hydrogen exchanger 9B2 OS=Schistosoma haematobium GN=MS3_05966 PE=4 SV=1	83	87086	4	0	4	0	5.8	8.09	833	2	1	1	628.316	1881.93	3	1882.03	-0.1047	0	29.72	0.065	F	NITDPRTQFAALLLVNP	V			Cmpd 21, AutoMSn(628.3161), 13.8 min
Gene.20195::comp6054_seq0::g.20195::m.20195	Mitochondrial sodium/hydrogen exchanger 9B2 OS=Schistosoma haematobium GN=MS3_05966 PE=4 SV=1	83	87086	4	0	4	0	5.8	8.09	525	3	1	1	1251.9	2501.78	2	2501.37	0.4118	0	34.36	0.12	E	YPFNITDPRTQFAALLLVNPVL	S			Cmpd 905, AutoMSn(1251.8973), 34.2 min
Gene.28477::comp12605_seq0::g.28477::m.28477	Endonuclease-reverse transcriptase OS=Schistosoma japonicum PE=4 SV=1	73	33292	4	0	3	0	16.7	9.6	595	2	0	1	695.34	1388.66	2	1388.74	-0.08	0	29.51	0.066	H	GLGLMLSKDVRNA	L	Oxidation (M)	0.0000500000000.0	Cmpd 777, AutoMSn(695.3396), 31.0 min
Gene.28477::comp12605_seq0::g.28477::m.28477	Endonuclease-reverse transcriptase OS=Schistosoma japonicum PE=4 SV=1	73	33292	4	0	3	0	16.7	9.6	615	3	1	1	721.389	1440.76	2	1440.93	-0.1626	0	35.45	0.017	L	AKKTLTRLNRLK	H			Cmpd 292, AutoMSn(721.3886), 19.9 min
Gene.28477::comp12605_seq0::g.28477::m.28477	Endonuclease-reverse transcriptase OS=Schistosoma japonicum PE=4 SV=1	73	33292	4	0	3	0	16.7	9.6	616	4	1	1	721.389	1440.76	2	1440.93	-0.1624	0	34.79	0.019	L	AKKTLTRLNRLK	H			Cmpd 296, AutoMSn(721.3887), 20.0 min
Gene.28477::comp12605_seq0::g.28477::m.28477	Endonuclease-reverse transcriptase OS=Schistosoma japonicum PE=4 SV=1	73	33292	4	0	3	0	16.7	9.6	1041	10	1	1	911.656	2731.95	3	2732.36	-0.4098	0	25.41	0.37	G	LRDRNENGDRFANPCAFNKLVING	A			Cmpd 540, AutoMSn(911.6562), 25.5 min
Gene.6871::comp1874_seq0::g.6871::m.6871	Putative helix-loop-helix zipper protein OS=Schistosoma japonicum PE=2 SV=1	73	48565	3	0	3	0	8.2	5.97	274	2	1	1	894.42	893.413	1	893.373	0.0401	0	41.88	0.0034	S	SSNTSSNPT	S			Cmpd 382, AutoMSn(894.4200), 21.9 min
Gene.6871::comp1874_seq0::g.6871::m.6871	Putative helix-loop-helix zipper protein OS=Schistosoma japonicum PE=2 SV=1	73	48565	3	0	3	0	8.2	5.97	502	4	1	1	613.306	1224.6	2	1224.69	-0.0934	0	23.33	0.25	V	PILQSQKPVLC	T			Cmpd 91, AutoMSn(613.3056), 15.4 min
Gene.6871::comp1874_seq0::g.6871::m.6871	Putative helix-loop-helix zipper protein OS=Schistosoma japonicum PE=2 SV=1	73	48565	3	0	3	0	8.2	5.97	816	4	1	1	911.472	1820.93	2	1820.69	0.2349	0	29.65	0.066	V	QRMDGEEACNNPTSSSP	P	Gln->pyro-Glu (N-term Q); Oxidation (M)	3.00500000000000000.0	Cmpd 660, AutoMSn(911.4718), 28.2 min
Gene.21136::comp6449_seq2::g.21136::m.21136	Mediator of RNA polymerase II transcription subunit 23 OS=Schistosoma haematobium GN=MS3_08864 PE=4 SV=1	103	100536	13	0	6	0	9.2	5.75	574	7	1	0	1361.67	1360.66	1	1360.6	0.0628	0	11.53	4.1	M	CEQCGPSSLIDLP	Q			Cmpd 838, AutoMSn(1361.6704), 32.6 min
Gene.21136::comp6449_seq2::g.21136::m.21136	Mediator of RNA polymerase II transcription subunit 23 OS=Schistosoma haematobium GN=MS3_08864 PE=4 SV=1	103	100536	13	0	6	0	9.2	5.75	652	9	0	0	749.848	1497.68	2	1497.85	-0.1633	0	21.08	0.46	K	LEHGFLWSRLIK	N			Cmpd 793, AutoMSn(749.8484), 31.4 min
Gene.21136::comp6449_seq2::g.21136::m.21136	Mediator of RNA polymerase II transcription subunit 23 OS=Schistosoma haematobium GN=MS3_08864 PE=4 SV=1	103	100536	13	0	6	0	9.2	5.75	674	2	1	0	777.869	1553.72	2	1553.74	-0.0157	0	25.28	0.18	L	RSFELTTGMLDPTS	G			Cmpd 273, AutoMSn(777.8692), 19.5 min
Gene.21136::comp6449_seq2::g.21136::m.21136	Mediator of RNA polymerase II transcription subunit 23 OS=Schistosoma haematobium GN=MS3_08864 PE=4 SV=1	103	100536	13	0	6	0	9.2	5.75	675	2	1	0	777.869	1553.72	2	1553.74	-0.0154	0	29.14	0.072	L	RSFELTTGMLDPTS	G			Cmpd 270, AutoMSn(777.8694), 19.4 min
Gene.21136::comp6449_seq2::g.21136::m.21136	Mediator of RNA polymerase II transcription subunit 23 OS=Schistosoma haematobium GN=MS3_08864 PE=4 SV=1	103	100536	13	0	6	0	9.2	5.75	772	9	1	0	852.42	1702.83	2	1702.8	0.0253	0	19.89	0.61	G	DLSRELATSSGNEVPE	Q			Cmpd 886, AutoMSn(852.4204), 33.8 min
Gene.21136::comp6449_seq2::g.21136::m.21136	Mediator of RNA polymerase II transcription subunit 23 OS=Schistosoma haematobium GN=MS3_08864 PE=4 SV=1	103	100536	13	0	6	0	9.2	5.75	773	6	1	0	852.42	1702.83	2	1702.8	0.0255	0	25.69	0.16	G	DLSRELATSSGNEVPE	Q			Cmpd 883, AutoMSn(852.4205), 33.7 min
Gene.21136::comp6449_seq2::g.21136::m.21136	Mediator of RNA polymerase II transcription subunit 23 OS=Schistosoma haematobium GN=MS3_08864 PE=4 SV=1	103	100536	13	0	6	0	9.2	5.75	774	10	1	0	568.616	1702.83	3	1702.8	0.0266	0	21.46	0.43	G	DLSRELATSSGNEVPE	Q			Cmpd 893, AutoMSn(568.6165), 33.9 min
Gene.21136::comp6449_seq2::g.21136::m.21136	Mediator of RNA polymerase II transcription subunit 23 OS=Schistosoma haematobium GN=MS3_08864 PE=4 SV=1	103	100536	13	0	6	0	9.2	5.75	775	8	1	0	568.617	1702.83	3	1702.8	0.0284	0	22.9	0.31	G	DLSRELATSSGNEVPE	Q			Cmpd 891, AutoMSn(568.6171), 33.8 min
Gene.21136::comp6449_seq2::g.21136::m.21136	Mediator of RNA polymerase II transcription subunit 23 OS=Schistosoma haematobium GN=MS3_08864 PE=4 SV=1	103	100536	13	0	6	0	9.2	5.75	828	4	1	0	627.292	1878.85	3	1878.86	-0.0108	0	24.32	0.24	E	QIRSMCEQCGPSSLIDL	P			Cmpd 231, AutoMSn(627.2916), 18.5 min
Gene.21136::comp6449_seq2::g.21136::m.21136	Mediator of RNA polymerase II transcription subunit 23 OS=Schistosoma haematobium GN=MS3_08864 PE=4 SV=1	103	100536	13	0	6	0	9.2	5.75	950	8	0	0	1170.08	2338.15	2	2338.23	-0.0782	0	22.85	0.34	Q	GSLISNTSSGSIPVNRPFVPVNP	G			Cmpd 718, AutoMSn(1170.0823), 29.5 min
Gene.21136::comp6449_seq2::g.21136::m.21136	Mediator of RNA polymerase II transcription subunit 23 OS=Schistosoma haematobium GN=MS3_08864 PE=4 SV=1	103	100536	13	0	6	0	9.2	5.75	953	1	0	0	780.394	2338.16	3	2338.23	-0.0685	0	39.54	0.0073	Q	GSLISNTSSGSIPVNRPFVPVNP	G			Cmpd 711, AutoMSn(780.3938), 29.4 min
Gene.21136::comp6449_seq2::g.21136::m.21136	Mediator of RNA polymerase II transcription subunit 23 OS=Schistosoma haematobium GN=MS3_08864 PE=4 SV=1	103	100536	13	0	6	0	9.2	5.75	954	1	0	0	780.394	2338.16	3	2338.23	-0.0679	0	39.93	0.0067	Q	GSLISNTSSGSIPVNRPFVPVNP	G			Cmpd 714, AutoMSn(780.3940), 29.5 min
Gene.21136::comp6449_seq2::g.21136::m.21136	Mediator of RNA polymerase II transcription subunit 23 OS=Schistosoma haematobium GN=MS3_08864 PE=4 SV=1	103	100536	13	0	6	0	9.2	5.75	955	1	0	0	780.394	2338.16	3	2338.23	-0.0676	0	30.03	0.065	Q	GSLISNTSSGSIPVNRPFVPVNP	G			Cmpd 717, AutoMSn(780.3941), 29.5 min
Gene.34090::comp99775_seq0::g.34090::m.34090	Invadolysin (M08 family) OS=Schistosoma mansoni GN=Smp_090100 PE=4 SV=1	72	11585	3	0	3	0	32.1	6.45	289	5	1	1	906.826	905.819	1	905.418	0.4009	0	19.16	1.3	L	AHAMGFTR	S	Oxidation (M)	0.00050000.0	Cmpd 1013, AutoMSn(906.8260), 37.5 min
Gene.34090::comp99775_seq0::g.34090::m.34090	Invadolysin (M08 family) OS=Schistosoma mansoni GN=Smp_090100 PE=4 SV=1	72	11585	3	0	3	0	32.1	6.45	557	6	1	1	658.784	1315.55	2	1315.54	0.0121	0	29.1	0.077	T	SGTTLAYAGPCEM	H	Oxidation (M)	0.0000000000005.0	Cmpd 420, AutoMSn(658.7845), 22.8 min
Gene.34090::comp99775_seq0::g.34090::m.34090	Invadolysin (M08 family) OS=Schistosoma mansoni GN=Smp_090100 PE=4 SV=1	72	11585	3	0	3	0	32.1	6.45	115	1	0	1	501.314	1500.92	3	1500.64	0.278	0	34.69	0.063	I	MGSINFCPQKMDV	E	2 Oxidation (M)	0.5000000000500.0	Cmpd 903, AutoMSn(501.3136), 34.2 min
Gene.17990::comp5308_seq2::g.17990::m.17990	Partitioning defective 3-like protein OS=Schistosoma haematobium GN=MS3_02367 PE=4 SV=1	72	192880	4	0	3	0	2.6	9.55	318	4	0	1	951.44	950.432	1	950.442	-0.0093	0	33.31	0.025	T	SSSRSISNN	N			Cmpd 378, AutoMSn(951.4396), 21.8 min
Gene.17990::comp5308_seq2::g.17990::m.17990	Partitioning defective 3-like protein OS=Schistosoma haematobium GN=MS3_02367 PE=4 SV=1	72	192880	4	0	3	0	2.6	9.55	320	7	0	1	951.443	950.436	1	950.442	-0.0058	0	31.76	0.035	T	SSSRSISNN	N			Cmpd 381, AutoMSn(951.4432), 21.9 min
Gene.17990::comp5308_seq2::g.17990::m.17990	Partitioning defective 3-like protein OS=Schistosoma haematobium GN=MS3_02367 PE=4 SV=1	72	192880	4	0	3	0	2.6	9.55	674	1	0	1	777.869	1553.72	2	1553.77	-0.0494	0	32.53	0.033	P	CSLSFTLSDNRRR	L			Cmpd 273, AutoMSn(777.8692), 19.5 min
Gene.17990::comp5308_seq2::g.17990::m.17990	Partitioning defective 3-like protein OS=Schistosoma haematobium GN=MS3_02367 PE=4 SV=1	72	192880	4	0	3	0	2.6	9.55	1041	1	0	1	911.656	2731.95	3	2732.4	-0.4561	0	40.27	0.012	N	ANRSNLTRLNLMDYPDSQLLRLN	S	Oxidation (M)	0.00000000000500000000000.0	Cmpd 540, AutoMSn(911.6562), 25.5 min
Gene.14304::comp4114_seq0::g.14304::m.14304	SJCHGC04558 protein (Fragment) OS=Schistosoma japonicum PE=2 SV=2	72	23259	3	0	3	0	18.7	9.65	292	2	1	1	457.242	912.469	2	912.503	-0.0338	0	31.07	0.039	L	ALLPGERGT	A			Cmpd 96, AutoMSn(457.2418), 15.5 min
Gene.14304::comp4114_seq0::g.14304::m.14304	SJCHGC04558 protein (Fragment) OS=Schistosoma japonicum PE=2 SV=2	72	23259	3	0	3	0	18.7	9.65	767	1	1	1	852.37	1702.73	2	1701.99	0.7369	0	27.19	0.13	M	VRRGILQSIGLKEFS	E			Cmpd 649, AutoMSn(852.3702), 28.0 min
Gene.14304::comp4114_seq0::g.14304::m.14304	SJCHGC04558 protein (Fragment) OS=Schistosoma japonicum PE=2 SV=2	72	23259	3	0	3	0	18.7	9.65	970	6	1	1	1231.11	2460.2	2	2460.27	-0.0681	0	24.06	0.27	Y	LALLPGERGTAEASMLFKQAVEN	V	Oxidation (M)	0.00000000000000500000000.0	Cmpd 824, AutoMSn(1231.1074), 32.2 min
Gene.5093::comp1400_seq1::g.5093::m.5093	Putative cation-transporting atpase worm OS=Schistosoma mansoni GN=Smp_208060 PE=4 SV=1	62	157622	2	0	2	0	1.8	8.1	319	7	0	1	951.442	950.434	1	950.471	-0.0364	0	26.62	0.12	Y	YIGGNLSDL	Q			Cmpd 375, AutoMSn(951.4418), 21.8 min
Gene.5093::comp1400_seq1::g.5093::m.5093	Putative cation-transporting atpase worm OS=Schistosoma mansoni GN=Smp_208060 PE=4 SV=1	62	157622	2	0	2	0	1.8	8.1	805	1	1	1	598.933	1793.78	3	1793.84	-0.0621	0	56.76	0.00014	Q	SQFQPHFVVDTMSKGA	I	Oxidation (M)	0.0000000000050000.0	Cmpd 181, AutoMSn(598.9335), 17.4 min	emPAI	0.02
Gene.10821::comp3033_seq2::g.10821::m.10821	Filamin OS=Schistosoma mansoni GN=Smp_000100 PE=4 SV=1	101	241681	7	0	6	0	3.4	5.47	177	1	0	0	653.38	652.373	1	652.354	0.0186	0	25.72	0.12	S	HVEGLV	R			Cmpd 867, AutoMSn(653.3803), 33.2 min
Gene.10821::comp3033_seq2::g.10821::m.10821	Filamin OS=Schistosoma mansoni GN=Smp_000100 PE=4 SV=1	101	241681	7	0	6	0	3.4	5.47	255	1	1	0	431.233	860.452	2	860.439	0.0123	0	37	0.012	L	QRFTVDL	D	Gln->pyro-Glu (N-term Q)	3.0000000.0	Cmpd 28, AutoMSn(431.2330), 14.0 min
Gene.10821::comp3033_seq2::g.10821::m.10821	Filamin OS=Schistosoma mansoni GN=Smp_000100 PE=4 SV=1	101	241681	7	0	6	0	3.4	5.47	256	1	1	0	431.237	860.46	2	860.439	0.0205	0	35.95	0.015	L	QRFTVDL	D	Gln->pyro-Glu (N-term Q)	3.0000000.0	Cmpd 29, AutoMSn(431.2372), 14.0 min
Gene.10821::comp3033_seq2::g.10821::m.10821	Filamin OS=Schistosoma mansoni GN=Smp_000100 PE=4 SV=1	101	241681	7	0	6	0	3.4	5.47	326	10	1	0	958.497	957.49	1	957.459	0.0307	0	32.88	0.028	A	GPGNADCVIL	D			Cmpd 570, AutoMSn(958.4969), 26.2 min
Gene.10821::comp3033_seq2::g.10821::m.10821	Filamin OS=Schistosoma mansoni GN=Smp_000100 PE=4 SV=1	101	241681	7	0	6	0	3.4	5.47	602	7	1	0	706.891	1411.77	2	1411.79	-0.0259	0	33.55	0.026	D	FGAQGPTPKQRLL	A			Cmpd 314, AutoMSn(706.8911), 20.4 min
Gene.10821::comp3033_seq2::g.10821::m.10821	Filamin OS=Schistosoma mansoni GN=Smp_000100 PE=4 SV=1	101	241681	7	0	6	0	3.4	5.47	710	8	1	0	806.806	1611.6	2	1611.76	-0.1596	0	23.17	0.42	L	NLSIEGPSKADIECH	D			Cmpd 1023, AutoMSn(806.8056), 37.7 min
Gene.10821::comp3033_seq2::g.10821::m.10821	Filamin OS=Schistosoma mansoni GN=Smp_000100 PE=4 SV=1	101	241681	7	0	6	0	3.4	5.47	967	1	1	0	1227.79	2453.56	2	2454.22	-0.6597	0	25.33	0.36	G	PGIMPTGNVAGQPTEFIVDIRDAG	G			Cmpd 630, AutoMSn(1227.7881), 27.5 min	emPAI	0.01
Gene.4626::comp1262_seq6::g.4626::m.4626	Dynein heavy chain 1 cytosolic OS=Clonorchis sinensis GN=CLF_102002 PE=4 SV=1	131	495344	13	0	9	0	2	6.2	188	6	0	0	670.41	669.403	1	669.37	0.0327	0	24.12	0.16	P	PSGTPVI	D			Cmpd 439, AutoMSn(670.4098), 23.2 min
Gene.4626::comp1262_seq6::g.4626::m.4626	Dynein heavy chain 1 cytosolic OS=Clonorchis sinensis GN=CLF_102002 PE=4 SV=1	131	495344	13	0	9	0	2	6.2	379	10	0	0	520.276	1038.54	2	1038.62	-0.0812	0	20.69	0.44	F	NIEPIRAKV	A			Cmpd 65, AutoMSn(520.2759), 14.8 min
Gene.4626::comp1262_seq6::g.4626::m.4626	Dynein heavy chain 1 cytosolic OS=Clonorchis sinensis GN=CLF_102002 PE=4 SV=1	131	495344	13	0	9	0	2	6.2	479	8	0	0	593.793	1185.57	2	1185.69	-0.1154	0	29.56	0.062	I	FNIEPIRAKV	A			Cmpd 76, AutoMSn(593.7931), 15.1 min
Gene.4626::comp1262_seq6::g.4626::m.4626	Dynein heavy chain 1 cytosolic OS=Clonorchis sinensis GN=CLF_102002 PE=4 SV=1	131	495344	13	0	9	0	2	6.2	480	2	0	0	593.793	1185.57	2	1185.69	-0.1153	0	33.25	0.027	I	FNIEPIRAKV	A			Cmpd 79, AutoMSn(593.7931), 15.2 min
Gene.4626::comp1262_seq6::g.4626::m.4626	Dynein heavy chain 1 cytosolic OS=Clonorchis sinensis GN=CLF_102002 PE=4 SV=1	131	495344	13	0	9	0	2	6.2	481	5	0	0	593.793	1185.57	2	1185.69	-0.1151	0	29.28	0.067	I	FNIEPIRAKV	A			Cmpd 73, AutoMSn(593.7932), 15.0 min
Gene.4626::comp1262_seq6::g.4626::m.4626	Dynein heavy chain 1 cytosolic OS=Clonorchis sinensis GN=CLF_102002 PE=4 SV=1	131	495344	13	0	9	0	2	6.2	552	1	0	0	650.335	1298.65	2	1298.77	-0.1166	0	29.3	0.066	R	IFNIEPIRAKV	A			Cmpd 152, AutoMSn(650.3345), 16.8 min
Gene.4626::comp1262_seq6::g.4626::m.4626	Dynein heavy chain 1 cytosolic OS=Clonorchis sinensis GN=CLF_102002 PE=4 SV=1	131	495344	13	0	9	0	2	6.2	553	1	0	0	650.335	1298.65	2	1298.77	-0.1166	0	38.08	0.0087	R	IFNIEPIRAKV	A			Cmpd 157, AutoMSn(650.3345), 16.9 min
Gene.4626::comp1262_seq6::g.4626::m.4626	Dynein heavy chain 1 cytosolic OS=Clonorchis sinensis GN=CLF_102002 PE=4 SV=1	131	495344	13	0	9	0	2	6.2	554	1	0	0	650.336	1298.66	2	1298.77	-0.1139	0	44.03	0.0022	R	IFNIEPIRAKV	A			Cmpd 154, AutoMSn(650.3358), 16.8 min
Gene.4626::comp1262_seq6::g.4626::m.4626	Dynein heavy chain 1 cytosolic OS=Clonorchis sinensis GN=CLF_102002 PE=4 SV=1	131	495344	13	0	9	0	2	6.2	556	7	0	0	658.781	1315.55	2	1315.81	-0.2638	0	26.62	0.14	S	LMRDIIKKKR	D	Oxidation (M)	0.0500000000.0	Cmpd 422, AutoMSn(658.7814), 22.8 min
Gene.4626::comp1262_seq6::g.4626::m.4626	Dynein heavy chain 1 cytosolic OS=Clonorchis sinensis GN=CLF_102002 PE=4 SV=1	131	495344	13	0	9	0	2	6.2	622	1	0	0	1450.32	1449.31	1	1449.65	-0.3368	0	17.7	2	K	NANEMFRYFSR	F	Oxidation (M)	0.00005000000.0	Cmpd 554, AutoMSn(1450.3164), 25.8 min
Gene.4626::comp1262_seq6::g.4626::m.4626	Dynein heavy chain 1 cytosolic OS=Clonorchis sinensis GN=CLF_102002 PE=4 SV=1	131	495344	13	0	9	0	2	6.2	684	7	0	0	527.239	1578.7	3	1578.87	-0.1776	0	20.26	0.59	P	SIEVARHELIVNLS	A			Cmpd 336, AutoMSn(527.2390), 20.9 min
Gene.4626::comp1262_seq6::g.4626::m.4626	Dynein heavy chain 1 cytosolic OS=Clonorchis sinensis GN=CLF_102002 PE=4 SV=1	131	495344	13	0	9	0	2	6.2	788	1	0	0	873.869	1745.72	2	1745.89	-0.1644	0	38.29	0.011	E	QVEVMQKSLTQKSLE	L	Gln->pyro-Glu (N-term Q); Oxidation (M)	3.000050000000000.0	Cmpd 935, AutoMSn(873.8686), 35.1 min
Gene.4626::comp1262_seq6::g.4626::m.4626	Dynein heavy chain 1 cytosolic OS=Clonorchis sinensis GN=CLF_102002 PE=4 SV=1	131	495344	13	0	9	0	2	6.2	912	10	1	1	729.993	2186.96	3	2187.11	-0.1564	0	21.51	0.55	S	NGVAGLRDLQVWLGGLFMPE	A	Oxidation (M)	0.00000000000000000500.0	Cmpd 262, AutoMSn(729.9934), 19.3 min
Gene.20360::comp6135_seq1::g.20360::m.20360	Zinc finger MYND domain-containing protein 12 OS=Schistosoma japonicum PE=2 SV=1	80	50840	4	0	4	0	8.9	6.17	338	1	1	1	485.257	968.499	2	968.479	0.0204	0	22.98	0.25	L	CFKPAYLQ	C			Cmpd 513, AutoMSn(485.2570), 24.8 min
Gene.20360::comp6135_seq1::g.20360::m.20360	Zinc finger MYND domain-containing protein 12 OS=Schistosoma japonicum PE=2 SV=1	80	50840	4	0	4	0	8.9	6.17	483	2	1	1	595.325	1188.64	2	1188.63	0.0112	0	32.07	0.036	C	PNAIQSQLYR	K			Cmpd 15, AutoMSn(595.3254), 13.6 min
Gene.20360::comp6135_seq1::g.20360::m.20360	Zinc finger MYND domain-containing protein 12 OS=Schistosoma japonicum PE=2 SV=1	80	50840	4	0	4	0	8.9	6.17	724	5	1	1	811.316	1620.62	2	1620.68	-0.0627	0	24.44	0.3	S	CELCFKPAYLQCGM	C	Oxidation (M)	0.00000000000005.0	Cmpd 876, AutoMSn(811.3164), 33.5 min
Gene.20360::comp6135_seq1::g.20360::m.20360	Zinc finger MYND domain-containing protein 12 OS=Schistosoma japonicum PE=2 SV=1	80	50840	4	0	4	0	8.9	6.17	786	8	1	1	580.622	1738.84	3	1738.88	-0.0419	0	25.02	0.19	F	VSGEKSKSDVSFLRNS	G			Cmpd 170, AutoMSn(580.6216), 17.2 min
Gene.5199::comp1427_seq2::g.5199::m.5199	Uncharacterized protein OS=Schistosoma mattheei PE=4 SV=1	80	73858	4	0	4	0	5.1	9.17	338	8	0	1	485.257	968.499	2	968.508	-0.0081	0	20.19	0.48	A	MAVFMILI	I	2 Oxidation (M)	0.50005000.0	Cmpd 513, AutoMSn(485.2570), 24.8 min
Gene.5199::comp1427_seq2::g.5199::m.5199	Uncharacterized protein OS=Schistosoma mattheei PE=4 SV=1	80	73858	4	0	4	0	5.1	9.17	339	7	0	1	487.217	972.42	2	972.482	-0.062	0	29.25	0.067	D	WFIKHQD	R			Cmpd 376, AutoMSn(487.2172), 21.8 min
Gene.5199::comp1427_seq2::g.5199::m.5199	Uncharacterized protein OS=Schistosoma mattheei PE=4 SV=1	80	73858	4	0	4	0	5.1	9.17	389	1	1	1	1042.8	1041.79	1	1042.49	-0.702	0	26.6	0.22	I	ADEGVPISQQ	W			Cmpd 1041, AutoMSn(1042.7983), 38.1 min
Gene.5199::comp1427_seq2::g.5199::m.5199	Uncharacterized protein OS=Schistosoma mattheei PE=4 SV=1	80	73858	4	0	4	0	5.1	9.17	152	1	0	1	579.529	1735.56	3	1735.93	-0.3611	0	36.28	0.074	Q	NLLDAGLAMAVFMILI	I	2 Oxidation (M)	0.0000000050005000.0	Cmpd 922, AutoMSn(579.5286), 34.8 min
Gene.22469::comp6990_seq0::g.22469::m.22469	Uncharacterized protein OS=Schistosoma curassoni PE=4 SV=1	70	28664	3	0	3	0	16.6	8.16	672	2	1	1	773.386	1544.76	2	1544.86	-0.102	0	21.38	0.43	K	NLLKYKSYFLSAV	Q			Cmpd 869, AutoMSn(773.3864), 33.3 min
Gene.22469::comp6990_seq0::g.22469::m.22469	Uncharacterized protein OS=Schistosoma curassoni PE=4 SV=1	70	28664	3	0	3	0	16.6	8.16	937	3	1	1	1154.52	2307.02	2	2307.13	-0.106	0	33.73	0.032	D	ESMINDQIDKIRTYRTNVN	N	Glu->pyro-Glu (N-term E); Oxidation (M)	4.0050000000000000000.0	Cmpd 243, AutoMSn(1154.5181), 18.8 min
Gene.22469::comp6990_seq0::g.22469::m.22469	Uncharacterized protein OS=Schistosoma curassoni PE=4 SV=1	70	28664	3	0	3	0	16.6	8.16	998	3	1	1	840.409	2518.21	3	2518.42	-0.2131	0	23.88	0.28	N	QLLSYIKNLLKYKSYFLSAVQ	F			Cmpd 741, AutoMSn(840.4095), 30.1 min
Gene.10825::comp3033_seq3::g.10825::m.10825	Filamin-A OS=Schistosoma haematobium GN=MS3_01744 PE=4 SV=1	110	268580	8	0	7	0	3.4	5.58	177	1	0	0	653.38	652.373	1	652.354	0.0186	0	25.72	0.12	S	HVEGLV	R			Cmpd 867, AutoMSn(653.3803), 33.2 min
Gene.10825::comp3033_seq3::g.10825::m.10825	Filamin-A OS=Schistosoma haematobium GN=MS3_01744 PE=4 SV=1	110	268580	8	0	7	0	3.4	5.58	255	1	0	0	431.233	860.452	2	860.439	0.0123	0	37	0.012	L	QRFTVDL	D	Gln->pyro-Glu (N-term Q)	3.0000000.0	Cmpd 28, AutoMSn(431.2330), 14.0 min
Gene.10825::comp3033_seq3::g.10825::m.10825	Filamin-A OS=Schistosoma haematobium GN=MS3_01744 PE=4 SV=1	110	268580	8	0	7	0	3.4	5.58	256	1	0	0	431.237	860.46	2	860.439	0.0205	0	35.95	0.015	L	QRFTVDL	D	Gln->pyro-Glu (N-term Q)	3.0000000.0	Cmpd 29, AutoMSn(431.2372), 14.0 min
Gene.10825::comp3033_seq3::g.10825::m.10825	Filamin-A OS=Schistosoma haematobium GN=MS3_01744 PE=4 SV=1	110	268580	8	0	7	0	3.4	5.58	326	10	0	0	958.497	957.49	1	957.459	0.0307	0	32.88	0.028	A	GPGNADCVIL	D			Cmpd 570, AutoMSn(958.4969), 26.2 min
Gene.10825::comp3033_seq3::g.10825::m.10825	Filamin-A OS=Schistosoma haematobium GN=MS3_01744 PE=4 SV=1	110	268580	8	0	7	0	3.4	5.58	350	3	1	1	488.702	975.389	2	975.491	-0.1025	0	21.71	0.4	T	GVPTEFDVI	T			Cmpd 210, AutoMSn(488.7017), 18.1 min
Gene.10825::comp3033_seq3::g.10825::m.10825	Filamin-A OS=Schistosoma haematobium GN=MS3_01744 PE=4 SV=1	110	268580	8	0	7	0	3.4	5.58	602	7	0	0	706.891	1411.77	2	1411.79	-0.0259	0	33.55	0.026	D	FGAQGPTPKQRLL	A			Cmpd 314, AutoMSn(706.8911), 20.4 min
Gene.10825::comp3033_seq3::g.10825::m.10825	Filamin-A OS=Schistosoma haematobium GN=MS3_01744 PE=4 SV=1	110	268580	8	0	7	0	3.4	5.58	710	8	0	0	806.806	1611.6	2	1611.76	-0.1596	0	23.17	0.42	L	NLSIEGPSKADIECH	D			Cmpd 1023, AutoMSn(806.8056), 37.7 min
Gene.10825::comp3033_seq3::g.10825::m.10825	Filamin-A OS=Schistosoma haematobium GN=MS3_01744 PE=4 SV=1	110	268580	8	0	7	0	3.4	5.58	967	1	0	0	1227.79	2453.56	2	2454.22	-0.6597	0	25.33	0.36	G	PGIMPTGNVAGQPTEFIVDIRDAG	G			Cmpd 630, AutoMSn(1227.7881), 27.5 min	emPAI	0.01
Gene.29539::comp15963_seq0::g.29539::m.29539	Uncharacterized protein OS=Schistosoma mansoni GN=Smp_150150 PE=4 SV=1	70	56657	4	0	3	0	7.3	8.78	322	2	1	1	477.222	952.43	2	952.491	-0.0608	0	37.98	0.008	Y	YFEVVTPV	G			Cmpd 7, AutoMSn(477.2222), 13.3 min
Gene.29539::comp15963_seq0::g.29539::m.29539	Uncharacterized protein OS=Schistosoma mansoni GN=Smp_150150 PE=4 SV=1	70	56657	4	0	3	0	7.3	8.78	323	3	1	1	477.223	952.431	2	952.491	-0.0593	0	38.47	0.0071	Y	YFEVVTPV	G			Cmpd 4, AutoMSn(477.2229), 13.2 min
Gene.29539::comp15963_seq0::g.29539::m.29539	Uncharacterized protein OS=Schistosoma mansoni GN=Smp_150150 PE=4 SV=1	70	56657	4	0	3	0	7.3	8.78	709	3	1	1	806.385	1610.76	2	1610.72	0.0356	0	26.01	0.15	-	MASTSMSLFSLSYL	G	Acetyl (Protein N-term); 2 Oxidation (M)	1.50000500000000.0	Cmpd 509, AutoMSn(806.3855), 24.8 min
Gene.29539::comp15963_seq0::g.29539::m.29539	Uncharacterized protein OS=Schistosoma mansoni GN=Smp_150150 PE=4 SV=1	70	56657	4	0	3	0	7.3	8.78	766	3	1	1	852.368	1702.72	2	1702.96	-0.2379	0	22.21	0.42	I	RPPLIYFMVPRLTT	N			Cmpd 646, AutoMSn(852.3680), 27.9 min
Gene.19955::comp5948_seq0::g.19955::m.19955	Exocyst complex component 1 OS=Schistosoma mansoni GN=Smp_000990 PE=4 SV=1	60	103079	6	0	2	0	1.5	6.1	179	1	1	1	653.381	652.374	1	652.38	-0.0056	0	18.1	0.67	L	QLTPLV	G	Gln->pyro-Glu (N-term Q)	3.000000.0	Cmpd 854, AutoMSn(653.3813), 33.0 min
Gene.19955::comp5948_seq0::g.19955::m.19955	Exocyst complex component 1 OS=Schistosoma mansoni GN=Smp_000990 PE=4 SV=1	60	103079	6	0	2	0	1.5	6.1	180	2	1	1	653.382	652.374	1	652.38	-0.0052	0	10.12	4.2	L	QLTPLV	G	Gln->pyro-Glu (N-term Q)	3.000000.0	Cmpd 859, AutoMSn(653.3817), 33.1 min
Gene.19955::comp5948_seq0::g.19955::m.19955	Exocyst complex component 1 OS=Schistosoma mansoni GN=Smp_000990 PE=4 SV=1	60	103079	6	0	2	0	1.5	6.1	188	1	0	1	670.41	669.403	1	669.406	-0.0036	0	25.53	0.11	L	QLTPLV	G			Cmpd 439, AutoMSn(670.4098), 23.2 min
Gene.19955::comp5948_seq0::g.19955::m.19955	Exocyst complex component 1 OS=Schistosoma mansoni GN=Smp_000990 PE=4 SV=1	60	103079	6	0	2	0	1.5	6.1	189	1	1	1	670.411	669.403	1	669.406	-0.0028	0	38.35	0.006	L	QLTPLV	G			Cmpd 443, AutoMSn(670.4106), 23.3 min
Gene.19955::comp5948_seq0::g.19955::m.19955	Exocyst complex component 1 OS=Schistosoma mansoni GN=Smp_000990 PE=4 SV=1	60	103079	6	0	2	0	1.5	6.1	351	2	1	1	977.488	976.481	1	976.523	-0.042	0	37.99	0.03	I	KDIELVNF	P			Cmpd 927, AutoMSn(977.4882), 34.9 min
Gene.19955::comp5948_seq0::g.19955::m.19955	Exocyst complex component 1 OS=Schistosoma mansoni GN=Smp_000990 PE=4 SV=1	60	103079	6	0	2	0	1.5	6.1	352	3	1	1	977.495	976.488	1	976.523	-0.0347	0	36.12	0.046	I	KDIELVNF	P			Cmpd 929, AutoMSn(977.4955), 35.0 min
Gene.11257::comp3175_seq1::g.11257::m.11257	Discoidin domain-containing receptor 2 OS=Schistosoma haematobium GN=MS3_02635 PE=4 SV=1	79	144174	4	0	4	0	3.7	6.4	375	3	1	1	520.226	1038.44	2	1038.47	-0.0323	0	28.13	0.081	S	MPQGDIVTY	G	Oxidation (M)	0.500000000.0	Cmpd 151, AutoMSn(520.2257), 16.8 min
Gene.11257::comp3175_seq1::g.11257::m.11257	Discoidin domain-containing receptor 2 OS=Schistosoma haematobium GN=MS3_02635 PE=4 SV=1	79	144174	4	0	4	0	3.7	6.4	501	8	1	1	1224.98	1223.97	1	1224.58	-0.6095	0	20.43	0.96	T	QPGFHFIGWH	I			Cmpd 675, AutoMSn(1224.9806), 28.5 min
Gene.11257::comp3175_seq1::g.11257::m.11257	Discoidin domain-containing receptor 2 OS=Schistosoma haematobium GN=MS3_02635 PE=4 SV=1	79	144174	4	0	4	0	3.7	6.4	601	6	1	1	706.89	1411.77	2	1411.7	0.0707	0	34.27	0.022	Q	TGGIGINHYPRNN	D			Cmpd 317, AutoMSn(706.8904), 20.5 min
Gene.11257::comp3175_seq1::g.11257::m.11257	Discoidin domain-containing receptor 2 OS=Schistosoma haematobium GN=MS3_02635 PE=4 SV=1	79	144174	4	0	4	0	3.7	6.4	733	3	1	1	820.87	1639.72	2	1639.75	-0.0292	0	35.62	0.017	Q	SQTTTTTASTTQSPQT	S			Cmpd 295, AutoMSn(820.8695), 20.0 min
Gene.18766::comp5575_seq3::g.18766::m.18766	Protocadherin Fat 1 OS=Clonorchis sinensis GN=CLF_102169 PE=4 SV=1	179	661785	21	0	14	0	2.8	5.56	136	1	1	0	560.288	559.281	1	559.195	0.0864	0	12.46	3.8	T	QDMPS	G	Gln->pyro-Glu (N-term Q)	3.00000.0	Cmpd 287, AutoMSn(560.2885), 19.8 min
Gene.18766::comp5575_seq3::g.18766::m.18766	Protocadherin Fat 1 OS=Clonorchis sinensis GN=CLF_102169 PE=4 SV=1	179	661785	21	0	14	0	2.8	5.56	266	4	1	1	883.428	882.42	1	882.59	-0.1698	0	20.82	0.39	D	KLVVSKPL	D			Cmpd 657, AutoMSn(883.4277), 28.1 min
Gene.18766::comp5575_seq3::g.18766::m.18766	Protocadherin Fat 1 OS=Clonorchis sinensis GN=CLF_102169 PE=4 SV=1	179	661785	21	0	14	0	2.8	5.56	279	8	1	1	448.23	894.446	2	894.463	-0.0171	0	23.05	0.25	N	LKSGLFQC	Q			Cmpd 455, AutoMSn(448.2304), 23.6 min
Gene.18766::comp5575_seq3::g.18766::m.18766	Protocadherin Fat 1 OS=Clonorchis sinensis GN=CLF_102169 PE=4 SV=1	179	661785	21	0	14	0	2.8	5.56	388	6	1	1	521.765	1041.52	2	1041.5	0.021	0	26.1	0.13	H	LLNFQNMF	K	Oxidation (M)	0.00000050.0	Cmpd 671, AutoMSn(521.7655), 28.5 min
Gene.18766::comp5575_seq3::g.18766::m.18766	Protocadherin Fat 1 OS=Clonorchis sinensis GN=CLF_102169 PE=4 SV=1	179	661785	21	0	14	0	2.8	5.56	416	2	1	1	1089.48	1088.47	1	1088.57	-0.103	0	19.19	0.7	L	GTILATLNATD	G			Cmpd 522, AutoMSn(1089.4756), 25.0 min
Gene.18766::comp5575_seq3::g.18766::m.18766	Protocadherin Fat 1 OS=Clonorchis sinensis GN=CLF_102169 PE=4 SV=1	179	661785	21	0	14	0	2.8	5.56	502	1	0	1	613.306	1224.6	2	1224.63	-0.0285	0	27.57	0.094	S	AFVLQGRQYSG	R			Cmpd 91, AutoMSn(613.3056), 15.4 min
Gene.18766::comp5575_seq3::g.18766::m.18766	Protocadherin Fat 1 OS=Clonorchis sinensis GN=CLF_102169 PE=4 SV=1	179	661785	21	0	14	0	2.8	5.56	503	5	1	1	613.306	1224.6	2	1224.63	-0.0271	0	29.84	0.056	S	AFVLQGRQYSG	R			Cmpd 89, AutoMSn(613.3063), 15.4 min
Gene.18766::comp5575_seq3::g.18766::m.18766	Protocadherin Fat 1 OS=Clonorchis sinensis GN=CLF_102169 PE=4 SV=1	179	661785	21	0	14	0	2.8	5.56	558	1	1	1	659.823	1317.63	2	1317.61	0.017	0	31.12	0.045	G	TGGIRSMFYDR	L	Oxidation (M)	0.00000050000.0	Cmpd 776, AutoMSn(659.8226), 31.0 min
Gene.18766::comp5575_seq3::g.18766::m.18766	Protocadherin Fat 1 OS=Clonorchis sinensis GN=CLF_102169 PE=4 SV=1	179	661785	21	0	14	0	2.8	5.56	582	8	1	1	691.826	1381.64	2	1381.78	-0.1443	0	22.41	0.33	H	LPLLENSVANTIV	A			Cmpd 263, AutoMSn(691.8260), 19.3 min
Gene.18766::comp5575_seq3::g.18766::m.18766	Protocadherin Fat 1 OS=Clonorchis sinensis GN=CLF_102169 PE=4 SV=1	179	661785	21	0	14	0	2.8	5.56	592	1	1	1	693.85	1385.68	2	1385.65	0.0385	0	36.52	0.013	S	AEFGGEIEAIHDV	C			Cmpd 196, AutoMSn(693.8497), 17.8 min
Gene.18766::comp5575_seq3::g.18766::m.18766	Protocadherin Fat 1 OS=Clonorchis sinensis GN=CLF_102169 PE=4 SV=1	179	661785	21	0	14	0	2.8	5.56	593	5	1	1	693.851	1385.69	2	1385.65	0.0414	0	28.98	0.073	S	AEFGGEIEAIHDV	C			Cmpd 203, AutoMSn(693.8511), 17.9 min
Gene.18766::comp5575_seq3::g.18766::m.18766	Protocadherin Fat 1 OS=Clonorchis sinensis GN=CLF_102169 PE=4 SV=1	179	661785	21	0	14	0	2.8	5.56	594	4	0	1	693.851	1385.69	2	1385.65	0.0417	0	32.31	0.034	S	AEFGGEIEAIHDV	C			Cmpd 199, AutoMSn(693.8513), 17.8 min
Gene.18766::comp5575_seq3::g.18766::m.18766	Protocadherin Fat 1 OS=Clonorchis sinensis GN=CLF_102169 PE=4 SV=1	179	661785	21	0	14	0	2.8	5.56	633	2	1	1	737.367	1472.72	2	1472.68	0.0415	0	34.5	0.021	L	SAEFGGEIEAIHDV	C			Cmpd 212, AutoMSn(737.3672), 18.1 min
Gene.18766::comp5575_seq3::g.18766::m.18766	Protocadherin Fat 1 OS=Clonorchis sinensis GN=CLF_102169 PE=4 SV=1	179	661785	21	0	14	0	2.8	5.56	634	2	1	1	737.368	1472.72	2	1472.68	0.0422	0	34.56	0.02	L	SAEFGGEIEAIHDV	C			Cmpd 208, AutoMSn(737.3675), 18.0 min
Gene.18766::comp5575_seq3::g.18766::m.18766	Protocadherin Fat 1 OS=Clonorchis sinensis GN=CLF_102169 PE=4 SV=1	179	661785	21	0	14	0	2.8	5.56	635	2	1	1	737.368	1472.72	2	1472.68	0.0428	0	35.4	0.017	L	SAEFGGEIEAIHDV	C			Cmpd 206, AutoMSn(737.3679), 18.0 min
Gene.18766::comp5575_seq3::g.18766::m.18766	Protocadherin Fat 1 OS=Clonorchis sinensis GN=CLF_102169 PE=4 SV=1	179	661785	21	0	14	0	2.8	5.56	829	2	1	1	941.458	1880.9	2	1881.01	-0.1094	0	33.7	0.026	S	AHLLGLHTKSQLSSNYI	T			Cmpd 546, AutoMSn(941.4580), 25.6 min
Gene.18766::comp5575_seq3::g.18766::m.18766	Protocadherin Fat 1 OS=Clonorchis sinensis GN=CLF_102169 PE=4 SV=1	179	661785	21	0	14	0	2.8	5.56	830	1	1	1	941.458	1880.9	2	1881.01	-0.109	0	31.36	0.045	S	AHLLGLHTKSQLSSNYI	T			Cmpd 548, AutoMSn(941.4582), 25.6 min
Gene.18766::comp5575_seq3::g.18766::m.18766	Protocadherin Fat 1 OS=Clonorchis sinensis GN=CLF_102169 PE=4 SV=1	179	661785	21	0	14	0	2.8	5.56	852	3	1	1	674.83	2021.47	3	2021.03	0.4349	0	23.27	0.57	R	ETHGDFHRLVVEVVGTGGI	R			Cmpd 536, AutoMSn(674.8299), 25.4 min
Gene.18766::comp5575_seq3::g.18766::m.18766	Protocadherin Fat 1 OS=Clonorchis sinensis GN=CLF_102169 PE=4 SV=1	179	661785	21	0	14	0	2.8	5.56	947	7	1	1	779.017	2334.03	3	2334.14	-0.108	0	23.42	0.36	F	ALNETTGDLWLQKPLDYEQT	S			Cmpd 325, AutoMSn(779.0173), 20.7 min
Gene.18766::comp5575_seq3::g.18766::m.18766	Protocadherin Fat 1 OS=Clonorchis sinensis GN=CLF_102169 PE=4 SV=1	179	661785	21	0	14	0	2.8	5.56	949	9	1	1	779.018	2334.03	3	2334.14	-0.1053	0	22.4	0.45	F	ALNETTGDLWLQKPLDYEQT	S			Cmpd 333, AutoMSn(779.0182), 20.8 min
Gene.18766::comp5575_seq3::g.18766::m.18766	Protocadherin Fat 1 OS=Clonorchis sinensis GN=CLF_102169 PE=4 SV=1	179	661785	21	0	14	0	2.8	5.56	995	6	1	1	1256.47	2510.93	2	2510.2	0.7324	0	23.28	0.57	D	ESATALLNSNSGQMPFSSESVKLGG	N			Cmpd 900, AutoMSn(1256.4714), 34.1 min
Gene.10470::comp2937_seq0::g.10470::m.10470	WD repeat-containing protein 26 OS=Schistosoma haematobium GN=MS3_06333 PE=4 SV=1	89	109261	5	0	5	0	5.8	5.7	137	1	1	1	560.289	559.282	1	559.195	0.087	0	16.67	1.4	G	QPMDS	S	Gln->pyro-Glu (N-term Q)	3.00000.0	Cmpd 294, AutoMSn(560.2891), 19.9 min
Gene.10470::comp2937_seq0::g.10470::m.10470	WD repeat-containing protein 26 OS=Schistosoma haematobium GN=MS3_06333 PE=4 SV=1	89	109261	5	0	5	0	5.8	5.7	48	1	1	1	378.31	754.605	2	755.261	-0.6562	0	29.64	0.26	S	ADFDSSD	N			Cmpd 925, AutoMSn(378.3097), 34.8 min
Gene.10470::comp2937_seq0::g.10470::m.10470	WD repeat-containing protein 26 OS=Schistosoma haematobium GN=MS3_06333 PE=4 SV=1	89	109261	5	0	5	0	5.8	5.7	405	10	0	1	531.278	1060.54	2	1060.5	0.0382	0	37.57	0.01	N	VITGSSTGENP	G			Cmpd 94, AutoMSn(531.2782), 15.5 min
Gene.10470::comp2937_seq0::g.10470::m.10470	WD repeat-containing protein 26 OS=Schistosoma haematobium GN=MS3_06333 PE=4 SV=1	89	109261	5	0	5	0	5.8	5.7	742	4	1	1	550.248	1647.72	3	1647.77	-0.0469	0	22.63	0.35	I	TTSTTISTTTTTTSSSA	L			Cmpd 119, AutoMSn(550.2479), 16.0 min
Gene.10470::comp2937_seq0::g.10470::m.10470	WD repeat-containing protein 26 OS=Schistosoma haematobium GN=MS3_06333 PE=4 SV=1	89	109261	5	0	5	0	5.8	5.7	959	2	1	1	804.721	2411.14	3	2411.22	-0.0826	0	24.82	0.23	I	KNDYLVSRSRSLSVRDQEML	R	Oxidation (M)	0.00000000000000000050.0	Cmpd 687, AutoMSn(804.7206), 28.8 min
Gene.15030::comp4341_seq0::g.15030::m.15030	Putative DNA helicase INO80 OS=Schistosoma haematobium GN=MS3_00993 PE=4 SV=1	79	183965	5	0	4	0	5	9.23	203	1	0	0	355.709	709.402	2	709.365	0.0378	0	48.71	0.00062	V	VITSYQ	V			Cmpd 57, AutoMSn(355.7085), 14.6 min
Gene.15030::comp4341_seq0::g.15030::m.15030	Putative DNA helicase INO80 OS=Schistosoma haematobium GN=MS3_00993 PE=4 SV=1	79	183965	5	0	4	0	5	9.23	204	1	0	0	355.709	709.404	2	709.365	0.0388	0	52.22	0.00028	V	VITSYQ	V			Cmpd 55, AutoMSn(355.7090), 14.6 min
Gene.15030::comp4341_seq0::g.15030::m.15030	Putative DNA helicase INO80 OS=Schistosoma haematobium GN=MS3_00993 PE=4 SV=1	79	183965	5	0	4	0	5	9.23	711	3	0	0	806.807	1611.6	2	1610.86	0.7389	0	29.19	0.1	D	RSDGSHVKKLSQRN	H			Cmpd 1036, AutoMSn(806.8068), 38.0 min
Gene.15030::comp4341_seq0::g.15030::m.15030	Putative DNA helicase INO80 OS=Schistosoma haematobium GN=MS3_00993 PE=4 SV=1	79	183965	5	0	4	0	5	9.23	991	4	0	0	833.406	2497.2	3	2497.23	-0.0305	0	20.08	0.68	N	AEEEYDIEQAKSEALMKVKTAV	T	Oxidation (M)	0.0000000000000005000000.0	Cmpd 701, AutoMSn(833.4057), 29.1 min
Gene.15030::comp4341_seq0::g.15030::m.15030	Putative DNA helicase INO80 OS=Schistosoma haematobium GN=MS3_00993 PE=4 SV=1	79	183965	5	0	4	0	5	9.23	662	2	1	1	1534.72	4601.15	3	4601.67	-0.5201	0	22.84	1.3	D	ELVKRLQIRRRLQPQRGRPTKNQSANRLIVPSPTVKVSSN	I	Glu->pyro-Glu (N-term E)	4.0000000000000000000000000000000000000000.0	Cmpd 631, AutoMSn(1534.7237), 27.6 min
Gene.24031::comp7722_seq0::g.24031::m.24031	Uncharacterized protein OS=Schistosoma haematobium GN=MS3_01093 PE=4 SV=1	98	199823	6	0	6	0	5.5	8.8	157	4	1	1	602.835	601.828	1	601.217	0.6112	0	17.7	2.2	D	QASPNC	T	Gln->pyro-Glu (N-term Q)	3.000000.0	Cmpd 1037, AutoMSn(602.8351), 38.0 min
Gene.24031::comp7722_seq0::g.24031::m.24031	Uncharacterized protein OS=Schistosoma haematobium GN=MS3_01093 PE=4 SV=1	98	199823	6	0	6	0	5.5	8.8	631	5	0	0	734.339	1466.66	2	1466.7	-0.0362	0	28.45	0.083	K	HTSPLEASDIVNNA	S			Cmpd 280, AutoMSn(734.3393), 19.7 min
Gene.24031::comp7722_seq0::g.24031::m.24031	Uncharacterized protein OS=Schistosoma haematobium GN=MS3_01093 PE=4 SV=1	98	199823	6	0	6	0	5.5	8.8	681	6	0	0	787.915	1573.82	2	1573.84	-0.0208	0	27.83	0.099	I	KKMRDILRNAAEN	D	Oxidation (M)	0.0050000000000.0	Cmpd 228, AutoMSn(787.9148), 18.5 min
Gene.24031::comp7722_seq0::g.24031::m.24031	Uncharacterized protein OS=Schistosoma haematobium GN=MS3_01093 PE=4 SV=1	98	199823	6	0	6	0	5.5	8.8	968	4	0	0	1227.98	2453.95	2	2453.23	0.7213	0	20.84	0.92	E	NSPDISMPSSKHDISQVPKRKS	K	Oxidation (M)	0.0000005000000000000000.0	Cmpd 629, AutoMSn(1227.9845), 27.5 min
Gene.24031::comp7722_seq0::g.24031::m.24031	Uncharacterized protein OS=Schistosoma haematobium GN=MS3_01093 PE=4 SV=1	98	199823	6	0	6	0	5.5	8.8	1002	2	0	0	840.436	2518.28	3	2518.35	-0.0653	0	25.7	0.18	Q	QADELVTKVPHLKSSPVGRKSEN	S			Cmpd 681, AutoMSn(840.4356), 28.7 min
Gene.24031::comp7722_seq0::g.24031::m.24031	Uncharacterized protein OS=Schistosoma haematobium GN=MS3_01093 PE=4 SV=1	98	199823	6	0	6	0	5.5	8.8	427	1	0	0	1095.54	3283.59	3	3283.78	-0.1852	0	41.24	0.015	S	SPIKKEEVPAGFSPSEYHLIKKMRDILR	N	Oxidation (M)	0.0000000000000000000000500000.0	Cmpd 908, AutoMSn(1095.5372), 34.3 min
Gene.4203::comp1140_seq1::g.4203::m.4203	Serine/threonine-protein phosphatase 2A 65 kDa regulatory subunit A alpha isoform OS=Schistosoma japonicum PE=2 SV=1	68	30253	5	0	3	0	15.1	6.08	275	2	1	1	895.451	894.444	1	894.427	0.0166	0	28.78	0.066	A	SQLGLQCF	N			Cmpd 454, AutoMSn(895.4508), 23.6 min
Gene.4203::comp1140_seq1::g.4203::m.4203	Serine/threonine-protein phosphatase 2A 65 kDa regulatory subunit A alpha isoform OS=Schistosoma japonicum PE=2 SV=1	68	30253	5	0	3	0	15.1	6.08	276	2	1	1	895.451	894.444	1	894.427	0.017	0	25.33	0.15	A	SQLGLQCF	N			Cmpd 452, AutoMSn(895.4512), 23.5 min
Gene.4203::comp1140_seq1::g.4203::m.4203	Serine/threonine-protein phosphatase 2A 65 kDa regulatory subunit A alpha isoform OS=Schistosoma japonicum PE=2 SV=1	68	30253	5	0	3	0	15.1	6.08	277	2	1	1	895.452	894.444	1	894.427	0.0175	0	25.3	0.15	A	SQLGLQCF	N			Cmpd 457, AutoMSn(895.4517), 23.6 min
Gene.4203::comp1140_seq1::g.4203::m.4203	Serine/threonine-protein phosphatase 2A 65 kDa regulatory subunit A alpha isoform OS=Schistosoma japonicum PE=2 SV=1	68	30253	5	0	3	0	15.1	6.08	701	7	1	1	535.28	1602.82	3	1602.9	-0.08	0	22.65	0.32	H	LLPTIVQLGQDPVPN	V			Cmpd 352, AutoMSn(535.2800), 21.3 min
Gene.4203::comp1140_seq1::g.4203::m.4203	Serine/threonine-protein phosphatase 2A 65 kDa regulatory subunit A alpha isoform OS=Schistosoma japonicum PE=2 SV=1	68	30253	5	0	3	0	15.1	6.08	819	3	1	1	614.284	1839.83	3	1840.03	-0.2016	0	30.26	0.061	T	NLQVKTALAGVMMALAPL	L			Cmpd 112, AutoMSn(614.2839), 15.9 min
Gene.31022::comp25198_seq2::g.31022::m.31022	Uncharacterized protein OS=Schistosoma mansoni GN=Smp_152910 PE=4 SV=1	88	173653	5	0	5	0	4.7	4.98	293	2	1	1	458.705	915.395	2	915.539	-0.1435	0	26.69	0.12	A	SLVKVLGSN	P			Cmpd 384, AutoMSn(458.7050), 22.0 min
Gene.31022::comp25198_seq2::g.31022::m.31022	Uncharacterized protein OS=Schistosoma mansoni GN=Smp_152910 PE=4 SV=1	88	173653	5	0	5	0	4.7	4.98	132	5	1	1	539.249	1076.48	2	1076.41	0.0722	0	31.56	0.11	T	NIESFCSYD	D			Cmpd 64, AutoMSn(539.2494), 14.8 min
Gene.31022::comp25198_seq2::g.31022::m.31022	Uncharacterized protein OS=Schistosoma mansoni GN=Smp_152910 PE=4 SV=1	88	173653	5	0	5	0	4.7	4.98	681	3	0	1	787.915	1573.82	2	1573.86	-0.0426	0	32.91	0.031	T	PLANHGVLSGLLAAAGGG	I			Cmpd 228, AutoMSn(787.9148), 18.5 min
Gene.31022::comp25198_seq2::g.31022::m.31022	Uncharacterized protein OS=Schistosoma mansoni GN=Smp_152910 PE=4 SV=1	88	173653	5	0	5	0	4.7	4.98	747	8	1	1	838.439	1674.86	2	1674.87	-0.0054	0	28.35	0.088	Q	TLLQSLGGDHVHALTN	F			Cmpd 415, AutoMSn(838.4390), 22.7 min
Gene.31022::comp25198_seq2::g.31022::m.31022	Uncharacterized protein OS=Schistosoma mansoni GN=Smp_152910 PE=4 SV=1	88	173653	5	0	5	0	4.7	4.98	1042	8	1	1	948.134	2841.38	3	2841.44	-0.0586	0	25.06	0.22	E	SLDKLPYITDSNENKVASSTFNIKTG	A			Cmpd 621, AutoMSn(948.1343), 27.3 min
Gene.24142::comp7788_seq0::g.24142::m.24142	6-glucosidase OS=Schistosoma japonicum PE=2 SV=1	57	30651	3	0	2	0	6.6	4.79	351	2	0	1	977.488	976.481	1	976.545	-0.0645	0	37.99	0.03	K	GGSKRIVNF	D			Cmpd 927, AutoMSn(977.4882), 34.9 min
Gene.24142::comp7788_seq0::g.24142::m.24142	6-glucosidase OS=Schistosoma japonicum PE=2 SV=1	57	30651	3	0	2	0	6.6	4.79	352	3	0	1	977.495	976.488	1	976.545	-0.0572	0	36.12	0.046	K	GGSKRIVNF	D			Cmpd 929, AutoMSn(977.4955), 35.0 min
Gene.24142::comp7788_seq0::g.24142::m.24142	6-glucosidase OS=Schistosoma japonicum PE=2 SV=1	57	30651	3	0	2	0	6.6	4.79	425	1	1	1	548.253	1094.49	2	1094.46	0.0293	0	27.82	0.087	E	MIKIDEEDC	E			Cmpd 45, AutoMSn(548.2531), 14.4 min
Gene.4007::comp1093_seq3::g.4007::m.4007	Nuclear receptor subfamily 5, group A, member 2 OS=Schistosoma japonicum GN=NR5A2 PE=2 SV=1	87	91600	5	0	5	0	6.4	5.94	391	3	1	1	523.23	1044.45	2	1044.62	-0.172	0	23.74	0.25	E	SLKATVALDK	L			Cmpd 131, AutoMSn(523.2302), 16.3 min
Gene.4007::comp1093_seq3::g.4007::m.4007	Nuclear receptor subfamily 5, group A, member 2 OS=Schistosoma japonicum GN=NR5A2 PE=2 SV=1	87	91600	5	0	5	0	6.4	5.94	396	5	1	1	527.241	1052.47	2	1052.63	-0.1668	0	22.85	0.27	A	TLVPLRQLN	V			Cmpd 266, AutoMSn(527.2410), 19.3 min
Gene.4007::comp1093_seq3::g.4007::m.4007	Nuclear receptor subfamily 5, group A, member 2 OS=Schistosoma japonicum GN=NR5A2 PE=2 SV=1	87	91600	5	0	5	0	6.4	5.94	132	8	0	1	539.249	1076.48	2	1076.49	-0.0078	0	29.68	0.16	I	NLEAAREMGA	E	Oxidation (M)	0.0000000500.0	Cmpd 64, AutoMSn(539.2494), 14.8 min
Gene.4007::comp1093_seq3::g.4007::m.4007	Nuclear receptor subfamily 5, group A, member 2 OS=Schistosoma japonicum GN=NR5A2 PE=2 SV=1	87	91600	5	0	5	0	6.4	5.94	483	2	0	1	595.325	1188.64	2	1188.56	0.0806	0	32.07	0.036	R	PNASSRCEINV	A			Cmpd 15, AutoMSn(595.3254), 13.6 min
Gene.4007::comp1093_seq3::g.4007::m.4007	Nuclear receptor subfamily 5, group A, member 2 OS=Schistosoma japonicum GN=NR5A2 PE=2 SV=1	87	91600	5	0	5	0	6.4	5.94	684	5	0	1	527.239	1578.7	3	1578.8	-0.1089	0	20.64	0.54	S	FANSNTQIISFPAVA	T			Cmpd 336, AutoMSn(527.2390), 20.9 min
Gene.15276::comp4400_seq0::g.15276::m.15276	Uncharacterized protein OS=Schistosoma mattheei PE=4 SV=1	67	52212	3	0	3	0	5.4	8.03	177	1	0	1	653.38	652.373	1	652.325	0.0476	0	25.72	0.12	N	AYMGIV	P			Cmpd 867, AutoMSn(653.3803), 33.2 min
Gene.15276::comp4400_seq0::g.15276::m.15276	Uncharacterized protein OS=Schistosoma mattheei PE=4 SV=1	67	52212	3	0	3	0	5.4	8.03	250	1	1	1	425.192	848.369	2	848.512	-0.1431	0	31.46	0.041	K	PNIPLAKP	D			Cmpd 398, AutoMSn(425.1917), 22.3 min
Gene.15276::comp4400_seq0::g.15276::m.15276	Uncharacterized protein OS=Schistosoma mattheei PE=4 SV=1	67	52212	3	0	3	0	5.4	8.03	481	9	0	1	593.793	1185.57	2	1185.66	-0.0886	0	28.64	0.077	K	LLQLKSEIQD	Q			Cmpd 73, AutoMSn(593.7932), 15.0 min
Gene.7879::comp2202_seq1::g.7879::m.7879	Nucleoprotein TPR OS=Schistosoma haematobium GN=MS3_01651 PE=4 SV=1	97	89853	7	0	6	0	9.1	4.39	225	7	1	0	799.454	798.447	1	798.395	0.0525	0	25.02	0.15	A	VMPTPAPS	S			Cmpd 466, AutoMSn(799.4543), 23.8 min
Gene.7879::comp2202_seq1::g.7879::m.7879	Nucleoprotein TPR OS=Schistosoma haematobium GN=MS3_01651 PE=4 SV=1	97	89853	7	0	6	0	9.1	4.39	616	10	0	0	721.389	1440.76	2	1440.74	0.0271	0	28.86	0.076	A	VMPTPAPSSVPMVI	T	Oxidation (M)	0.00000000000500.0	Cmpd 296, AutoMSn(721.3887), 20.0 min
Gene.7879::comp2202_seq1::g.7879::m.7879	Nucleoprotein TPR OS=Schistosoma haematobium GN=MS3_01651 PE=4 SV=1	97	89853	7	0	6	0	9.1	4.39	617	3	0	0	721.389	1440.76	2	1440.74	0.0272	0	35.11	0.018	A	VMPTPAPSSVPMVI	T	Oxidation (M)	0.00000000000500.0	Cmpd 290, AutoMSn(721.3887), 19.9 min
Gene.7879::comp2202_seq1::g.7879::m.7879	Nucleoprotein TPR OS=Schistosoma haematobium GN=MS3_01651 PE=4 SV=1	97	89853	7	0	6	0	9.1	4.39	672	1	0	0	773.386	1544.76	2	1544.71	0.0441	0	24.23	0.22	Q	SSMLTQVSSHPTSPA	C	Oxidation (M)	0.005000000000000.0	Cmpd 869, AutoMSn(773.3864), 33.3 min
Gene.7879::comp2202_seq1::g.7879::m.7879	Nucleoprotein TPR OS=Schistosoma haematobium GN=MS3_01651 PE=4 SV=1	97	89853	7	0	6	0	9.1	4.39	778	2	0	0	854.412	1706.81	2	1706.88	-0.0739	0	26.47	0.14	L	QSISIHPQTVSVSLQT	S	Gln->pyro-Glu (N-term Q)	3.0000000000000000.0	Cmpd 601, AutoMSn(854.4123), 26.9 min
Gene.7879::comp2202_seq1::g.7879::m.7879	Nucleoprotein TPR OS=Schistosoma haematobium GN=MS3_01651 PE=4 SV=1	97	89853	7	0	6	0	9.1	4.39	785	7	1	0	576.593	1726.76	3	1726.78	-0.027	0	21.5	0.47	A	NLGPSNFSTEDSCKKT	V			Cmpd 728, AutoMSn(576.5927), 29.7 min
Gene.7879::comp2202_seq1::g.7879::m.7879	Nucleoprotein TPR OS=Schistosoma haematobium GN=MS3_01651 PE=4 SV=1	97	89853	7	0	6	0	9.1	4.39	980	1	1	0	1247.82	2493.63	2	2494.1	-0.4718	0	22.84	0.65	D	ANNNNNVEFSSAPANLGPSNFSTE	D			Cmpd 585, AutoMSn(1247.8212), 26.5 min
Gene.18695::comp5565_seq4::g.18695::m.18695	SJCHGC00996 protein (Fragment) OS=Schistosoma japonicum PE=2 SV=2	57	14158	2	0	2	0	16.4	8.49	300	7	1	1	463.254	924.493	2	924.532	-0.039	0	29.53	0.054	I	LEKIIFY	L			Cmpd 30, AutoMSn(463.2538), 14.0 min
Gene.18695::comp5565_seq4::g.18695::m.18695	SJCHGC00996 protein (Fragment) OS=Schistosoma japonicum PE=2 SV=2	57	14158	2	0	2	0	16.4	8.49	676	1	1	1	779.899	1557.78	2	1557.89	-0.1091	0	33.61	0.026	K	PIEELAKLFGWKK	L			Cmpd 414, AutoMSn(779.8987), 22.6 min
Gene.2873::comp747_seq6::g.2873::m.2873	Exocyst complex component 5 OS=Schistosoma japonicum GN=hSec10 PE=2 SV=1	67	83865	3	0	3	0	6	6.66	149	5	1	0	573.314	572.306	1	572.292	0.0146	0	23.9	0.25	L	RPDSV	L			Cmpd 90, AutoMSn(573.3137), 15.4 min
Gene.2873::comp747_seq6::g.2873::m.2873	Exocyst complex component 5 OS=Schistosoma japonicum GN=hSec10 PE=2 SV=1	67	83865	3	0	3	0	6	6.66	884	2	1	1	697.36	2089.06	3	2089.04	0.0216	0	35	0.02	L	PDDERFLNAKQRVTVACQ	H			Cmpd 419, AutoMSn(697.3603), 22.8 min
Gene.2873::comp747_seq6::g.2873::m.2873	Exocyst complex component 5 OS=Schistosoma japonicum GN=hSec10 PE=2 SV=1	67	83865	3	0	3	0	6	6.66	942	3	0	1	1161.15	2320.29	2	2320.23	0.0535	0	28.07	0.12	F	LSGNVETMKSIADVLLLPKNY	S	Oxidation (M)	0.000000050000000000000.0	Cmpd 710, AutoMSn(1161.1514), 29.3 min
Gene.3709::comp980_seq2::g.3709::m.3709	Disintegrin and metalloproteinase domain-containing protein 7 OS=Schistosoma haematobium GN=MS3_06939 PE=4 SV=1	106	251521	8	0	7	0	3.2	8.37	186	1	1	0	660.319	659.312	1	659.295	0.0172	0	19.48	0.7	I	ETANIM	S	Glu->pyro-Glu (N-term E)	4.000000.0	Cmpd 327, AutoMSn(660.3194), 20.7 min
Gene.3709::comp980_seq2::g.3709::m.3709	Disintegrin and metalloproteinase domain-containing protein 7 OS=Schistosoma haematobium GN=MS3_06939 PE=4 SV=1	106	251521	8	0	7	0	3.2	8.37	187	1	1	0	660.32	659.312	1	659.295	0.0174	0	21.02	0.49	I	ETANIM	S	Glu->pyro-Glu (N-term E)	4.000000.0	Cmpd 323, AutoMSn(660.3196), 20.6 min
Gene.3709::comp980_seq2::g.3709::m.3709	Disintegrin and metalloproteinase domain-containing protein 7 OS=Schistosoma haematobium GN=MS3_06939 PE=4 SV=1	106	251521	8	0	7	0	3.2	8.37	250	1	0	0	425.192	848.369	2	848.341	0.028	0	31.46	0.041	D	PNLPMMD	S	2 Oxidation (M)	0.0000550.0	Cmpd 398, AutoMSn(425.1917), 22.3 min
Gene.3709::comp980_seq2::g.3709::m.3709	Disintegrin and metalloproteinase domain-containing protein 7 OS=Schistosoma haematobium GN=MS3_06939 PE=4 SV=1	106	251521	8	0	7	0	3.2	8.37	543	4	0	0	644.343	1286.67	2	1286.69	-0.0156	0	32.34	0.034	F	QNAPVELYLIQ	S			Cmpd 190, AutoMSn(644.3430), 17.6 min
Gene.3709::comp980_seq2::g.3709::m.3709	Disintegrin and metalloproteinase domain-containing protein 7 OS=Schistosoma haematobium GN=MS3_06939 PE=4 SV=1	106	251521	8	0	7	0	3.2	8.37	605	7	1	0	471.599	1411.77	3	1412.56	-0.7817	0	26	0.15	K	HNNDQNNNSDEL	T			Cmpd 315, AutoMSn(471.5985), 20.4 min
Gene.3709::comp980_seq2::g.3709::m.3709	Disintegrin and metalloproteinase domain-containing protein 7 OS=Schistosoma haematobium GN=MS3_06939 PE=4 SV=1	106	251521	8	0	7	0	3.2	8.37	613	4	1	0	477.907	1430.7	3	1430.6	0.1041	0	27.25	0.11	N	SDEFAGQHSEPEV	D			Cmpd 114, AutoMSn(477.9070), 15.9 min
Gene.3709::comp980_seq2::g.3709::m.3709	Disintegrin and metalloproteinase domain-containing protein 7 OS=Schistosoma haematobium GN=MS3_06939 PE=4 SV=1	106	251521	8	0	7	0	3.2	8.37	621	3	1	0	1445.65	1444.64	1	1444.56	0.0807	0	17.43	4.8	S	AFDQCDLPEFCTG	T			Cmpd 641, AutoMSn(1445.6519), 27.8 min
Gene.3709::comp980_seq2::g.3709::m.3709	Disintegrin and metalloproteinase domain-containing protein 7 OS=Schistosoma haematobium GN=MS3_06939 PE=4 SV=1	106	251521	8	0	7	0	3.2	8.37	931	1	1	0	1141.04	2280.07	2	2280	0.0646	0	27.11	0.13	G	IQTNNSDQTKFNSDEFAGQH	S			Cmpd 778, AutoMSn(1141.0417), 31.0 min
Gene.30238::comp19540_seq0::g.30238::m.30238	Uncharacterized protein OS=Schistosoma margrebowiei PE=4 SV=1	76	127079	7	0	4	0	4.6	6.39	358	2	0	1	494.294	986.574	2	986.376	0.1983	0	22.64	0.31	-	MMATSELM	E	Acetyl (Protein N-term); 2 Oxidation (M)	1.05000005.0	Cmpd 811, AutoMSn(494.2944), 31.9 min
Gene.30238::comp19540_seq0::g.30238::m.30238	Uncharacterized protein OS=Schistosoma margrebowiei PE=4 SV=1	76	127079	7	0	4	0	4.6	6.39	359	1	1	1	494.296	986.577	2	986.376	0.2014	0	23.26	0.27	-	MMATSELM	E	Acetyl (Protein N-term); 2 Oxidation (M)	1.05000005.0	Cmpd 813, AutoMSn(494.2959), 31.9 min
Gene.30238::comp19540_seq0::g.30238::m.30238	Uncharacterized protein OS=Schistosoma margrebowiei PE=4 SV=1	76	127079	7	0	4	0	4.6	6.39	452	2	1	1	574.751	1147.49	2	1147.62	-0.1288	0	32.26	0.035	T	VITPMISTAVT	T	Oxidation (M)	0.00005000000.0	Cmpd 525, AutoMSn(574.7508), 25.1 min
Gene.30238::comp19540_seq0::g.30238::m.30238	Uncharacterized protein OS=Schistosoma margrebowiei PE=4 SV=1	76	127079	7	0	4	0	4.6	6.39	453	2	1	1	574.752	1147.49	2	1147.62	-0.1259	0	34.48	0.021	T	VITPMISTAVT	T	Oxidation (M)	0.00005000000.0	Cmpd 529, AutoMSn(574.7522), 25.2 min
Gene.30238::comp19540_seq0::g.30238::m.30238	Uncharacterized protein OS=Schistosoma margrebowiei PE=4 SV=1	76	127079	7	0	4	0	4.6	6.39	454	2	1	1	574.752	1147.49	2	1147.62	-0.1255	0	32.63	0.032	T	VITPMISTAVT	T	Oxidation (M)	0.00005000000.0	Cmpd 528, AutoMSn(574.7524), 25.2 min
Gene.30238::comp19540_seq0::g.30238::m.30238	Uncharacterized protein OS=Schistosoma margrebowiei PE=4 SV=1	76	127079	7	0	4	0	4.6	6.39	540	9	1	1	643.332	1284.65	2	1284.67	-0.0246	0	32.73	0.03	I	PNITCINTVITP	M			Cmpd 104, AutoMSn(643.3324), 15.7 min
Gene.30238::comp19540_seq0::g.30238::m.30238	Uncharacterized protein OS=Schistosoma margrebowiei PE=4 SV=1	76	127079	7	0	4	0	4.6	6.39	1019	3	1	1	1286.37	2570.73	2	2571.22	-0.4979	0	27.69	0.22	T	QKTSQENDSKQGGVLENPCNVSPL	N			Cmpd 791, AutoMSn(1286.3701), 31.3 min
Gene.4952::comp1360_seq0::g.4952::m.4952	Uncharacterized protein OS=Schistosoma margrebowiei PE=4 SV=1	56	62345	4	0	2	0	3.1	7.3	236	1	0	1	419.203	836.392	2	836.395	-0.0033	0	40.15	0.005	G	LTMNTEL	K	Oxidation (M)	0.0050000.0	Cmpd 221, AutoMSn(419.2031), 18.3 min
Gene.4952::comp1360_seq0::g.4952::m.4952	Uncharacterized protein OS=Schistosoma margrebowiei PE=4 SV=1	56	62345	4	0	2	0	3.1	7.3	237	1	0	1	419.204	836.393	2	836.395	-0.0025	0	40.16	0.005	G	LTMNTEL	K	Oxidation (M)	0.0050000.0	Cmpd 223, AutoMSn(419.2035), 18.4 min
Gene.4952::comp1360_seq0::g.4952::m.4952	Uncharacterized protein OS=Schistosoma margrebowiei PE=4 SV=1	56	62345	4	0	2	0	3.1	7.3	238	3	1	1	419.204	836.394	2	836.395	-0.0006	0	31.01	0.041	G	LTMNTEL	K	Oxidation (M)	0.0050000.0	Cmpd 219, AutoMSn(419.2045), 18.3 min
Gene.4952::comp1360_seq0::g.4952::m.4952	Uncharacterized protein OS=Schistosoma margrebowiei PE=4 SV=1	56	62345	4	0	2	0	3.1	7.3	491	9	1	1	602.292	1202.57	2	1202.61	-0.0444	0	24.6	0.2	T	DKQIDELNKT	I			Cmpd 338, AutoMSn(602.2922), 20.9 min
Gene.3708::comp980_seq0::g.3708::m.3708	Disintegrin and metalloproteinase domain-containing protein 7 OS=Schistosoma haematobium GN=MS3_06939 PE=4 SV=1	116	265731	9	0	8	0	3.4	8.04	186	1	0	0	660.319	659.312	1	659.295	0.0172	0	19.48	0.7	I	ETANIM	S	Glu->pyro-Glu (N-term E)	4.000000.0	Cmpd 327, AutoMSn(660.3194), 20.7 min
Gene.3708::comp980_seq0::g.3708::m.3708	Disintegrin and metalloproteinase domain-containing protein 7 OS=Schistosoma haematobium GN=MS3_06939 PE=4 SV=1	116	265731	9	0	8	0	3.4	8.04	187	1	0	0	660.32	659.312	1	659.295	0.0174	0	21.02	0.49	I	ETANIM	S	Glu->pyro-Glu (N-term E)	4.000000.0	Cmpd 323, AutoMSn(660.3196), 20.6 min
Gene.3708::comp980_seq0::g.3708::m.3708	Disintegrin and metalloproteinase domain-containing protein 7 OS=Schistosoma haematobium GN=MS3_06939 PE=4 SV=1	116	265731	9	0	8	0	3.4	8.04	232	10	1	1	827.394	826.387	1	826.434	-0.0469	0	17.02	0.95	D	FSLSAFR	R			Cmpd 395, AutoMSn(827.3941), 22.2 min
Gene.3708::comp980_seq0::g.3708::m.3708	Disintegrin and metalloproteinase domain-containing protein 7 OS=Schistosoma haematobium GN=MS3_06939 PE=4 SV=1	116	265731	9	0	8	0	3.4	8.04	250	1	0	0	425.192	848.369	2	848.341	0.028	0	31.46	0.041	D	PNLPMMD	S	2 Oxidation (M)	0.0000550.0	Cmpd 398, AutoMSn(425.1917), 22.3 min
Gene.3708::comp980_seq0::g.3708::m.3708	Disintegrin and metalloproteinase domain-containing protein 7 OS=Schistosoma haematobium GN=MS3_06939 PE=4 SV=1	116	265731	9	0	8	0	3.4	8.04	543	4	0	0	644.343	1286.67	2	1286.69	-0.0156	0	32.34	0.034	F	QNAPVELYLIQ	S			Cmpd 190, AutoMSn(644.3430), 17.6 min
Gene.3708::comp980_seq0::g.3708::m.3708	Disintegrin and metalloproteinase domain-containing protein 7 OS=Schistosoma haematobium GN=MS3_06939 PE=4 SV=1	116	265731	9	0	8	0	3.4	8.04	605	7	0	0	471.599	1411.77	3	1412.56	-0.7817	0	26	0.15	K	HNNDQNNNSDEL	T			Cmpd 315, AutoMSn(471.5985), 20.4 min
Gene.3708::comp980_seq0::g.3708::m.3708	Disintegrin and metalloproteinase domain-containing protein 7 OS=Schistosoma haematobium GN=MS3_06939 PE=4 SV=1	116	265731	9	0	8	0	3.4	8.04	613	4	0	0	477.907	1430.7	3	1430.6	0.1041	0	27.25	0.11	N	SDEFAGQHSEPEV	D			Cmpd 114, AutoMSn(477.9070), 15.9 min
Gene.3708::comp980_seq0::g.3708::m.3708	Disintegrin and metalloproteinase domain-containing protein 7 OS=Schistosoma haematobium GN=MS3_06939 PE=4 SV=1	116	265731	9	0	8	0	3.4	8.04	621	3	0	0	1445.65	1444.64	1	1444.56	0.0807	0	17.43	4.8	S	AFDQCDLPEFCTG	T			Cmpd 641, AutoMSn(1445.6519), 27.8 min
Gene.3708::comp980_seq0::g.3708::m.3708	Disintegrin and metalloproteinase domain-containing protein 7 OS=Schistosoma haematobium GN=MS3_06939 PE=4 SV=1	116	265731	9	0	8	0	3.4	8.04	931	1	0	0	1141.04	2280.07	2	2280	0.0646	0	27.11	0.13	G	IQTNNSDQTKFNSDEFAGQH	S			Cmpd 778, AutoMSn(1141.0417), 31.0 min
Gene.13156::comp3725_seq3::g.13156::m.13156	Uncharacterized protein OS=Schistosoma rodhaini PE=4 SV=1	56	39732	2	0	2	0	6.4	5.82	325	1	1	0	958.495	957.488	1	957.601	-0.1133	0	24.63	0.19	D	KTAKVWLL	P			Cmpd 564, AutoMSn(958.4951), 26.0 min
Gene.13156::comp3725_seq3::g.13156::m.13156	Uncharacterized protein OS=Schistosoma rodhaini PE=4 SV=1	56	39732	2	0	2	0	6.4	5.82	741	1	1	0	548.271	1641.79	3	1641.76	0.0353	0	38.99	0.0076	L	DLDAHVPMTITDADI	G	Oxidation (M)	0.000000050000000.0	Cmpd 125, AutoMSn(548.2709), 16.2 min
Gene.18404::comp5476_seq0::g.18404::m.18404	Uncharacterized protein OS=Schistosoma rodhaini PE=4 SV=1	56	78801	6	0	2	0	3.7	8.52	406	2	1	1	531.279	1060.54	2	1060.62	-0.0741	0	38.38	0.0083	N	VLSLLFELGA	D			Cmpd 97, AutoMSn(531.2786), 15.6 min
Gene.18404::comp5476_seq0::g.18404::m.18404	Uncharacterized protein OS=Schistosoma rodhaini PE=4 SV=1	56	78801	6	0	2	0	3.7	8.52	702	3	1	1	802.92	1603.83	2	1603.81	0.013	0	31.29	0.044	S	SSVLPSQCSISSTPLV	L			Cmpd 350, AutoMSn(802.9201), 21.2 min
Gene.18404::comp5476_seq0::g.18404::m.18404	Uncharacterized protein OS=Schistosoma rodhaini PE=4 SV=1	56	78801	6	0	2	0	3.7	8.52	703	2	1	1	802.921	1603.83	2	1603.81	0.0142	0	29.2	0.072	S	SSVLPSQCSISSTPLV	L			Cmpd 353, AutoMSn(802.9207), 21.3 min
Gene.18404::comp5476_seq0::g.18404::m.18404	Uncharacterized protein OS=Schistosoma rodhaini PE=4 SV=1	56	78801	6	0	2	0	3.7	8.52	704	2	1	1	802.921	1603.83	2	1603.81	0.0145	0	29.29	0.07	S	SSVLPSQCSISSTPLV	L			Cmpd 355, AutoMSn(802.9209), 21.3 min
Gene.18404::comp5476_seq0::g.18404::m.18404	Uncharacterized protein OS=Schistosoma rodhaini PE=4 SV=1	56	78801	6	0	2	0	3.7	8.52	705	5	1	1	535.617	1603.83	3	1603.81	0.0173	0	25.03	0.19	S	SSVLPSQCSISSTPLV	L			Cmpd 348, AutoMSn(535.6173), 21.2 min
Gene.18404::comp5476_seq0::g.18404::m.18404	Uncharacterized protein OS=Schistosoma rodhaini PE=4 SV=1	56	78801	6	0	2	0	3.7	8.52	706	5	1	1	535.619	1603.83	3	1603.81	0.0214	0	26.45	0.14	S	SSVLPSQCSISSTPLV	L			Cmpd 349, AutoMSn(535.6186), 21.2 min
Gene.29134::comp14562_seq0::g.29134::m.29134	Uncharacterized protein OS=Schistosoma mattheei PE=4 SV=1	75	34029	4	0	4	0	16.9	3.88	139	5	1	0	566.888	565.881	1	565.18	0.7006	0	13.29	3.7	C	ENCSN	C			Cmpd 1021, AutoMSn(566.8881), 37.7 min
Gene.29134::comp14562_seq0::g.29134::m.29134	Uncharacterized protein OS=Schistosoma mattheei PE=4 SV=1	75	34029	4	0	4	0	16.9	3.88	152	4	0	1	579.529	1735.56	3	1736.1	-0.5329	0	32.03	0.2	N	MLIILLQRIQIRRA	H			Cmpd 922, AutoMSn(579.5286), 34.8 min
Gene.29134::comp14562_seq0::g.29134::m.29134	Uncharacterized protein OS=Schistosoma mattheei PE=4 SV=1	75	34029	4	0	4	0	16.9	3.88	953	10	0	1	780.394	2338.16	3	2337.81	0.3543	0	21.32	0.48	V	DDYDADDDNFDNDNNVDANY	S			Cmpd 711, AutoMSn(780.3938), 29.4 min
Gene.29134::comp14562_seq0::g.29134::m.29134	Uncharacterized protein OS=Schistosoma mattheei PE=4 SV=1	75	34029	4	0	4	0	16.9	3.88	1051	1	1	1	975.764	2924.27	3	2924.96	-0.6922	0	30.74	0.082	D	DTGTTDDDDDVDDYDADDDNFDNDNN	V			Cmpd 543, AutoMSn(975.7636), 25.5 min
Gene.26984::comp10057_seq0::g.26984::m.26984	Uncharacterized protein OS=Schistosoma haematobium GN=MS3_00384 PE=4 SV=1	55	42887	3	0	2	0	7.7	8.81	203	6	0	1	355.709	709.402	2	709.449	-0.0462	0	39.17	0.0056	N	VITLHK	E			Cmpd 57, AutoMSn(355.7085), 14.6 min
Gene.26984::comp10057_seq0::g.26984::m.26984	Uncharacterized protein OS=Schistosoma haematobium GN=MS3_00384 PE=4 SV=1	55	42887	3	0	2	0	7.7	8.81	204	7	0	1	355.709	709.404	2	709.449	-0.0452	0	37.91	0.0075	N	VITLHK	E			Cmpd 55, AutoMSn(355.7090), 14.6 min
Gene.26984::comp10057_seq0::g.26984::m.26984	Uncharacterized protein OS=Schistosoma haematobium GN=MS3_00384 PE=4 SV=1	55	42887	3	0	2	0	7.7	8.81	1001	7	1	1	840.435	2518.28	3	2518.06	0.228	0	24.19	0.26	S	VNTMNTRLVSTCTDVDNNAMNCS	H	Oxidation (M)	0.00050000000000000000000.0	Cmpd 684, AutoMSn(840.4352), 28.7 min
Gene.1580::comp384_seq2::g.1580::m.1580	SJCHGC06778 protein OS=Schistosoma japonicum PE=2 SV=1	65	58594	5	0	3	0	4.9	5.77	182	1	1	1	657.341	656.334	1	656.338	-0.0044	0	21.68	0.33	Y	AELPDL	Q			Cmpd 371, AutoMSn(657.3410), 21.7 min
Gene.1580::comp384_seq2::g.1580::m.1580	SJCHGC06778 protein OS=Schistosoma japonicum PE=2 SV=1	65	58594	5	0	3	0	4.9	5.77	309	5	0	1	938.445	937.438	1	937.37	0.0678	0	31.14	0.039	S	GEESAGEMI	W	Oxidation (M)	0.000000050.0	Cmpd 207, AutoMSn(938.4449), 18.0 min
Gene.1580::comp384_seq2::g.1580::m.1580	SJCHGC06778 protein OS=Schistosoma japonicum PE=2 SV=1	65	58594	5	0	3	0	4.9	5.77	310	5	0	1	938.446	937.439	1	937.37	0.0689	0	29.6	0.056	S	GEESAGEMI	W	Oxidation (M)	0.000000050.0	Cmpd 209, AutoMSn(938.4460), 18.1 min
Gene.1580::comp384_seq2::g.1580::m.1580	SJCHGC06778 protein OS=Schistosoma japonicum PE=2 SV=1	65	58594	5	0	3	0	4.9	5.77	453	5	0	1	574.752	1147.49	2	1147.58	-0.0895	0	29.67	0.063	V	IMAIEISTEAA	R			Cmpd 529, AutoMSn(574.7522), 25.2 min
Gene.1580::comp384_seq2::g.1580::m.1580	SJCHGC06778 protein OS=Schistosoma japonicum PE=2 SV=1	65	58594	5	0	3	0	4.9	5.77	454	6	0	1	574.752	1147.49	2	1147.58	-0.0891	0	29.76	0.061	V	IMAIEISTEAA	R			Cmpd 528, AutoMSn(574.7524), 25.2 min
Gene.3202::comp838_seq5::g.3202::m.3202	Uncharacterized protein OS=Schistosoma mattheei PE=4 SV=1	65	29787	5	0	3	0	18.6	5.84	658	2	0	0	507.561	1519.66	3	1519.77	-0.1062	0	29.3	0.072	H	TMHAGGKSHNPVRL	-	Oxidation (M)	0.05000000000000.0	Cmpd 118, AutoMSn(507.5611), 16.0 min
Gene.3202::comp838_seq5::g.3202::m.3202	Uncharacterized protein OS=Schistosoma mattheei PE=4 SV=1	65	29787	5	0	3	0	18.6	5.84	774	2	0	0	568.616	1702.83	3	1702.78	0.0516	0	27.67	0.1	N	EVTEVLNMAYENLY	E	Oxidation (M)	0.00000005000000.0	Cmpd 893, AutoMSn(568.6165), 33.9 min
Gene.3202::comp838_seq5::g.3202::m.3202	Uncharacterized protein OS=Schistosoma mattheei PE=4 SV=1	65	29787	5	0	3	0	18.6	5.84	775	2	0	0	568.617	1702.83	3	1702.78	0.0534	0	29.74	0.064	N	EVTEVLNMAYENLY	E	Oxidation (M)	0.00000005000000.0	Cmpd 891, AutoMSn(568.6171), 33.8 min
Gene.3202::comp838_seq5::g.3202::m.3202	Uncharacterized protein OS=Schistosoma mattheei PE=4 SV=1	65	29787	5	0	3	0	18.6	5.84	776	5	1	0	568.619	1702.84	3	1702.78	0.0594	0	26	0.15	N	EVTEVLNMAYENLY	E	Oxidation (M)	0.00000005000000.0	Cmpd 895, AutoMSn(568.6190), 34.0 min
Gene.3202::comp838_seq5::g.3202::m.3202	Uncharacterized protein OS=Schistosoma mattheei PE=4 SV=1	65	29787	5	0	3	0	18.6	5.84	932	6	1	0	761.034	2280.08	3	2280.09	-0.0113	0	20.93	0.54	R	LDDLKTCVNNILETCLRMNG	A	Oxidation (M)	0.00000000000000000500.0	Cmpd 779, AutoMSn(761.0339), 31.0 min
Gene.14073::comp4041_seq0::g.14073::m.14073	Uncharacterized protein OS=Schistosoma mansoni GN=Smp_155410 PE=4 SV=1	55	47567	3	0	2	0	5.4	5.65	299	1	1	1	463.253	924.491	2	924.441	0.0498	0	42.6	0.0027	A	LEQENRH	L			Cmpd 33, AutoMSn(463.2528), 14.1 min
Gene.14073::comp4041_seq0::g.14073::m.14073	Uncharacterized protein OS=Schistosoma mansoni GN=Smp_155410 PE=4 SV=1	55	47567	3	0	2	0	5.4	5.65	300	2	0	1	463.254	924.493	2	924.441	0.0518	0	42.29	0.0029	A	LEQENRH	L			Cmpd 30, AutoMSn(463.2538), 14.0 min
Gene.14073::comp4041_seq0::g.14073::m.14073	Uncharacterized protein OS=Schistosoma mansoni GN=Smp_155410 PE=4 SV=1	55	47567	3	0	2	0	5.4	5.65	782	2	1	1	572.812	1715.41	3	1714.84	0.5748	0	28.15	0.18	G	VLCHQLEGMSIVQDK	P	Oxidation (M)	0.000000005000000.0	Cmpd 418, AutoMSn(572.8116), 22.7 min
Gene.17095::comp4984_seq4::g.17095::m.17095	Putative X-prolyl aminopeptidase OS=Schistosoma japonicum PE=2 SV=1	65	37471	5	0	3	0	10.1	5.98	255	1	0	1	431.233	860.452	2	860.431	0.0201	0	37	0.012	N	MVVTIEPG	Y	Oxidation (M)	0.50000000.0	Cmpd 28, AutoMSn(431.2330), 14.0 min
Gene.17095::comp4984_seq4::g.17095::m.17095	Putative X-prolyl aminopeptidase OS=Schistosoma japonicum PE=2 SV=1	65	37471	5	0	3	0	10.1	5.98	256	1	0	1	431.237	860.46	2	860.431	0.0284	0	35.95	0.015	N	MVVTIEPG	Y	Oxidation (M)	0.50000000.0	Cmpd 29, AutoMSn(431.2372), 14.0 min
Gene.17095::comp4984_seq4::g.17095::m.17095	Putative X-prolyl aminopeptidase OS=Schistosoma japonicum PE=2 SV=1	65	37471	5	0	3	0	10.1	5.98	257	3	1	1	431.237	860.46	2	860.431	0.0285	0	25.97	0.15	N	MVVTIEPG	Y	Oxidation (M)	0.50000000.0	Cmpd 32, AutoMSn(431.2372), 14.1 min
Gene.17095::comp4984_seq4::g.17095::m.17095	Putative X-prolyl aminopeptidase OS=Schistosoma japonicum PE=2 SV=1	65	37471	5	0	3	0	10.1	5.98	418	4	0	1	546.215	1090.41	2	1089.62	0.7933	0	28.1	0.099	R	LDVLSRKIM	W	Oxidation (M)	0.000000005.0	Cmpd 282, AutoMSn(546.2147), 19.7 min
Gene.17095::comp4984_seq4::g.17095::m.17095	Putative X-prolyl aminopeptidase OS=Schistosoma japonicum PE=2 SV=1	65	37471	5	0	3	0	10.1	5.98	729	8	1	1	542.944	1625.81	3	1625.78	0.0328	0	15.02	1.9	Y	LVDSGGQYLTGTTDVT	R			Cmpd 358, AutoMSn(542.9444), 21.4 min	emPAI	0.09
Gene.3664::comp969_seq2::g.3664::m.3664	Uncharacterized protein OS=Schistosoma margrebowiei PE=4 SV=1	65	94194	5	0	3	0	2.6	6.09	227	1	0	1	401.245	800.476	2	800.464	0.0117	0	40.25	0.0053	L	ITLLDNI	S			Cmpd 256, AutoMSn(401.2453), 19.1 min
Gene.3664::comp969_seq2::g.3664::m.3664	Uncharacterized protein OS=Schistosoma margrebowiei PE=4 SV=1	65	94194	5	0	3	0	2.6	6.09	228	1	0	1	401.245	800.476	2	800.464	0.0118	0	40.33	0.0052	L	ITLLDNI	S			Cmpd 253, AutoMSn(401.2453), 19.1 min
Gene.3664::comp969_seq2::g.3664::m.3664	Uncharacterized protein OS=Schistosoma margrebowiei PE=4 SV=1	65	94194	5	0	3	0	2.6	6.09	229	1	0	1	401.245	800.476	2	800.464	0.0121	0	40.12	0.0054	L	ITLLDNI	S			Cmpd 251, AutoMSn(401.2455), 19.0 min
Gene.3664::comp969_seq2::g.3664::m.3664	Uncharacterized protein OS=Schistosoma margrebowiei PE=4 SV=1	65	94194	5	0	3	0	2.6	6.09	233	10	1	1	827.395	826.388	1	826.353	0.0351	0	24.98	0.15	L	GMFETNL	I	Oxidation (M)	0.0500000.0	Cmpd 400, AutoMSn(827.3955), 22.3 min
Gene.3664::comp969_seq2::g.3664::m.3664	Uncharacterized protein OS=Schistosoma margrebowiei PE=4 SV=1	65	94194	5	0	3	0	2.6	6.09	355	8	1	1	493.682	985.349	2	985.436	-0.0868	0	23.11	0.33	P	EHCIMVKE	H	Glu->pyro-Glu (N-term E); Oxidation (M)	4.00005000.0	Cmpd 133, AutoMSn(493.6819), 16.4 min
Gene.15772::comp4565_seq0::g.15772::m.15772	Uncharacterized protein OS=Schistosoma rodhaini PE=4 SV=1	64	65314	3	0	3	0	6.5	4.69	486	2	0	1	398.164	1191.47	3	1191.66	-0.1906	0	33.05	0.031	V	TNDKRLAVIY	R			Cmpd 237, AutoMSn(398.1641), 18.7 min
Gene.15772::comp4565_seq0::g.15772::m.15772	Uncharacterized protein OS=Schistosoma rodhaini PE=4 SV=1	64	65314	3	0	3	0	6.5	4.69	609	4	1	1	712.832	1423.65	2	1423.71	-0.0639	0	25.58	0.16	T	YLNTLCVSNNGKV	I			Cmpd 268, AutoMSn(712.8318), 19.4 min
Gene.15772::comp4565_seq0::g.15772::m.15772	Uncharacterized protein OS=Schistosoma rodhaini PE=4 SV=1	64	65314	3	0	3	0	6.5	4.69	748	3	1	1	838.441	1674.87	2	1675.61	-0.7404	0	31.79	0.04	F	ESEQDNDNKEEEND	E	Glu->pyro-Glu (N-term E)	4.00000000000000.0	Cmpd 410, AutoMSn(838.4411), 22.6 min
Gene.21202::comp6475_seq1::g.21202::m.21202	Uncharacterized protein OS=Schistosoma haematobium GN=MS3_03703 PE=4 SV=1	94	328039	7	0	6	0	2.6	6.28	203	1	0	0	355.709	709.402	2	709.365	0.0378	0	48.71	0.00062	S	VLTSQY	V			Cmpd 57, AutoMSn(355.7085), 14.6 min
Gene.21202::comp6475_seq1::g.21202::m.21202	Uncharacterized protein OS=Schistosoma haematobium GN=MS3_03703 PE=4 SV=1	94	328039	7	0	6	0	2.6	6.28	204	1	0	0	355.709	709.404	2	709.365	0.0388	0	52.08	0.00032	S	VLTSQY	V			Cmpd 55, AutoMSn(355.7090), 14.6 min
Gene.21202::comp6475_seq1::g.21202::m.21202	Uncharacterized protein OS=Schistosoma haematobium GN=MS3_03703 PE=4 SV=1	94	328039	7	0	6	0	2.6	6.28	350	3	0	1	488.702	975.389	2	975.539	-0.1501	0	21.71	0.4	Q	VRLDFDVL	N			Cmpd 210, AutoMSn(488.7017), 18.1 min
Gene.21202::comp6475_seq1::g.21202::m.21202	Uncharacterized protein OS=Schistosoma haematobium GN=MS3_03703 PE=4 SV=1	94	328039	7	0	6	0	2.6	6.28	582	7	0	1	691.826	1381.64	2	1381.62	0.0125	0	22.89	0.29	E	EIIVEQVEDDDP	S	Glu->pyro-Glu (N-term E)	4.000000000000.0	Cmpd 263, AutoMSn(691.8260), 19.3 min
Gene.21202::comp6475_seq1::g.21202::m.21202	Uncharacterized protein OS=Schistosoma haematobium GN=MS3_03703 PE=4 SV=1	94	328039	7	0	6	0	2.6	6.28	642	9	1	1	738.855	1475.7	2	1475.72	-0.0262	0	19.74	0.63	E	LSQDESSNINKNK	K			Cmpd 788, AutoMSn(738.8550), 31.3 min
Gene.21202::comp6475_seq1::g.21202::m.21202	Uncharacterized protein OS=Schistosoma haematobium GN=MS3_03703 PE=4 SV=1	94	328039	7	0	6	0	2.6	6.28	836	4	1	1	975.449	1948.88	2	1949.06	-0.1795	0	27.61	0.11	H	YLRASLALAWLTDSEIK	S			Cmpd 510, AutoMSn(975.4486), 24.8 min
Gene.21202::comp6475_seq1::g.21202::m.21202	Uncharacterized protein OS=Schistosoma haematobium GN=MS3_03703 PE=4 SV=1	94	328039	7	0	6	0	2.6	6.28	881	2	1	1	1038.47	2074.92	2	2074.97	-0.0478	0	22.49	0.4	S	ESINYISSPSSSSTSYLSKG	T	Glu->pyro-Glu (N-term E)	4.00000000000000000000.0	Cmpd 560, AutoMSn(1038.4681), 25.9 min
Gene.5808::comp1600_seq0::g.5808::m.5808	Uncharacterized protein OS=Schistosoma rodhaini PE=4 SV=1	54	22966	2	0	2	0	17.5	10.06	787	4	1	1	580.622	1738.85	3	1738.78	0.0637	0	28.01	0.095	L	SEEETMDLSLAELEK	Q	Oxidation (M)	0.000005000000000.0	Cmpd 167, AutoMSn(580.6225), 17.1 min
Gene.5808::comp1600_seq0::g.5808::m.5808	Uncharacterized protein OS=Schistosoma rodhaini PE=4 SV=1	54	22966	2	0	2	0	17.5	10.06	466	1	1	1	1161.03	3480.07	3	3480.62	-0.5585	0	33.72	0.13	E	APEAKRKRALMDVDSESDLSEEETMDLSLAE	L	Oxidation (M)	0.0000000000500000000000000000000.0	Cmpd 702, AutoMSn(1161.0289), 29.2 min
Gene.29334::comp15171_seq1::g.29334::m.29334	Uncharacterized protein OS=Schistosoma curassoni PE=4 SV=1	54	33628	2	0	2	0	4.7	5.63	334	1	1	1	484.757	967.5	2	967.432	0.0682	0	27.66	0.085	H	NIEEAFMV	M	Oxidation (M)	0.00000050.0	Cmpd 42, AutoMSn(484.7574), 14.3 min
Gene.29334::comp15171_seq1::g.29334::m.29334	Uncharacterized protein OS=Schistosoma curassoni PE=4 SV=1	54	33628	2	0	2	0	4.7	5.63	673	1	1	1	775.38	1548.75	2	1548.72	0.0218	0	40.05	0.0058	V	SAKTGHNIEEAFMV	M	Oxidation (M)	0.00000000000050.0	Cmpd 300, AutoMSn(775.3803), 20.1 min
Gene.17488::comp5137_seq0::g.17488::m.17488	Uncharacterized protein OS=Opisthorchis viverrini GN=T265_11177 PE=4 SV=1	54	128406	4	0	2	0	1.8	6.75	407	3	1	1	531.279	1060.54	2	1060.58	-0.0331	0	30.85	0.047	N	TNTSLSNLVI	G			Cmpd 100, AutoMSn(531.2789), 15.6 min
Gene.17488::comp5137_seq0::g.17488::m.17488	Uncharacterized protein OS=Opisthorchis viverrini GN=T265_11177 PE=4 SV=1	54	128406	4	0	2	0	1.8	6.75	479	3	0	1	593.793	1185.57	2	1185.67	-0.1001	0	39.99	0.0057	A	GVKLREELATA	Q			Cmpd 76, AutoMSn(593.7931), 15.1 min
Gene.17488::comp5137_seq0::g.17488::m.17488	Uncharacterized protein OS=Opisthorchis viverrini GN=T265_11177 PE=4 SV=1	54	128406	4	0	2	0	1.8	6.75	480	4	0	1	593.793	1185.57	2	1185.67	-0.1001	0	32.55	0.031	A	GVKLREELATA	Q			Cmpd 79, AutoMSn(593.7931), 15.2 min
Gene.17488::comp5137_seq0::g.17488::m.17488	Uncharacterized protein OS=Opisthorchis viverrini GN=T265_11177 PE=4 SV=1	54	128406	4	0	2	0	1.8	6.75	481	3	0	1	593.793	1185.57	2	1185.67	-0.0998	0	38.66	0.0077	A	GVKLREELATA	Q			Cmpd 73, AutoMSn(593.7932), 15.0 min
Gene.10173::comp2849_seq0::g.10173::m.10173	SOSS complex subunit B1 OS=Schistosoma haematobium GN=MS3_08676 PE=4 SV=1	44	15216	1	0	1	0	6.6	6.26	274	1	0	1	894.42	893.413	1	893.384	0.0288	0	43.75	0.0022	K	AGDSSSTNR	C			Cmpd 382, AutoMSn(894.4200), 21.9 min
Gene.13211::comp3746_seq0::g.13211::m.13211	Putative phosphatidylinositol 4-kinase type-II OS=Schistosoma mansoni GN=Smp_018460 PE=4 SV=1	64	67774	3	0	3	0	4.5	5.34	558	4	0	1	659.823	1317.63	2	1317.58	0.0534	0	25.76	0.15	D	HVQTSQHSMYT	E			Cmpd 776, AutoMSn(659.8226), 31.0 min
Gene.13211::comp3746_seq0::g.13211::m.13211	Putative phosphatidylinositol 4-kinase type-II OS=Schistosoma mansoni GN=Smp_018460 PE=4 SV=1	64	67774	3	0	3	0	4.5	5.34	567	1	1	1	665.337	1328.66	2	1328.62	0.0348	0	31.54	0.04	A	PLLGDDNDNFLP	D			Cmpd 821, AutoMSn(665.3371), 32.2 min
Gene.13211::comp3746_seq0::g.13211::m.13211	Putative phosphatidylinositol 4-kinase type-II OS=Schistosoma mansoni GN=Smp_018460 PE=4 SV=1	64	67774	3	0	3	0	4.5	5.34	779	4	1	1	571.947	1712.82	3	1712.75	0.0673	0	26.9	0.12	D	ESAPLLGDDNDNFLPD	T	Glu->pyro-Glu (N-term E)	4.0000000000000000.0	Cmpd 126, AutoMSn(571.9474), 16.2 min
Gene.4539::comp1234_seq0::g.4539::m.4539	Uncharacterized protein OS=Schistosoma mansoni GN=Smp_157380 PE=4 SV=1	74	139491	5	0	4	0	3.3	5.93	188	1	0	1	670.41	669.403	1	669.406	-0.0036	0	25.53	0.11	I	IQTPLV	H			Cmpd 439, AutoMSn(670.4098), 23.2 min
Gene.4539::comp1234_seq0::g.4539::m.4539	Uncharacterized protein OS=Schistosoma mansoni GN=Smp_157380 PE=4 SV=1	74	139491	5	0	4	0	3.3	5.93	189	1	0	1	670.411	669.403	1	669.406	-0.0028	0	38.35	0.006	I	IQTPLV	H			Cmpd 443, AutoMSn(670.4106), 23.3 min
Gene.4539::comp1234_seq0::g.4539::m.4539	Uncharacterized protein OS=Schistosoma mansoni GN=Smp_157380 PE=4 SV=1	74	139491	5	0	4	0	3.3	5.93	492	9	1	1	602.293	1202.57	2	1202.52	0.0473	0	25	0.18	H	QGLEDEMVRQ	Q	Gln->pyro-Glu (N-term Q); Oxidation (M)	3.0000005000.0	Cmpd 340, AutoMSn(602.2928), 21.0 min
Gene.4539::comp1234_seq0::g.4539::m.4539	Uncharacterized protein OS=Schistosoma mansoni GN=Smp_157380 PE=4 SV=1	74	139491	5	0	4	0	3.3	5.93	542	2	1	1	429.228	1284.66	3	1284.52	0.1398	0	26.61	0.12	A	RPNFTNTECCT	K			Cmpd 108, AutoMSn(429.2281), 15.8 min
Gene.4539::comp1234_seq0::g.4539::m.4539	Uncharacterized protein OS=Schistosoma mansoni GN=Smp_157380 PE=4 SV=1	74	139491	5	0	4	0	3.3	5.93	572	2	1	1	672.335	1342.65	2	1342.52	0.1386	0	20.01	0.57	S	SSSDDEWLSSSGS	E			Cmpd 492, AutoMSn(672.3346), 24.4 min
Gene.1360::comp332_seq0::g.1360::m.1360	Putative crp1/csrp1/crip1 OS=Schistosoma mansoni GN=Smp_087250 PE=4 SV=1	54	19934	2	0	2	0	19	8.89	613	2	0	1	477.907	1430.7	3	1430.66	0.0344	0	29.39	0.067	G	KVISPEEGGCPRCG	K			Cmpd 114, AutoMSn(477.9070), 15.9 min
Gene.1360::comp332_seq0::g.1360::m.1360	Putative crp1/csrp1/crip1 OS=Schistosoma mansoni GN=Smp_087250 PE=4 SV=1	54	19934	2	0	2	0	19	8.89	937	2	0	1	1154.52	2307.02	2	2307.01	0.0109	0	34.25	0.029	N	MDTGTHVGNKETEMSNKPTAAG	M	2 Oxidation (M)	0.5000000000000500000000.0	Cmpd 243, AutoMSn(1154.5181), 18.8 min
Gene.22846::comp7143_seq1::g.22846::m.22846	Uncharacterized protein OS=Schistosoma haematobium GN=MS3_06072 PE=4 SV=1	63	38375	3	0	3	0	15.5	9.04	496	3	1	0	606.303	1210.59	2	1210.63	-0.0348	0	33.08	0.027	S	TSFINISTLCI	L			Cmpd 102, AutoMSn(606.3032), 15.6 min
Gene.22846::comp7143_seq1::g.22846::m.22846	Uncharacterized protein OS=Schistosoma haematobium GN=MS3_06072 PE=4 SV=1	63	38375	3	0	3	0	15.5	9.04	554	9	0	1	650.336	1298.66	2	1298.69	-0.0373	0	30.92	0.045	V	IFNLTISLYCI	V			Cmpd 154, AutoMSn(650.3358), 16.8 min
Gene.22846::comp7143_seq1::g.22846::m.22846	Uncharacterized protein OS=Schistosoma haematobium GN=MS3_06072 PE=4 SV=1	63	38375	3	0	3	0	15.5	9.04	1044	6	1	1	956.425	2866.25	3	2866.41	-0.1544	0	14.63	3.2	I	VYIQLPLPSSSSSSSSLQLPSAPSSSSSS	S			Cmpd 544, AutoMSn(956.4253), 25.6 min
Gene.3231::comp839_seq1::g.3231::m.3231	Cytoplasmic FMR1-interacting protein 2 OS=Schistosoma haematobium GN=MS3_03573 PE=4 SV=1	63	132684	4	0	3	0	3	6.89	333	7	1	1	482.692	963.369	2	963.47	-0.1001	0	24.17	0.22	K	KQESMNIV	L	Oxidation (M)	0.00005000.0	Cmpd 137, AutoMSn(482.6920), 16.4 min
Gene.3231::comp839_seq1::g.3231::m.3231	Cytoplasmic FMR1-interacting protein 2 OS=Schistosoma haematobium GN=MS3_03573 PE=4 SV=1	63	132684	4	0	3	0	3	6.89	351	8	0	1	977.488	976.481	1	976.483	-0.0025	0	37.89	0.031	T	PMGISLGRM	A	Oxidation (M)	0.000000005.0	Cmpd 927, AutoMSn(977.4882), 34.9 min
Gene.3231::comp839_seq1::g.3231::m.3231	Cytoplasmic FMR1-interacting protein 2 OS=Schistosoma haematobium GN=MS3_03573 PE=4 SV=1	63	132684	4	0	3	0	3	6.89	352	2	0	1	977.495	976.488	1	976.483	0.0048	0	36.32	0.044	T	PMGISLGRM	A	Oxidation (M)	0.000000005.0	Cmpd 929, AutoMSn(977.4955), 35.0 min
Gene.3231::comp839_seq1::g.3231::m.3231	Cytoplasmic FMR1-interacting protein 2 OS=Schistosoma haematobium GN=MS3_03573 PE=4 SV=1	63	132684	4	0	3	0	3	6.89	892	3	1	1	1053.47	2104.93	2	2105.05	-0.1207	0	30.46	0.065	L	NERSAKENQELYDLALRG	L			Cmpd 281, AutoMSn(1053.4719), 19.7 min
Gene.23783::comp7601_seq1::g.23783::m.23783	Putative transcription initiation factor brf1 OS=Schistosoma mansoni GN=Smp_071570 PE=4 SV=1	63	61748	3	0	3	0	8.2	5.4	628	2	1	0	734.31	1466.61	2	1466.66	-0.0503	0	30.25	0.061	K	QEDEKLKSMSEGA	M	Oxidation (M)	0.0000000050000.0	Cmpd 198, AutoMSn(734.3101), 17.8 min
Gene.23783::comp7601_seq1::g.23783::m.23783	Putative transcription initiation factor brf1 OS=Schistosoma mansoni GN=Smp_071570 PE=4 SV=1	63	61748	3	0	3	0	8.2	5.4	842	8	0	0	987.448	1972.88	2	1972.87	0.01	0	24.68	0.24	N	NTVTASATHNNVDQTESGQ	V			Cmpd 473, AutoMSn(987.4484), 24.0 min
Gene.23783::comp7601_seq1::g.23783::m.23783	Putative transcription initiation factor brf1 OS=Schistosoma mansoni GN=Smp_071570 PE=4 SV=1	63	61748	3	0	3	0	8.2	5.4	997	1	1	0	1260.11	2518.2	2	2518.17	0.0292	0	28.34	0.1	P	EEQDPPAFVASMKQEDEKLKSM	S	Glu->pyro-Glu (N-term E)	4.0000000000000000000000.0	Cmpd 752, AutoMSn(1260.1079), 30.4 min
Gene.6637::comp1825_seq4::g.6637::m.6637	Helicase, putative OS=Schistosoma mansoni GN=Smp_137580 PE=4 SV=1	63	155385	5	0	3	0	3.2	8.08	601	1	0	1	706.89	1411.77	2	1411.76	0.0104	0	41.29	0.0043	G	DVGLITGDIKVAPD	A			Cmpd 317, AutoMSn(706.8904), 20.5 min
Gene.6637::comp1825_seq4::g.6637::m.6637	Helicase, putative OS=Schistosoma mansoni GN=Smp_137580 PE=4 SV=1	63	155385	5	0	3	0	3.2	8.08	603	7	0	1	706.891	1411.77	2	1411.76	0.0121	0	32.37	0.034	G	DVGLITGDIKVAPD	A			Cmpd 320, AutoMSn(706.8912), 20.5 min
Gene.6637::comp1825_seq4::g.6637::m.6637	Helicase, putative OS=Schistosoma mansoni GN=Smp_137580 PE=4 SV=1	63	155385	5	0	3	0	3.2	8.08	772	3	0	1	852.42	1702.83	2	1702.87	-0.045	0	23.27	0.28	T	QTRLVSQFKVTYSM	I	Oxidation (M)	0.00000000000005.0	Cmpd 886, AutoMSn(852.4204), 33.8 min
Gene.6637::comp1825_seq4::g.6637::m.6637	Helicase, putative OS=Schistosoma mansoni GN=Smp_137580 PE=4 SV=1	63	155385	5	0	3	0	3.2	8.08	773	3	0	1	852.42	1702.83	2	1702.87	-0.0448	0	26.27	0.14	T	QTRLVSQFKVTYSM	I	Oxidation (M)	0.00000000000005.0	Cmpd 883, AutoMSn(852.4205), 33.7 min
Gene.6637::comp1825_seq4::g.6637::m.6637	Helicase, putative OS=Schistosoma mansoni GN=Smp_137580 PE=4 SV=1	63	155385	5	0	3	0	3.2	8.08	782	2	0	1	572.812	1715.41	3	1715.9	-0.4833	0	28.15	0.18	C	RQFGKHVLGLKMCEA	K			Cmpd 418, AutoMSn(572.8116), 22.7 min
Gene.794::comp161_seq0::g.794::m.794	Clone ZZD1555 mRNA sequence OS=Schistosoma japonicum PE=2 SV=1	63	34463	5	0	3	0	16.7	9.83	442	1	1	1	1126.49	1125.48	1	1125.59	-0.1143	0	22.79	0.29	Y	QRQFSGYIK	H			Cmpd 604, AutoMSn(1126.4861), 27.0 min
Gene.794::comp161_seq0::g.794::m.794	Clone ZZD1555 mRNA sequence OS=Schistosoma japonicum PE=2 SV=1	63	34463	5	0	3	0	16.7	9.83	443	1	1	1	1126.49	1125.48	1	1125.59	-0.1139	0	19.25	0.65	Y	QRQFSGYIK	H			Cmpd 607, AutoMSn(1126.4865), 27.0 min
Gene.794::comp161_seq0::g.794::m.794	Clone ZZD1555 mRNA sequence OS=Schistosoma japonicum PE=2 SV=1	63	34463	5	0	3	0	16.7	9.83	444	3	1	1	1126.82	1125.81	1	1125.59	0.2199	0	19.08	1.1	Y	QRQFSGYIK	H			Cmpd 610, AutoMSn(1126.8203), 27.1 min
Gene.794::comp161_seq0::g.794::m.794	Clone ZZD1555 mRNA sequence OS=Schistosoma japonicum PE=2 SV=1	63	34463	5	0	3	0	16.7	9.83	601	8	0	1	706.89	1411.77	2	1411.69	0.0759	0	32.16	0.035	G	ITADKIEEMYLS	A			Cmpd 317, AutoMSn(706.8904), 20.5 min
Gene.794::comp161_seq0::g.794::m.794	Clone ZZD1555 mRNA sequence OS=Schistosoma japonicum PE=2 SV=1	63	34463	5	0	3	0	16.7	9.83	664	2	1	1	1534.73	4601.16	3	4601.46	-0.3017	0	22.84	1.3	T	ADKIEEMYLSAHAAIRADPSHIAHEKKKIQPKRFNRKKM	S	Oxidation (M)	0.000000000000000000000000000000000000005.0	Cmpd 637, AutoMSn(1534.7263), 27.7 min
Gene.1740::comp432_seq0::g.1740::m.1740	Cyclin-dependent kinase 14 (Fragment) OS=Schistosoma haematobium GN=MS3_05152 PE=4 SV=1	93	232098	7	0	6	0	4.8	8.77	266	4	0	1	883.428	882.42	1	882.496	-0.0759	0	20.82	0.39	S	WPGVSKLP	K			Cmpd 657, AutoMSn(883.4277), 28.1 min
Gene.1740::comp432_seq0::g.1740::m.1740	Cyclin-dependent kinase 14 (Fragment) OS=Schistosoma haematobium GN=MS3_05152 PE=4 SV=1	93	232098	7	0	6	0	4.8	8.77	351	1	0	1	977.488	976.481	1	976.49	-0.009	0	52.85	0.00099	D	STPLSLVNM	K	Oxidation (M)	0.000000005.0	Cmpd 927, AutoMSn(977.4882), 34.9 min
Gene.1740::comp432_seq0::g.1740::m.1740	Cyclin-dependent kinase 14 (Fragment) OS=Schistosoma haematobium GN=MS3_05152 PE=4 SV=1	93	232098	7	0	6	0	4.8	8.77	352	1	0	1	977.495	976.488	1	976.49	-0.0017	0	53.61	0.00083	D	STPLSLVNM	K	Oxidation (M)	0.000000005.0	Cmpd 929, AutoMSn(977.4955), 35.0 min
Gene.1740::comp432_seq0::g.1740::m.1740	Cyclin-dependent kinase 14 (Fragment) OS=Schistosoma haematobium GN=MS3_05152 PE=4 SV=1	93	232098	7	0	6	0	4.8	8.77	591	3	1	1	693.079	1384.14	2	1384.73	-0.5878	0	14	4.5	R	TAAAAAVAAAAAAAAAAT	L			Cmpd 241, AutoMSn(693.0788), 18.8 min
Gene.1740::comp432_seq0::g.1740::m.1740	Cyclin-dependent kinase 14 (Fragment) OS=Schistosoma haematobium GN=MS3_05152 PE=4 SV=1	93	232098	7	0	6	0	4.8	8.77	782	10	0	1	572.812	1715.41	3	1714.85	0.5663	0	26.62	0.26	I	VHNPAAFWDPKAISY	M			Cmpd 418, AutoMSn(572.8116), 22.7 min
Gene.1740::comp432_seq0::g.1740::m.1740	Cyclin-dependent kinase 14 (Fragment) OS=Schistosoma haematobium GN=MS3_05152 PE=4 SV=1	93	232098	7	0	6	0	4.8	8.77	878	4	1	1	1029.98	2057.95	2	2058.07	-0.1173	0	21.57	0.46	F	MRSNLLPTIPNYFIHNL	T	Oxidation (M)	0.50000000000000000.0	Cmpd 648, AutoMSn(1029.9846), 27.9 min
Gene.1740::comp432_seq0::g.1740::m.1740	Cyclin-dependent kinase 14 (Fragment) OS=Schistosoma haematobium GN=MS3_05152 PE=4 SV=1	93	232098	7	0	6	0	4.8	8.77	528	10	0	1	1254.17	3759.5	3	3758.74	0.766	0	20.7	2.7	S	NHTNRINGSNLNEMAINPLLCTPSSFLAFSCNHN	L	Oxidation (M)	0.0000000000000500000000000000000000.0	Cmpd 902, AutoMSn(1254.1743), 34.2 min	emPAI	0.01
Gene.27773::comp11232_seq0::g.27773::m.27773	G2/mitotic-specific cyclin-B3 OS=Schistosoma haematobium GN=MS3_07971 PE=3 SV=1	73	80759	4	0	4	0	9	6.26	576	1	1	1	686.849	1371.68	2	1371.68	0	0	23.45	0.26	R	CVSPGGHYLRRQ	S			Cmpd 84, AutoMSn(686.8488), 15.2 min
Gene.27773::comp11232_seq0::g.27773::m.27773	G2/mitotic-specific cyclin-B3 OS=Schistosoma haematobium GN=MS3_07971 PE=3 SV=1	73	80759	4	0	4	0	9	6.26	760	2	0	1	565.613	1693.82	3	1693.86	-0.0386	0	36.96	0.012	L	LEAGMHSHAISLKRE	S	Oxidation (M)	0.000050000000000.0	Cmpd 106, AutoMSn(565.6134), 15.8 min
Gene.27773::comp11232_seq0::g.27773::m.27773	G2/mitotic-specific cyclin-B3 OS=Schistosoma haematobium GN=MS3_07971 PE=3 SV=1	73	80759	4	0	4	0	9	6.26	858	3	1	1	1020.67	2039.32	2	2038.87	0.45	0	22.08	0.7	V	DRMMEATDYIVGIMAYE	Q	2 Oxidation (M)	0.00550000000000000.0	Cmpd 673, AutoMSn(1020.6666), 28.5 min
Gene.27773::comp11232_seq0::g.27773::m.27773	G2/mitotic-specific cyclin-B3 OS=Schistosoma haematobium GN=MS3_07971 PE=3 SV=1	73	80759	4	0	4	0	9	6.26	982	6	1	1	1248.6	2495.19	2	2495.26	-0.0688	0	21.79	0.46	Q	LRQLIQNNPLAQAYYAHCRSH	K			Cmpd 915, AutoMSn(1248.6030), 34.5 min
Gene.3217::comp838_seq7::g.3217::m.3217	Conserved oligomeric Golgi complex subunit 6 OS=Schistosoma haematobium GN=MS3_05456 PE=4 SV=1	93	74300	8	0	6	0	15.3	5.24	614	8	1	1	478.551	1432.63	3	1432.75	-0.1179	0	18.98	0.77	V	GDLKIICLDTITE	S			Cmpd 116, AutoMSn(478.5508), 16.0 min
Gene.3217::comp838_seq7::g.3217::m.3217	Conserved oligomeric Golgi complex subunit 6 OS=Schistosoma haematobium GN=MS3_05456 PE=4 SV=1	93	74300	8	0	6	0	15.3	5.24	658	2	0	0	507.561	1519.66	3	1519.77	-0.1062	0	29.3	0.072	H	TMHAGGKSHNPVRL	V	Oxidation (M)	0.05000000000000.0	Cmpd 118, AutoMSn(507.5611), 16.0 min
Gene.3217::comp838_seq7::g.3217::m.3217	Conserved oligomeric Golgi complex subunit 6 OS=Schistosoma haematobium GN=MS3_05456 PE=4 SV=1	93	74300	8	0	6	0	15.3	5.24	767	5	0	1	852.37	1702.73	2	1702.88	-0.1519	0	20.61	0.6	Y	QYTFKSLLGSTASLTS	C			Cmpd 649, AutoMSn(852.3702), 28.0 min
Gene.3217::comp838_seq7::g.3217::m.3217	Conserved oligomeric Golgi complex subunit 6 OS=Schistosoma haematobium GN=MS3_05456 PE=4 SV=1	93	74300	8	0	6	0	15.3	5.24	774	2	0	0	568.616	1702.83	3	1702.78	0.0516	0	27.67	0.1	N	EVTEVLNMAYENLY	E	Oxidation (M)	0.00000005000000.0	Cmpd 893, AutoMSn(568.6165), 33.9 min
Gene.3217::comp838_seq7::g.3217::m.3217	Conserved oligomeric Golgi complex subunit 6 OS=Schistosoma haematobium GN=MS3_05456 PE=4 SV=1	93	74300	8	0	6	0	15.3	5.24	775	2	0	0	568.617	1702.83	3	1702.78	0.0534	0	29.74	0.064	N	EVTEVLNMAYENLY	E	Oxidation (M)	0.00000005000000.0	Cmpd 891, AutoMSn(568.6171), 33.8 min
Gene.3217::comp838_seq7::g.3217::m.3217	Conserved oligomeric Golgi complex subunit 6 OS=Schistosoma haematobium GN=MS3_05456 PE=4 SV=1	93	74300	8	0	6	0	15.3	5.24	776	5	0	0	568.619	1702.84	3	1702.78	0.0594	0	26	0.15	N	EVTEVLNMAYENLY	E	Oxidation (M)	0.00000005000000.0	Cmpd 895, AutoMSn(568.6190), 34.0 min
Gene.3217::comp838_seq7::g.3217::m.3217	Conserved oligomeric Golgi complex subunit 6 OS=Schistosoma haematobium GN=MS3_05456 PE=4 SV=1	93	74300	8	0	6	0	15.3	5.24	932	6	0	0	761.034	2280.08	3	2280.09	-0.0113	0	20.93	0.54	R	LDDLKTCVNNILETCLRMNG	A	Oxidation (M)	0.00000000000000000500.0	Cmpd 779, AutoMSn(761.0339), 31.0 min
Gene.3217::comp838_seq7::g.3217::m.3217	Conserved oligomeric Golgi complex subunit 6 OS=Schistosoma haematobium GN=MS3_05456 PE=4 SV=1	93	74300	8	0	6	0	15.3	5.24	1014	3	1	1	1273.01	2544.01	2	2543.34	0.6664	0	23.95	0.44	S	ELISDTLQLLTQMLSGQDISLLP	N	Oxidation (M)	0.00000000000050000000000.0	Cmpd 890, AutoMSn(1273.0107), 33.8 min
Gene.27468::comp10719_seq0::g.27468::m.27468	Uncharacterized protein OS=Schistosoma haematobium GN=MS3_06885 PE=4 SV=1	63	78592	5	0	3	0	7.3	8.77	318	9	0	1	951.44	950.432	1	950.461	-0.0286	0	30.62	0.046	I	WFLSRNE	L			Cmpd 378, AutoMSn(951.4396), 21.8 min
Gene.27468::comp10719_seq0::g.27468::m.27468	Uncharacterized protein OS=Schistosoma haematobium GN=MS3_06885 PE=4 SV=1	63	78592	5	0	3	0	7.3	8.77	319	1	0	1	951.442	950.434	1	950.461	-0.0265	0	32.57	0.029	I	WFLSRNE	L			Cmpd 375, AutoMSn(951.4418), 21.8 min
Gene.27468::comp10719_seq0::g.27468::m.27468	Uncharacterized protein OS=Schistosoma haematobium GN=MS3_06885 PE=4 SV=1	63	78592	5	0	3	0	7.3	8.77	320	1	0	1	951.443	950.436	1	950.461	-0.0251	0	37.97	0.0084	I	WFLSRNE	L			Cmpd 381, AutoMSn(951.4432), 21.9 min
Gene.27468::comp10719_seq0::g.27468::m.27468	Uncharacterized protein OS=Schistosoma haematobium GN=MS3_06885 PE=4 SV=1	63	78592	5	0	3	0	7.3	8.77	205	1	1	1	717.365	2149.07	3	2149.04	0.0285	0	29.61	0.2	R	YCPSPLRSNGTPLLMYGKH	I	Oxidation (M)	0.0000000000000050000.0	Cmpd 758, AutoMSn(717.3651), 30.5 min
Gene.27468::comp10719_seq0::g.27468::m.27468	Uncharacterized protein OS=Schistosoma haematobium GN=MS3_06885 PE=4 SV=1	63	78592	5	0	3	0	7.3	8.77	1038	10	1	1	1360.88	2719.75	2	2719.5	0.2507	0	18.47	1.8	L	CTLLIIHSRTKSLHQKLSNQLVMG	L			Cmpd 836, AutoMSn(1360.8821), 32.5 min
Gene.7042::comp1933_seq0::g.7042::m.7042	#N/A	53	94183	3	0	2	0	2.6	5.93	502	7	0	1	613.306	1224.6	2	1224.68	-0.086	0	23.12	0.26	F	NPNVNKKLEGI	L			Cmpd 91, AutoMSn(613.3056), 15.4 min
Gene.7042::comp1933_seq0::g.7042::m.7042	#N/A	53	94183	3	0	2	0	2.6	5.93	503	1	0	1	613.306	1224.6	2	1224.68	-0.0845	0	40.32	0.005	F	NPNVNKKLEGI	L			Cmpd 89, AutoMSn(613.3063), 15.4 min
Gene.7042::comp1933_seq0::g.7042::m.7042	#N/A	53	94183	3	0	2	0	2.6	5.93	605	5	0	1	471.599	1411.77	3	1411.65	0.1219	0	27.42	0.11	H	CQLMVFWLDEL	S	Oxidation (M)	0.00050000000.0	Cmpd 315, AutoMSn(471.5985), 20.4 min
Gene.17259::comp5039_seq3::g.17259::m.17259	LIM and calponin homology domains-containing protein 1 OS=Schistosoma haematobium GN=MS3_05308 PE=4 SV=1	83	102551	5	0	5	0	7.8	7.74	250	1	0	1	425.192	848.369	2	848.476	-0.1067	0	31.46	0.041	T	NPLPQPIA	P			Cmpd 398, AutoMSn(425.1917), 22.3 min
Gene.17259::comp5039_seq3::g.17259::m.17259	LIM and calponin homology domains-containing protein 1 OS=Schistosoma haematobium GN=MS3_05308 PE=4 SV=1	83	102551	5	0	5	0	7.8	7.74	274	4	0	1	894.42	893.413	1	893.414	-0.001	0	36.62	0.011	I	NRMSTNR	C	Oxidation (M)	0.0050000.0	Cmpd 382, AutoMSn(894.4200), 21.9 min
Gene.17259::comp5039_seq3::g.17259::m.17259	LIM and calponin homology domains-containing protein 1 OS=Schistosoma haematobium GN=MS3_05308 PE=4 SV=1	83	102551	5	0	5	0	7.8	7.74	734	8	1	1	547.584	1639.73	3	1638.99	0.7446	0	17.46	1.1	L	EKLMVRLVLANKPI	T	Oxidation (M)	0.00050000000000.0	Cmpd 299, AutoMSn(547.5840), 20.1 min
Gene.17259::comp5039_seq3::g.17259::m.17259	LIM and calponin homology domains-containing protein 1 OS=Schistosoma haematobium GN=MS3_05308 PE=4 SV=1	83	102551	5	0	5	0	7.8	7.74	987	6	1	1	833.085	2496.23	3	2496.08	0.1587	0	21.34	0.49	V	QIVDNNQLCAACNAKLDCEDSMV	I			Cmpd 732, AutoMSn(833.0853), 29.9 min
Gene.17259::comp5039_seq3::g.17259::m.17259	LIM and calponin homology domains-containing protein 1 OS=Schistosoma haematobium GN=MS3_05308 PE=4 SV=1	83	102551	5	0	5	0	7.8	7.74	991	2	0	1	833.406	2497.2	3	2497.29	-0.092	0	20.6	0.6	S	PKMRHSSQQRTFHIHPRLPE	M	Oxidation (M)	0.00500000000000000000.0	Cmpd 701, AutoMSn(833.4057), 29.1 min
Gene.19208::comp5707_seq1::g.19208::m.19208	Calcium-activated potassium channel subunit alpha-1 OS=Schistosoma haematobium GN=MS3_05276 PE=4 SV=1	82	63452	5	0	5	0	11.4	9.08	249	4	1	0	421.188	840.362	2	840.449	-0.0876	0	15.38	1.4	W	VRYFVGT	P			Cmpd 806, AutoMSn(421.1882), 31.7 min
Gene.19208::comp5707_seq1::g.19208::m.19208	Calcium-activated potassium channel subunit alpha-1 OS=Schistosoma haematobium GN=MS3_05276 PE=4 SV=1	82	63452	5	0	5	0	11.4	9.08	250	1	0	0	425.192	848.369	2	848.447	-0.0778	0	31.46	0.041	I	FIPVAMGV	S	Oxidation (M)	0.00000500.0	Cmpd 398, AutoMSn(425.1917), 22.3 min
Gene.19208::comp5707_seq1::g.19208::m.19208	Calcium-activated potassium channel subunit alpha-1 OS=Schistosoma haematobium GN=MS3_05276 PE=4 SV=1	82	63452	5	0	5	0	11.4	9.08	915	1	1	0	1097.51	2193	2	2193.17	-0.1614	0	30.44	0.063	C	IFIPVAMGVSASFVPELFRN	F			Cmpd 916, AutoMSn(1097.5094), 34.5 min
Gene.19208::comp5707_seq1::g.19208::m.19208	Calcium-activated potassium channel subunit alpha-1 OS=Schistosoma haematobium GN=MS3_05276 PE=4 SV=1	82	63452	5	0	5	0	11.4	9.08	980	1	0	0	1247.82	2493.63	2	2493.26	0.3667	0	22.84	0.65	I	ARDLALYEQIGQARENAFKAET	W			Cmpd 585, AutoMSn(1247.8212), 26.5 min
Gene.19208::comp5707_seq1::g.19208::m.19208	Calcium-activated potassium channel subunit alpha-1 OS=Schistosoma haematobium GN=MS3_05276 PE=4 SV=1	82	63452	5	0	5	0	11.4	9.08	995	7	0	0	1256.47	2510.93	2	2511.35	-0.4217	0	23.14	0.58	A	WVRYFVGTPNNPHDLARTKLK	E			Cmpd 900, AutoMSn(1256.4714), 34.1 min
Gene.16263::comp4726_seq1::g.16263::m.16263	Lim domain binding protein, putative OS=Schistosoma mansoni GN=Smp_149020 PE=4 SV=1	72	80589	6	0	4	0	8.4	6.91	149	1	0	0	573.314	572.306	1	572.292	0.0146	0	25.08	0.19	S	RPTAE	S			Cmpd 90, AutoMSn(573.3137), 15.4 min
Gene.16263::comp4726_seq1::g.16263::m.16263	Lim domain binding protein, putative OS=Schistosoma mansoni GN=Smp_149020 PE=4 SV=1	72	80589	6	0	4	0	8.4	6.91	255	1	0	1	431.233	860.452	2	860.422	0.03	0	37	0.012	L	QFRTVPM	S	Gln->pyro-Glu (N-term Q)	3.0000000.0	Cmpd 28, AutoMSn(431.2330), 14.0 min
Gene.16263::comp4726_seq1::g.16263::m.16263	Lim domain binding protein, putative OS=Schistosoma mansoni GN=Smp_149020 PE=4 SV=1	72	80589	6	0	4	0	8.4	6.91	256	1	0	1	431.237	860.46	2	860.422	0.0383	0	35.95	0.015	L	QFRTVPM	S	Gln->pyro-Glu (N-term Q)	3.0000000.0	Cmpd 29, AutoMSn(431.2372), 14.0 min
Gene.16263::comp4726_seq1::g.16263::m.16263	Lim domain binding protein, putative OS=Schistosoma mansoni GN=Smp_149020 PE=4 SV=1	72	80589	6	0	4	0	8.4	6.91	257	3	0	1	431.237	860.46	2	860.422	0.0384	0	25.97	0.15	L	QFRTVPM	S	Gln->pyro-Glu (N-term Q)	3.0000000.0	Cmpd 32, AutoMSn(431.2372), 14.1 min
Gene.16263::comp4726_seq1::g.16263::m.16263	Lim domain binding protein, putative OS=Schistosoma mansoni GN=Smp_149020 PE=4 SV=1	72	80589	6	0	4	0	8.4	6.91	1001	10	0	1	840.435	2518.28	3	2518.24	0.045	0	23.31	0.32	V	HSGPVISSSLNLPNALPPGMPHSGH	G	Oxidation (M)	0.0000000000000000000500000.0	Cmpd 684, AutoMSn(840.4352), 28.7 min
Gene.16263::comp4726_seq1::g.16263::m.16263	Lim domain binding protein, putative OS=Schistosoma mansoni GN=Smp_149020 PE=4 SV=1	72	80589	6	0	4	0	8.4	6.91	1032	8	1	1	883.46	2647.36	3	2647.38	-0.0211	0	21.62	0.48	R	KQSPIPLPSHHIAQPGDVMIVGEPT	L			Cmpd 490, AutoMSn(883.4600), 24.4 min	emPAI	0.04
Gene.14836::comp4285_seq1::g.14836::m.14836	RNA helicase (Fragment) OS=Schistosoma japonicum PE=2 SV=1	72	70562	7	0	4	0	12.5	9.66	380	4	0	1	521.222	1040.43	2	1040.43	0.0007	0	32.59	0.03	V	TSEEDAYIN	F			Cmpd 50, AutoMSn(521.2225), 14.5 min
Gene.14836::comp4285_seq1::g.14836::m.14836	RNA helicase (Fragment) OS=Schistosoma japonicum PE=2 SV=1	72	70562	7	0	4	0	12.5	9.66	727	5	1	1	542.943	1625.81	3	1625.83	-0.0181	0	17	1.2	D	KKAVTIGDSSKYNSE	L			Cmpd 365, AutoMSn(542.9432), 21.5 min
Gene.14836::comp4285_seq1::g.14836::m.14836	RNA helicase (Fragment) OS=Schistosoma japonicum PE=2 SV=1	72	70562	7	0	4	0	12.5	9.66	829	4	0	1	941.458	1880.9	2	1880.85	0.0505	0	27.85	0.1	L	HMEREELNQHMTPLT	T	Oxidation (M)	0.000000000050000.0	Cmpd 546, AutoMSn(941.4580), 25.6 min
Gene.14836::comp4285_seq1::g.14836::m.14836	RNA helicase (Fragment) OS=Schistosoma japonicum PE=2 SV=1	72	70562	7	0	4	0	12.5	9.66	830	2	0	1	941.458	1880.9	2	1880.85	0.0509	0	30.13	0.06	L	HMEREELNQHMTPLT	T	Oxidation (M)	0.000000000050000.0	Cmpd 548, AutoMSn(941.4582), 25.6 min
Gene.14836::comp4285_seq1::g.14836::m.14836	RNA helicase (Fragment) OS=Schistosoma japonicum PE=2 SV=1	72	70562	7	0	4	0	12.5	9.66	831	1	0	1	627.976	1880.91	3	1880.85	0.0567	0	30.03	0.061	L	HMEREELNQHMTPLT	T	Oxidation (M)	0.000000000050000.0	Cmpd 547, AutoMSn(627.9765), 25.6 min
Gene.14836::comp4285_seq1::g.14836::m.14836	RNA helicase (Fragment) OS=Schistosoma japonicum PE=2 SV=1	72	70562	7	0	4	0	12.5	9.66	832	1	1	1	627.976	1880.91	3	1880.85	0.0568	0	30.47	0.055	L	HMEREELNQHMTPLT	T	Oxidation (M)	0.000000000050000.0	Cmpd 545, AutoMSn(627.9765), 25.6 min
Gene.14836::comp4285_seq1::g.14836::m.14836	RNA helicase (Fragment) OS=Schistosoma japonicum PE=2 SV=1	72	70562	7	0	4	0	12.5	9.66	664	2	0	1	1534.73	4601.16	3	4601.53	-0.37	0	22.84	1.3	L	AFVVPVLEILMRRKRPWQKYEIGALILSPTCELAIQIYE	V	Oxidation (M)	0.000000000050000000000000000000000000000.0	Cmpd 637, AutoMSn(1534.7263), 27.7 min
Gene.31568::comp30790_seq0::g.31568::m.31568	Uncharacterized protein OS=Schistosoma curassoni PE=4 SV=1	52	14180	2	0	2	0	12.6	9.78	445	2	1	1	566.26	1130.51	2	1130.56	-0.059	0	26.76	0.12	N	FIDYKIAFD	S			Cmpd 74, AutoMSn(566.2602), 15.0 min
Gene.31568::comp30790_seq0::g.31568::m.31568	Uncharacterized protein OS=Schistosoma curassoni PE=4 SV=1	52	14180	2	0	2	0	12.6	9.78	826	6	1	1	930.014	1858.01	2	1857.94	0.0759	0	25.39	0.19	I	NFIDYKIAFDSVDRR	T			Cmpd 694, AutoMSn(930.0139), 29.0 min
Gene.25854::comp8923_seq2::g.25854::m.25854	Uncharacterized protein OS=Schistosoma curassoni PE=4 SV=1	72	37640	4	0	4	0	19	6.26	400	3	1	0	530.762	1059.51	2	1059.56	-0.0561	0	21.42	0.41	F	LARVSFKHC	D			Cmpd 442, AutoMSn(530.7616), 23.3 min
Gene.25854::comp8923_seq2::g.25854::m.25854	Uncharacterized protein OS=Schistosoma curassoni PE=4 SV=1	72	37640	4	0	4	0	19	6.26	569	10	1	0	665.339	1328.66	2	1328.65	0.0107	0	20.1	0.56	N	VYILIDTSTSMS	S			Cmpd 818, AutoMSn(665.3393), 32.1 min
Gene.25854::comp8923_seq2::g.25854::m.25854	Uncharacterized protein OS=Schistosoma curassoni PE=4 SV=1	72	37640	4	0	4	0	19	6.26	449	10	1	0	1143.52	2285.02	2	2285.1	-0.0725	0	23.99	0.92	V	WSSSAIIQPKLINAQYCCNF	V			Cmpd 753, AutoMSn(1143.5197), 30.4 min
Gene.25854::comp8923_seq2::g.25854::m.25854	Uncharacterized protein OS=Schistosoma curassoni PE=4 SV=1	72	37640	4	0	4	0	19	6.26	975	10	0	0	821.085	2460.23	3	2460.31	-0.0744	0	26.13	0.16	N	QQPHTILLSMHLNNRVPIHTI	S	Gln->pyro-Glu (N-term Q); Oxidation (M)	3.000000000500000000000.0	Cmpd 828, AutoMSn(821.0845), 32.4 min
Gene.8327::comp2341_seq1::g.8327::m.8327	Uncharacterized protein OS=Schistosoma curassoni PE=4 SV=1	72	64117	5	0	4	0	7.8	5.97	330	1	1	0	480.257	958.5	2	958.52	-0.0193	0	27.51	0.1	Y	AVVRGSADGK	Q			Cmpd 782, AutoMSn(480.2574), 31.1 min
Gene.8327::comp2341_seq1::g.8327::m.8327	Uncharacterized protein OS=Schistosoma curassoni PE=4 SV=1	72	64117	5	0	4	0	7.8	5.97	562	10	1	0	662.605	1323.19	2	1323.62	-0.4222	0	16.47	2.5	T	TQNSGTLHQQNP	A			Cmpd 487, AutoMSn(662.6046), 24.3 min
Gene.8327::comp2341_seq1::g.8327::m.8327	Uncharacterized protein OS=Schistosoma curassoni PE=4 SV=1	72	64117	5	0	4	0	7.8	5.97	744	3	0	0	1654.68	1653.68	1	1653.77	-0.0943	0	31.65	0.05	T	TQNSGTLHQQNPATAS	S			Cmpd 1061, AutoMSn(1654.6837), 39.4 min
Gene.8327::comp2341_seq1::g.8327::m.8327	Uncharacterized protein OS=Schistosoma curassoni PE=4 SV=1	72	64117	5	0	4	0	7.8	5.97	745	3	0	0	1654.68	1653.68	1	1653.77	-0.0935	0	31.66	0.05	T	TQNSGTLHQQNPATAS	S			Cmpd 1059, AutoMSn(1654.6845), 39.2 min
Gene.8327::comp2341_seq1::g.8327::m.8327	Uncharacterized protein OS=Schistosoma curassoni PE=4 SV=1	72	64117	5	0	4	0	7.8	5.97	983	1	1	0	1249.12	2496.22	2	2496.19	0.0274	0	24.31	0.25	L	IRMNSEGHSFSGNDRQIRTIY	S	Oxidation (M)	0.005000000000000000000.0	Cmpd 733, AutoMSn(1249.1174), 29.9 min
Gene.30412::comp20551_seq2::g.30412::m.30412	SJCHGC08962 protein (Fragment) OS=Schistosoma japonicum PE=2 SV=2	52	30836	4	0	2	0	13.8	6.18	680	8	0	1	525.612	1573.81	3	1573.72	0.0972	0	25.22	0.18	Q	VLSCASWCCVMFII	D			Cmpd 226, AutoMSn(525.6119), 18.4 min
Gene.30412::comp20551_seq2::g.30412::m.30412	SJCHGC08962 protein (Fragment) OS=Schistosoma japonicum PE=2 SV=2	52	30836	4	0	2	0	13.8	6.18	682	1	1	1	525.613	1573.82	3	1573.72	0.1004	0	31.47	0.043	Q	VLSCASWCCVMFII	D			Cmpd 229, AutoMSn(525.6129), 18.5 min
Gene.30412::comp20551_seq2::g.30412::m.30412	SJCHGC08962 protein (Fragment) OS=Schistosoma japonicum PE=2 SV=2	52	30836	4	0	2	0	13.8	6.18	973	3	0	1	821.081	2460.22	3	2459.49	0.7344	0	35.21	0.02	L	ISGLTCLIIGIIMGLIIIFIKSL	H	Oxidation (M)	0.00000000000050000000000.0	Cmpd 822, AutoMSn(821.0812), 32.2 min
Gene.30412::comp20551_seq2::g.30412::m.30412	SJCHGC08962 protein (Fragment) OS=Schistosoma japonicum PE=2 SV=2	52	30836	4	0	2	0	13.8	6.18	974	2	0	1	821.082	2460.22	3	2459.49	0.7371	0	31.41	0.049	L	ISGLTCLIIGIIMGLIIIFIKSL	H	Oxidation (M)	0.00000000000050000000000.0	Cmpd 825, AutoMSn(821.0821), 32.3 min
Gene.19348::comp5757_seq0::g.19348::m.19348	Uncharacterized protein OS=Schistosoma margrebowiei PE=4 SV=1	82	182414	9	0	5	0	4	9.12	227	1	0	1	401.245	800.476	2	800.439	0.0369	0	40.25	0.0053	I	ITLINNN	L			Cmpd 256, AutoMSn(401.2453), 19.1 min
Gene.19348::comp5757_seq0::g.19348::m.19348	Uncharacterized protein OS=Schistosoma margrebowiei PE=4 SV=1	82	182414	9	0	5	0	4	9.12	228	1	0	1	401.245	800.476	2	800.439	0.0369	0	40.33	0.0052	I	ITLINNN	L			Cmpd 253, AutoMSn(401.2453), 19.1 min
Gene.19348::comp5757_seq0::g.19348::m.19348	Uncharacterized protein OS=Schistosoma margrebowiei PE=4 SV=1	82	182414	9	0	5	0	4	9.12	229	1	0	1	401.245	800.476	2	800.439	0.0373	0	40.12	0.0054	I	ITLINNN	L			Cmpd 251, AutoMSn(401.2455), 19.0 min
Gene.19348::comp5757_seq0::g.19348::m.19348	Uncharacterized protein OS=Schistosoma margrebowiei PE=4 SV=1	82	182414	9	0	5	0	4	9.12	420	3	1	1	546.216	1090.42	2	1090.57	-0.1524	0	26.51	0.14	I	LSIGKNSMEL	I			Cmpd 284, AutoMSn(546.2157), 19.7 min
Gene.19348::comp5757_seq0::g.19348::m.19348	Uncharacterized protein OS=Schistosoma margrebowiei PE=4 SV=1	82	182414	9	0	5	0	4	9.12	722	6	1	1	540.939	1619.79	3	1619.97	-0.1756	0	19.33	0.69	I	RLRRNTQKHIISV	P			Cmpd 310, AutoMSn(540.9386), 20.3 min
Gene.19348::comp5757_seq0::g.19348::m.19348	Uncharacterized protein OS=Schistosoma margrebowiei PE=4 SV=1	82	182414	9	0	5	0	4	9.12	723	5	1	1	540.939	1619.79	3	1619.97	-0.1754	0	18.31	0.87	I	RLRRNTQKHIISV	P			Cmpd 306, AutoMSn(540.9387), 20.2 min
Gene.19348::comp5757_seq0::g.19348::m.19348	Uncharacterized protein OS=Schistosoma margrebowiei PE=4 SV=1	82	182414	9	0	5	0	4	9.12	869	6	1	1	1023.49	2044.97	2	2045.09	-0.1271	0	16.6	1.4	P	TILSIGKNSMELINNNIR	S	Oxidation (M)	0.000000000500000000.0	Cmpd 628, AutoMSn(1023.4907), 27.5 min
Gene.19348::comp5757_seq0::g.19348::m.19348	Uncharacterized protein OS=Schistosoma margrebowiei PE=4 SV=1	82	182414	9	0	5	0	4	9.12	870	5	1	1	1023.49	2044.97	2	2045.09	-0.1256	0	16.77	1.4	P	TILSIGKNSMELINNNIR	S	Oxidation (M)	0.000000000500000000.0	Cmpd 625, AutoMSn(1023.4914), 27.4 min
Gene.19348::comp5757_seq0::g.19348::m.19348	Uncharacterized protein OS=Schistosoma margrebowiei PE=4 SV=1	82	182414	9	0	5	0	4	9.12	1051	2	0	1	975.764	2924.27	3	2924.5	-0.2316	0	29.57	0.11	L	KSLHLENIDMSIGIPQYAFHGWIKQ	L			Cmpd 543, AutoMSn(975.7636), 25.5 min
Gene.28431::comp12487_seq1::g.28431::m.28431	Uncharacterized protein OS=Schistosoma curassoni PE=4 SV=1	52	85501	2	0	2	0	2.4	7.09	287	3	0	1	452.749	903.483	2	903.522	-0.0389	0	33.75	0.025	I	FGWIVVAI	V			Cmpd 128, AutoMSn(452.7488), 16.2 min
Gene.28431::comp12487_seq1::g.28431::m.28431	Uncharacterized protein OS=Schistosoma curassoni PE=4 SV=1	52	85501	2	0	2	0	2.4	7.09	485	1	0	1	596.739	1191.46	2	1191.57	-0.1105	0	34.88	0.021	W	ICLRNQTEIC	H			Cmpd 240, AutoMSn(596.7390), 18.7 min
Gene.27101::comp10178_seq0::g.27101::m.27101	#N/A	52	16315	2	0	2	0	25.4	9.77	509	7	0	1	617.756	1233.5	2	1233.58	-0.0787	0	27.35	0.11	P	FTDYISTISST	L			Cmpd 129, AutoMSn(617.7562), 16.2 min
Gene.27101::comp10178_seq0::g.27101::m.27101	#N/A	52	16315	2	0	2	0	25.4	9.77	402	1	1	1	1060.76	3179.26	3	3178.59	0.6653	0	28.34	0.5	Y	IYIYIYLFHYEDIILFFAKMYHFT	H	Oxidation (M)	0.000000000000000000050000.0	Cmpd 653, AutoMSn(1060.7596), 28.1 min
Gene.4195::comp1138_seq7::g.4195::m.4195	Rho GTPase-activating protein 35 OS=Schistosoma haematobium GN=MS3_06419 PE=4 SV=1	62	132075	5	0	3	0	2.9	7.99	294	5	0	1	459.224	916.433	2	916.404	0.0296	0	20.01	0.58	I	SAFSAPNHS	P			Cmpd 462, AutoMSn(459.2240), 23.7 min
Gene.4195::comp1138_seq7::g.4195::m.4195	Rho GTPase-activating protein 35 OS=Schistosoma haematobium GN=MS3_06419 PE=4 SV=1	62	132075	5	0	3	0	2.9	7.99	295	1	0	1	459.226	916.436	2	916.404	0.0325	0	41.81	0.0039	I	SAFSAPNHS	P			Cmpd 464, AutoMSn(459.2255), 23.8 min
Gene.4195::comp1138_seq7::g.4195::m.4195	Rho GTPase-activating protein 35 OS=Schistosoma haematobium GN=MS3_06419 PE=4 SV=1	62	132075	5	0	3	0	2.9	7.99	521	10	1	1	625.066	1248.12	2	1247.61	0.5108	0	21.25	0.85	C	KSVALSPECSDL	S			Cmpd 737, AutoMSn(625.0660), 29.9 min
Gene.4195::comp1138_seq7::g.4195::m.4195	Rho GTPase-activating protein 35 OS=Schistosoma haematobium GN=MS3_06419 PE=4 SV=1	62	132075	5	0	3	0	2.9	7.99	522	4	1	1	625.066	1248.12	2	1247.61	0.5108	0	26.82	0.24	C	KSVALSPECSDL	S			Cmpd 734, AutoMSn(625.0660), 29.9 min
Gene.4195::comp1138_seq7::g.4195::m.4195	Rho GTPase-activating protein 35 OS=Schistosoma haematobium GN=MS3_06419 PE=4 SV=1	62	132075	5	0	3	0	2.9	7.99	717	1	1	1	810.856	1619.7	2	1619.72	-0.0217	0	24.15	0.25	E	SDHINCFQHPFIY	E			Cmpd 879, AutoMSn(810.8560), 33.6 min
Gene.452::comp80_seq0::g.452::m.452	Uncharacterized protein OS=Schistosoma japonicum PE=2 SV=1	62	47464	3	0	3	0	8.5	6.18	216	1	1	1	758.369	757.362	1	757.397	-0.0349	0	25.61	0.15	Q	IPVTNQS	E			Cmpd 435, AutoMSn(758.3694), 23.1 min
Gene.452::comp80_seq0::g.452::m.452	Uncharacterized protein OS=Schistosoma japonicum PE=2 SV=1	62	47464	3	0	3	0	8.5	6.18	631	8	0	1	734.339	1466.66	2	1466.71	-0.0435	0	24.92	0.19	D	QFMIELDGKENK	G	Oxidation (M)	0.005000000000.0	Cmpd 280, AutoMSn(734.3393), 19.7 min
Gene.452::comp80_seq0::g.452::m.452	Uncharacterized protein OS=Schistosoma japonicum PE=2 SV=1	62	47464	3	0	3	0	8.5	6.18	765	2	1	1	850.874	1699.73	2	1698.93	0.7991	0	23.48	0.31	N	AILGVSLAVCKAGAAELN	L			Cmpd 600, AutoMSn(850.8737), 26.9 min
Gene.5031::comp1379_seq0::g.5031::m.5031	Vigilin OS=Clonorchis sinensis GN=CLF_111006 PE=4 SV=1	62	147770	4	0	3	0	3.4	6.18	376	2	1	1	520.228	1038.44	2	1038.51	-0.0725	0	25.75	0.14	E	FPLNDPSHI	M			Cmpd 145, AutoMSn(520.2277), 16.6 min
Gene.5031::comp1379_seq0::g.5031::m.5031	Vigilin OS=Clonorchis sinensis GN=CLF_111006 PE=4 SV=1	62	147770	4	0	3	0	3.4	6.18	841	4	1	1	984.697	1967.38	2	1968.04	-0.6612	0	25.64	0.33	E	RLSIPKIYHPFICGPNN	Q			Cmpd 584, AutoMSn(984.6969), 26.5 min
Gene.5031::comp1379_seq0::g.5031::m.5031	Vigilin OS=Clonorchis sinensis GN=CLF_111006 PE=4 SV=1	62	147770	4	0	3	0	3.4	6.18	884	1	0	1	697.36	2089.06	3	2089.16	-0.1053	0	43.24	0.003	I	GRGGSKLTELLEGYKRVQV	H			Cmpd 419, AutoMSn(697.3603), 22.8 min
Gene.5031::comp1379_seq0::g.5031::m.5031	Vigilin OS=Clonorchis sinensis GN=CLF_111006 PE=4 SV=1	62	147770	4	0	3	0	3.4	6.18	886	3	0	1	697.367	2089.08	3	2089.16	-0.0839	0	26.78	0.13	I	GRGGSKLTELLEGYKRVQV	H			Cmpd 424, AutoMSn(697.3674), 22.9 min
Gene.12571::comp3557_seq2::g.12571::m.12571	TRABID protein (C64 family) OS=Schistosoma mansoni GN=Smp_052350 PE=4 SV=1	72	103015	4	0	4	0	7	7.63	610	3	0	1	712.832	1423.65	2	1423.61	0.0429	0	36.65	0.012	L	SSNESTADINQTTG	T			Cmpd 271, AutoMSn(712.8319), 19.5 min
Gene.12571::comp3557_seq2::g.12571::m.12571	TRABID protein (C64 family) OS=Schistosoma mansoni GN=Smp_052350 PE=4 SV=1	72	103015	4	0	4	0	7	7.63	672	3	0	1	773.386	1544.76	2	1544.72	0.0363	0	21.27	0.44	G	TSYSPYASPRSSSR	K			Cmpd 869, AutoMSn(773.3864), 33.3 min
Gene.12571::comp3557_seq2::g.12571::m.12571	TRABID protein (C64 family) OS=Schistosoma mansoni GN=Smp_052350 PE=4 SV=1	72	103015	4	0	4	0	7	7.63	834	3	1	1	628.316	1881.93	3	1881.87	0.0606	0	28.91	0.079	S	TYTQMPSTNIPLSTPSE	A	Oxidation (M)	0.00005000000000000.0	Cmpd 24, AutoMSn(628.3164), 13.9 min
Gene.12571::comp3557_seq2::g.12571::m.12571	TRABID protein (C64 family) OS=Schistosoma mansoni GN=Smp_052350 PE=4 SV=1	72	103015	4	0	4	0	7	7.63	211	4	1	1	726.376	2176.11	3	2176.2	-0.0952	0	20.94	1.3	R	KLSSPLTGNQIHPALQLVFN	R			Cmpd 656, AutoMSn(726.3757), 28.1 min
Gene.20741::comp6265_seq3::g.20741::m.20741	Uncharacterized protein OS=Schistosoma mattheei PE=4 SV=1	52	20005	2	0	2	0	18.9	6.02	732	7	1	0	820.869	1639.72	2	1639.72	0.0046	0	32.45	0.036	D	VNELQYMELSFDH	V	Oxidation (M)	0.0000005000000.0	Cmpd 298, AutoMSn(820.8690), 20.1 min
Gene.20741::comp6265_seq3::g.20741::m.20741	Uncharacterized protein OS=Schistosoma mattheei PE=4 SV=1	52	20005	2	0	2	0	18.9	6.02	449	1	0	0	1143.52	2285.02	2	2284.95	0.0698	0	28.94	0.29	L	DIASDGGMMGDTRSSAHHPRDG	Y	Oxidation (M)	0.0000000050000000000000.0	Cmpd 753, AutoMSn(1143.5197), 30.4 min
Gene.27747::comp11172_seq1::g.27747::m.27747	Uncharacterized protein (Fragment) OS=Schistosoma haematobium GN=MS3_04168 PE=4 SV=1	61	43305	4	0	3	0	12.5	8.95	684	8	0	1	527.239	1578.7	3	1578.83	-0.1334	0	20.09	0.61	-	MATTGIINTKTTSKP	K	Oxidation (M)	0.500000000000000.0	Cmpd 336, AutoMSn(527.2390), 20.9 min
Gene.27747::comp11172_seq1::g.27747::m.27747	Uncharacterized protein (Fragment) OS=Schistosoma haematobium GN=MS3_04168 PE=4 SV=1	61	43305	4	0	3	0	12.5	8.95	152	1	0	1	579.529	1735.56	3	1735.98	-0.4191	0	36.28	0.074	T	QVSTLEDRIKKNPLL	S	Gln->pyro-Glu (N-term Q)	3.000000000000000.0	Cmpd 922, AutoMSn(579.5286), 34.8 min
Gene.27747::comp11172_seq1::g.27747::m.27747	Uncharacterized protein (Fragment) OS=Schistosoma haematobium GN=MS3_04168 PE=4 SV=1	61	43305	4	0	3	0	12.5	8.95	843	9	1	1	990.991	1979.97	2	1979.91	0.0599	0	19.79	0.66	S	TSYSRSDNSTSSISPKYT	P			Cmpd 569, AutoMSn(990.9908), 26.2 min
Gene.27747::comp11172_seq1::g.27747::m.27747	Uncharacterized protein (Fragment) OS=Schistosoma haematobium GN=MS3_04168 PE=4 SV=1	61	43305	4	0	3	0	12.5	8.95	845	2	0	1	990.992	1979.97	2	1979.91	0.0623	0	25.55	0.17	S	TSYSRSDNSTSSISPKYT	P			Cmpd 572, AutoMSn(990.9920), 26.2 min
Gene.25465::comp8660_seq1::g.25465::m.25465	Voltage-dependent L-type calcium channel subunit alpha OS=Schistosoma mansoni GN=Smp_159990 PE=3 SV=1	61	133218	5	0	3	0	3.2	7.67	360	1	0	1	494.885	987.756	2	988.48	-0.724	0	34.87	0.035	R	HSIMPFKN	F	Oxidation (M)	0.00050000.0	Cmpd 176, AutoMSn(494.8853), 17.3 min
Gene.25465::comp8660_seq1::g.25465::m.25465	Voltage-dependent L-type calcium channel subunit alpha OS=Schistosoma mansoni GN=Smp_159990 PE=3 SV=1	61	133218	5	0	3	0	3.2	7.67	361	9	1	1	495.225	988.436	2	988.48	-0.0437	0	23.9	0.24	R	HSIMPFKN	F	Oxidation (M)	0.00050000.0	Cmpd 179, AutoMSn(495.2254), 17.4 min
Gene.25465::comp8660_seq1::g.25465::m.25465	Voltage-dependent L-type calcium channel subunit alpha OS=Schistosoma mansoni GN=Smp_159990 PE=3 SV=1	61	133218	5	0	3	0	3.2	7.67	362	3	0	1	495.227	988.439	2	988.48	-0.0408	0	28.22	0.087	R	HSIMPFKN	F	Oxidation (M)	0.00050000.0	Cmpd 172, AutoMSn(495.2269), 17.2 min
Gene.25465::comp8660_seq1::g.25465::m.25465	Voltage-dependent L-type calcium channel subunit alpha OS=Schistosoma mansoni GN=Smp_159990 PE=3 SV=1	61	133218	5	0	3	0	3.2	7.67	488	2	1	1	398.868	1193.58	3	1193.58	0.0032	0	23.49	0.24	N	KVVEDKTMNM	E			Cmpd 150, AutoMSn(398.8678), 16.7 min
Gene.25465::comp8660_seq1::g.25465::m.25465	Voltage-dependent L-type calcium channel subunit alpha OS=Schistosoma mansoni GN=Smp_159990 PE=3 SV=1	61	133218	5	0	3	0	3.2	7.67	937	1	0	1	1154.52	2307.02	2	2307.18	-0.1564	0	35.77	0.02	K	NFAKPANSLLETQTTVMNSLL	P	Oxidation (M)	0.000000000000000050000.0	Cmpd 243, AutoMSn(1154.5181), 18.8 min
Gene.18317::comp5432_seq1::g.18317::m.18317	Uncharacterized protein OS=Schistosoma haematobium GN=MS3_09226 PE=4 SV=1	71	229293	7	0	4	0	2.3	6.55	351	2	0	1	977.488	976.481	1	976.453	0.0274	0	37.99	0.03	A	QLDEIVNM	M	Oxidation (M)	0.00000005.0	Cmpd 927, AutoMSn(977.4882), 34.9 min
Gene.18317::comp5432_seq1::g.18317::m.18317	Uncharacterized protein OS=Schistosoma haematobium GN=MS3_09226 PE=4 SV=1	71	229293	7	0	4	0	2.3	6.55	352	3	0	1	977.495	976.488	1	976.453	0.0347	0	36.12	0.046	A	QLDEIVNM	M	Oxidation (M)	0.00000005.0	Cmpd 929, AutoMSn(977.4955), 35.0 min
Gene.18317::comp5432_seq1::g.18317::m.18317	Uncharacterized protein OS=Schistosoma haematobium GN=MS3_09226 PE=4 SV=1	71	229293	7	0	4	0	2.3	6.55	665	4	1	1	770.346	1538.68	2	1538.74	-0.0623	0	29.28	0.073	S	CLSSNLFINSGGINT	S			Cmpd 331, AutoMSn(770.3461), 20.8 min
Gene.18317::comp5432_seq1::g.18317::m.18317	Uncharacterized protein OS=Schistosoma haematobium GN=MS3_09226 PE=4 SV=1	71	229293	7	0	4	0	2.3	6.55	666	10	0	1	770.346	1538.68	2	1538.74	-0.0623	0	29.27	0.073	S	CLSSNLFINSGGINT	S			Cmpd 334, AutoMSn(770.3461), 20.9 min
Gene.18317::comp5432_seq1::g.18317::m.18317	Uncharacterized protein OS=Schistosoma haematobium GN=MS3_09226 PE=4 SV=1	71	229293	7	0	4	0	2.3	6.55	667	9	1	1	770.346	1538.68	2	1538.74	-0.0619	0	26.43	0.14	S	CLSSNLFINSGGINT	S			Cmpd 330, AutoMSn(770.3463), 20.7 min
Gene.18317::comp5432_seq1::g.18317::m.18317	Uncharacterized protein OS=Schistosoma haematobium GN=MS3_09226 PE=4 SV=1	71	229293	7	0	4	0	2.3	6.55	761	9	1	1	565.615	1693.82	3	1693.8	0.0273	0	24.89	0.19	V	CNCLLGSDIRLCSVQA	L			Cmpd 110, AutoMSn(565.6147), 15.8 min
Gene.18317::comp5432_seq1::g.18317::m.18317	Uncharacterized protein OS=Schistosoma haematobium GN=MS3_09226 PE=4 SV=1	71	229293	7	0	4	0	2.3	6.55	831	3	0	1	627.976	1880.91	3	1880.94	-0.03	0	25.54	0.17	F	ALAAQLDEIVNMMGKYV	N	Oxidation (M)	0.00000000000050000.0	Cmpd 547, AutoMSn(627.9765), 25.6 min
Gene.23784::comp7601_seq2::g.23784::m.23784	Putative transcription initiation factor brf1 OS=Schistosoma mansoni GN=Smp_071570 PE=4 SV=1	71	83585	4	0	4	0	8.2	4.96	628	2	0	0	734.31	1466.61	2	1466.66	-0.0503	0	30.25	0.061	K	QEDEKLKSMSEGA	M	Oxidation (M)	0.0000000050000.0	Cmpd 198, AutoMSn(734.3101), 17.8 min
Gene.23784::comp7601_seq2::g.23784::m.23784	Putative transcription initiation factor brf1 OS=Schistosoma mansoni GN=Smp_071570 PE=4 SV=1	71	83585	4	0	4	0	8.2	4.96	777	2	0	1	854.404	1706.79	2	1706.8	-0.0014	0	19.9	0.62	D	SNNKTVSATDVDNITE	P			Cmpd 605, AutoMSn(854.4045), 27.0 min
Gene.23784::comp7601_seq2::g.23784::m.23784	Putative transcription initiation factor brf1 OS=Schistosoma mansoni GN=Smp_071570 PE=4 SV=1	71	83585	4	0	4	0	8.2	4.96	842	8	0	0	987.448	1972.88	2	1972.87	0.01	0	24.68	0.24	N	NTVTASATHNNVDQTESGQ	V			Cmpd 473, AutoMSn(987.4484), 24.0 min
Gene.23784::comp7601_seq2::g.23784::m.23784	Putative transcription initiation factor brf1 OS=Schistosoma mansoni GN=Smp_071570 PE=4 SV=1	71	83585	4	0	4	0	8.2	4.96	997	1	0	0	1260.11	2518.2	2	2518.17	0.0292	0	28.34	0.1	P	EEQDPPAFVASMKQEDEKLKSM	S	Glu->pyro-Glu (N-term E)	4.0000000000000000000000.0	Cmpd 752, AutoMSn(1260.1079), 30.4 min
Gene.1662::comp412_seq1::g.1662::m.1662	Uncharacterized protein OS=Schistosoma mansoni GN=Smp_143860 PE=4 SV=1	51	74983	3	0	2	0	3.1	6.22	325	1	0	1	958.495	957.488	1	957.488	-0.0001	0	24.63	0.19	N	NNGINSNIL	D			Cmpd 564, AutoMSn(958.4951), 26.0 min
Gene.1662::comp412_seq1::g.1662::m.1662	Uncharacterized protein OS=Schistosoma mansoni GN=Smp_143860 PE=4 SV=1	51	74983	3	0	2	0	3.1	6.22	326	6	0	1	958.497	957.49	1	957.488	0.0017	0	33.94	0.022	N	NNGINSNIL	D			Cmpd 570, AutoMSn(958.4969), 26.2 min
Gene.1662::comp412_seq1::g.1662::m.1662	Uncharacterized protein OS=Schistosoma mansoni GN=Smp_143860 PE=4 SV=1	51	74983	3	0	2	0	3.1	6.22	496	5	0	1	606.303	1210.59	2	1210.57	0.0201	0	32.46	0.031	H	FEATVEVNTTT	F			Cmpd 102, AutoMSn(606.3032), 15.6 min
Gene.28475::comp12600_seq0::g.28475::m.28475	Uncharacterized protein OS=Schistosoma mattheei PE=4 SV=1	51	11954	2	0	2	0	28.8	9.04	668	8	1	1	771.359	1540.7	2	1540.77	-0.0636	0	23.6	0.26	I	RISTSHPDCTVIVN	S			Cmpd 1017, AutoMSn(771.3589), 37.6 min
Gene.28475::comp12600_seq0::g.28475::m.28475	Uncharacterized protein OS=Schistosoma mattheei PE=4 SV=1	51	11954	2	0	2	0	28.8	9.04	861	1	1	1	1021.51	2041.01	2	2040.97	0.0326	0	37.58	0.011	P	KPLFMRPFNSMHINMY	I	Oxidation (M)	0.0000000000000050.0	Cmpd 834, AutoMSn(1021.5104), 32.5 min
Gene.25635::comp8755_seq1::g.25635::m.25635	Uncharacterized protein OS=Schistosoma curassoni PE=4 SV=1	51	28153	3	0	2	0	8.5	6.17	457	3	1	1	1150.58	1149.57	1	1149.55	0.0188	0	30.36	0.051	N	PKNSDTSTTVT	T			Cmpd 706, AutoMSn(1150.5774), 29.3 min
Gene.25635::comp8755_seq1::g.25635::m.25635	Uncharacterized protein OS=Schistosoma curassoni PE=4 SV=1	51	28153	3	0	2	0	8.5	6.17	458	2	1	1	575.793	1149.57	2	1149.55	0.0211	0	29.51	0.061	N	PKNSDTSTTVT	T			Cmpd 709, AutoMSn(575.7935), 29.3 min
Gene.25635::comp8755_seq1::g.25635::m.25635	Uncharacterized protein OS=Schistosoma curassoni PE=4 SV=1	51	28153	3	0	2	0	8.5	6.17	472	4	1	1	588.274	1174.53	2	1174.5	0.0322	0	28.17	0.089	G	SPNTFSNNGHT	Q			Cmpd 135, AutoMSn(588.2735), 16.4 min
Gene.33549::comp73592_seq0::g.33549::m.33549	Uncharacterized protein OS=Schistosoma curassoni PE=4 SV=1	51	12304	2	0	2	0	14.8	10.17	233	1	0	1	827.395	826.388	1	826.32	0.0681	0	28.48	0.068	D	MNTSLDM	D	Oxidation (M)	0.0000005.0	Cmpd 400, AutoMSn(827.3955), 22.3 min
Gene.33549::comp73592_seq0::g.33549::m.33549	Uncharacterized protein OS=Schistosoma curassoni PE=4 SV=1	51	12304	2	0	2	0	14.8	10.17	846	5	0	1	660.998	1979.97	3	1979.76	0.2098	0	24.97	0.2	A	MMEWTTLDMNTSLDMD	-	Amidated (Protein C-term); 3 Oxidation (M)	0.5500000000000050.2	Cmpd 571, AutoMSn(660.9979), 26.2 min
Gene.4644::comp1267_seq0::g.4644::m.4644	Uncharacterized protein OS=Schistosoma mattheei PE=4 SV=1	41	48560	3	0	1	0	2.2	7.64	405	7	0	1	531.278	1060.54	2	1060.53	0.0158	0	37.88	0.0093	A	ETSGTSSRVR	R	Glu->pyro-Glu (N-term E)	4.0000000000.0	Cmpd 94, AutoMSn(531.2782), 15.5 min
Gene.4644::comp1267_seq0::g.4644::m.4644	Uncharacterized protein OS=Schistosoma mattheei PE=4 SV=1	41	48560	3	0	1	0	2.2	7.64	406	1	0	1	531.279	1060.54	2	1060.53	0.0165	0	47.23	0.0011	A	ETSGTSSRVR	R	Glu->pyro-Glu (N-term E)	4.0000000000.0	Cmpd 97, AutoMSn(531.2786), 15.6 min
Gene.4644::comp1267_seq0::g.4644::m.4644	Uncharacterized protein OS=Schistosoma mattheei PE=4 SV=1	41	48560	3	0	1	0	2.2	7.64	407	1	0	1	531.279	1060.54	2	1060.53	0.0172	0	37.95	0.0092	A	ETSGTSSRVR	R	Glu->pyro-Glu (N-term E)	4.0000000000.0	Cmpd 100, AutoMSn(531.2789), 15.6 min
Gene.25647::comp8769_seq1::g.25647::m.25647	Serine/threonine-protein kinase SIK3 OS=Schistosoma haematobium GN=MS3_03691 PE=4 SV=1	61	266078	4	0	3	0	1.3	5.69	292	1	0	1	457.242	912.469	2	912.43	0.0389	0	42.45	0.0028	T	PSIPASNNN	L			Cmpd 96, AutoMSn(457.2418), 15.5 min
Gene.25647::comp8769_seq1::g.25647::m.25647	Serine/threonine-protein kinase SIK3 OS=Schistosoma haematobium GN=MS3_03691 PE=4 SV=1	61	266078	4	0	3	0	1.3	5.69	294	8	0	1	459.224	916.433	2	916.44	-0.0067	0	18.59	0.81	I	SAFDNKVH	R			Cmpd 462, AutoMSn(459.2240), 23.7 min
Gene.25647::comp8769_seq1::g.25647::m.25647	Serine/threonine-protein kinase SIK3 OS=Schistosoma haematobium GN=MS3_03691 PE=4 SV=1	61	266078	4	0	3	0	1.3	5.69	295	2	0	1	459.226	916.436	2	916.44	-0.0039	0	30.32	0.054	I	SAFDNKVH	R			Cmpd 464, AutoMSn(459.2255), 23.8 min
Gene.25647::comp8769_seq1::g.25647::m.25647	Serine/threonine-protein kinase SIK3 OS=Schistosoma haematobium GN=MS3_03691 PE=4 SV=1	61	266078	4	0	3	0	1.3	5.69	708	9	1	1	803.33	1604.65	2	1604.83	-0.1817	0	19.02	0.93	H	RRASSVVDAPTGLNY	L			Cmpd 877, AutoMSn(803.3299), 33.5 min
Gene.22969::comp7203_seq0::g.22969::m.22969	Uncharacterized protein OS=Schistosoma mansoni GN=Smp_131650 PE=4 SV=1	50	157030	2	0	2	0	1.9	6.68	503	2	0	1	613.306	1224.6	2	1224.55	0.0496	0	40.21	0.0051	T	NCYIDWLEGI	A			Cmpd 89, AutoMSn(613.3063), 15.4 min
Gene.22969::comp7203_seq0::g.22969::m.22969	Uncharacterized protein OS=Schistosoma mansoni GN=Smp_131650 PE=4 SV=1	50	157030	2	0	2	0	1.9	6.68	760	7	0	1	565.613	1693.82	3	1693.86	-0.0452	0	31.07	0.046	N	NKSIFDAAVNTTTNAK	G			Cmpd 106, AutoMSn(565.6134), 15.8 min
Gene.22614::comp7048_seq0::g.22614::m.22614	Nuclear factor 1 C-type OS=Schistosoma haematobium GN=MS3_06913 PE=3 SV=1	80	156535	5	0	5	0	5	6.58	474	10	1	1	589.312	1176.61	2	1176.64	-0.0285	0	12.45	3.2	N	LSTGLNYPLSI	P			Cmpd 248, AutoMSn(589.3125), 18.9 min
Gene.22614::comp7048_seq0::g.22614::m.22614	Nuclear factor 1 C-type OS=Schistosoma haematobium GN=MS3_06913 PE=3 SV=1	80	156535	5	0	5	0	5	6.58	483	2	0	1	595.325	1188.64	2	1188.53	0.1064	0	32.07	0.036	A	PNAPDESVDVF	G			Cmpd 15, AutoMSn(595.3254), 13.6 min
Gene.22614::comp7048_seq0::g.22614::m.22614	Nuclear factor 1 C-type OS=Schistosoma haematobium GN=MS3_06913 PE=3 SV=1	80	156535	5	0	5	0	5	6.58	868	3	1	1	1023.49	2044.97	2	2044.94	0.0293	0	13.97	2.6	G	YLNGNPGSNSLSSTSTKSMT	T			Cmpd 636, AutoMSn(1023.4905), 27.7 min
Gene.22614::comp7048_seq0::g.22614::m.22614	Nuclear factor 1 C-type OS=Schistosoma haematobium GN=MS3_06913 PE=3 SV=1	80	156535	5	0	5	0	5	6.58	423	1	0	1	1095.34	2188.67	2	2188.16	0.5082	0	40.34	0.031	D	ENLLLYPLSNSLTVTSAIAST	T	Glu->pyro-Glu (N-term E)	4.000000000000000000000.0	Cmpd 910, AutoMSn(1095.3427), 34.4 min
Gene.22614::comp7048_seq0::g.22614::m.22614	Nuclear factor 1 C-type OS=Schistosoma haematobium GN=MS3_06913 PE=3 SV=1	80	156535	5	0	5	0	5	6.58	929	1	1	1	759.883	2276.63	3	2276.18	0.4459	0	26.87	0.26	N	LSTGLNYPLSIPNPNKDHLSP	L			Cmpd 533, AutoMSn(759.8826), 25.3 min
Gene.21678::comp6656_seq1::g.21678::m.21678	Putative peptidyl-tRNA hydrolase PTRHD1 OS=Schistosoma haematobium GN=MS3_09017 PE=4 SV=1	50	40351	4	0	2	0	4.9	9.04	300	7	0	1	463.254	924.493	2	924.528	-0.0349	0	29.53	0.054	L	LEQLLPNV	I			Cmpd 30, AutoMSn(463.2538), 14.0 min
Gene.21678::comp6656_seq1::g.21678::m.21678	Putative peptidyl-tRNA hydrolase PTRHD1 OS=Schistosoma haematobium GN=MS3_09017 PE=4 SV=1	50	40351	4	0	2	0	4.9	9.04	386	4	1	1	521.764	1041.51	2	1041.42	0.0956	0	26.11	0.13	F	SNNSNVFNM	N	Oxidation (M)	0.000000005.0	Cmpd 665, AutoMSn(521.7643), 28.3 min
Gene.21678::comp6656_seq1::g.21678::m.21678	Putative peptidyl-tRNA hydrolase PTRHD1 OS=Schistosoma haematobium GN=MS3_09017 PE=4 SV=1	50	40351	4	0	2	0	4.9	9.04	387	9	1	1	521.765	1041.52	2	1041.42	0.0972	0	24.63	0.18	F	SNNSNVFNM	N	Oxidation (M)	0.000000005.0	Cmpd 668, AutoMSn(521.7651), 28.4 min
Gene.21678::comp6656_seq1::g.21678::m.21678	Putative peptidyl-tRNA hydrolase PTRHD1 OS=Schistosoma haematobium GN=MS3_09017 PE=4 SV=1	50	40351	4	0	2	0	4.9	9.04	388	4	0	1	521.765	1041.52	2	1041.42	0.0978	0	28.72	0.072	F	SNNSNVFNM	N	Oxidation (M)	0.000000005.0	Cmpd 671, AutoMSn(521.7655), 28.5 min
Gene.27199::comp10319_seq1::g.27199::m.27199	Putative metabotropic glutamate receptor 2, 3 (Mglur group 2) OS=Schistosoma mansoni GN=Smp_150370 PE=3 SV=1	70	62404	6	0	4	0	6	9.04	250	1	0	0	425.192	848.369	2	848.378	-0.009	0	31.46	0.041	A	FLPMYY	A	Oxidation (M)	0.000500.0	Cmpd 398, AutoMSn(425.1917), 22.3 min
Gene.27199::comp10319_seq1::g.27199::m.27199	Putative metabotropic glutamate receptor 2, 3 (Mglur group 2) OS=Schistosoma mansoni GN=Smp_150370 PE=3 SV=1	70	62404	6	0	4	0	6	9.04	303	6	1	0	466.288	930.561	2	930.572	-0.0111	0	14.83	2	D	AAKRTTKR	P			Cmpd 655, AutoMSn(466.2879), 28.1 min
Gene.27199::comp10319_seq1::g.27199::m.27199	Putative metabotropic glutamate receptor 2, 3 (Mglur group 2) OS=Schistosoma mansoni GN=Smp_150370 PE=3 SV=1	70	62404	6	0	4	0	6	9.04	444	1	0	1	1126.82	1125.81	1	1126.54	-0.7278	0	30.12	0.09	Y	PTSQFTQRY	T			Cmpd 610, AutoMSn(1126.8203), 27.1 min
Gene.27199::comp10319_seq1::g.27199::m.27199	Putative metabotropic glutamate receptor 2, 3 (Mglur group 2) OS=Schistosoma mansoni GN=Smp_150370 PE=3 SV=1	70	62404	6	0	4	0	6	9.04	467	1	1	1	583.027	1164.04	2	1164.47	-0.4299	0	23.91	0.45	K	ISDYSHDQNS	N			Cmpd 193, AutoMSn(583.0265), 17.7 min
Gene.27199::comp10319_seq1::g.27199::m.27199	Putative metabotropic glutamate receptor 2, 3 (Mglur group 2) OS=Schistosoma mansoni GN=Smp_150370 PE=3 SV=1	70	62404	6	0	4	0	6	9.04	468	1	1	1	583.028	1164.04	2	1164.47	-0.427	0	24.6	0.38	K	ISDYSHDQNS	N			Cmpd 189, AutoMSn(583.0279), 17.6 min
Gene.27199::comp10319_seq1::g.27199::m.27199	Putative metabotropic glutamate receptor 2, 3 (Mglur group 2) OS=Schistosoma mansoni GN=Smp_150370 PE=3 SV=1	70	62404	6	0	4	0	6	9.04	469	2	1	1	583.277	1164.54	2	1164.47	0.0706	0	21.61	0.38	K	ISDYSHDQNS	N			Cmpd 191, AutoMSn(583.2767), 17.7 min
Gene.19221::comp5707_seq5::g.19221::m.19221	Calcium-activated potassium channel subunit alpha-1 OS=Schistosoma haematobium GN=MS3_05276 PE=4 SV=1	90	99547	6	0	6	0	9.2	9.08	249	4	0	0	421.188	840.362	2	840.449	-0.0876	0	15.38	1.4	W	VRYFVGT	P			Cmpd 806, AutoMSn(421.1882), 31.7 min
Gene.19221::comp5707_seq5::g.19221::m.19221	Calcium-activated potassium channel subunit alpha-1 OS=Schistosoma haematobium GN=MS3_05276 PE=4 SV=1	90	99547	6	0	6	0	9.2	9.08	250	1	0	0	425.192	848.369	2	848.447	-0.0778	0	31.46	0.041	I	FIPVAMGV	S	Oxidation (M)	0.00000500.0	Cmpd 398, AutoMSn(425.1917), 22.3 min
Gene.19221::comp5707_seq5::g.19221::m.19221	Calcium-activated potassium channel subunit alpha-1 OS=Schistosoma haematobium GN=MS3_05276 PE=4 SV=1	90	99547	6	0	6	0	9.2	9.08	796	7	1	1	589.634	1765.88	3	1765.8	0.0808	0	22.49	0.34	T	ESEENINTISKSYSPS	R	Glu->pyro-Glu (N-term E)	4.0000000000000000.0	Cmpd 345, AutoMSn(589.6344), 21.1 min
Gene.19221::comp5707_seq5::g.19221::m.19221	Calcium-activated potassium channel subunit alpha-1 OS=Schistosoma haematobium GN=MS3_05276 PE=4 SV=1	90	99547	6	0	6	0	9.2	9.08	915	1	0	0	1097.51	2193	2	2193.17	-0.1614	0	30.44	0.063	C	IFIPVAMGVSASFVPELFRN	F			Cmpd 916, AutoMSn(1097.5094), 34.5 min
Gene.19221::comp5707_seq5::g.19221::m.19221	Calcium-activated potassium channel subunit alpha-1 OS=Schistosoma haematobium GN=MS3_05276 PE=4 SV=1	90	99547	6	0	6	0	9.2	9.08	980	1	0	0	1247.82	2493.63	2	2493.26	0.3667	0	22.84	0.65	I	ARDLALYEQIGQARENAFKAET	W			Cmpd 585, AutoMSn(1247.8212), 26.5 min
Gene.19221::comp5707_seq5::g.19221::m.19221	Calcium-activated potassium channel subunit alpha-1 OS=Schistosoma haematobium GN=MS3_05276 PE=4 SV=1	90	99547	6	0	6	0	9.2	9.08	995	7	0	0	1256.47	2510.93	2	2511.35	-0.4217	0	23.14	0.58	A	WVRYFVGTPNNPHDLARTKLK	E			Cmpd 900, AutoMSn(1256.4714), 34.1 min
Gene.8136::comp2282_seq2::g.8136::m.8136	Uncharacterized protein OS=Schistosoma haematobium GN=MS3_05046 PE=3 SV=1	60	97243	7	0	3	0	6.5	6.74	616	5	0	1	721.389	1440.76	2	1440.77	-0.0084	0	32.76	0.031	T	KLPETSEDLTPVL	A			Cmpd 296, AutoMSn(721.3887), 20.0 min
Gene.8136::comp2282_seq2::g.8136::m.8136	Uncharacterized protein OS=Schistosoma haematobium GN=MS3_05046 PE=3 SV=1	60	97243	7	0	3	0	6.5	6.74	617	2	0	1	721.389	1440.76	2	1440.77	-0.0083	0	35.48	0.016	T	KLPETSEDLTPVL	A			Cmpd 290, AutoMSn(721.3887), 19.9 min
Gene.8136::comp2282_seq2::g.8136::m.8136	Uncharacterized protein OS=Schistosoma haematobium GN=MS3_05046 PE=3 SV=1	60	97243	7	0	3	0	6.5	6.74	618	2	0	1	481.263	1440.77	3	1440.77	-0.0046	0	29.23	0.07	T	KLPETSEDLTPVL	A			Cmpd 291, AutoMSn(481.2628), 19.9 min
Gene.8136::comp2282_seq2::g.8136::m.8136	Uncharacterized protein OS=Schistosoma haematobium GN=MS3_05046 PE=3 SV=1	60	97243	7	0	3	0	6.5	6.74	619	3	0	1	481.263	1440.77	3	1440.77	-0.0044	0	29.56	0.065	T	KLPETSEDLTPVL	A			Cmpd 293, AutoMSn(481.2629), 19.9 min
Gene.8136::comp2282_seq2::g.8136::m.8136	Uncharacterized protein OS=Schistosoma haematobium GN=MS3_05046 PE=3 SV=1	60	97243	7	0	3	0	6.5	6.74	620	7	0	1	481.263	1440.77	3	1440.77	-0.0031	0	27.06	0.11	T	KLPETSEDLTPVL	A			Cmpd 297, AutoMSn(481.2633), 20.0 min
Gene.8136::comp2282_seq2::g.8136::m.8136	Uncharacterized protein OS=Schistosoma haematobium GN=MS3_05046 PE=3 SV=1	60	97243	7	0	3	0	6.5	6.74	940	3	1	1	1156.57	2311.12	2	2311.1	0.0213	0	21.07	0.51	Y	KNEHGSSYYLIPEIPSESYV	S			Cmpd 767, AutoMSn(1156.5683), 30.7 min
Gene.8136::comp2282_seq2::g.8136::m.8136	Uncharacterized protein OS=Schistosoma haematobium GN=MS3_05046 PE=3 SV=1	60	97243	7	0	3	0	6.5	6.74	978	2	1	1	827.752	2480.23	3	2480.33	-0.0964	0	27.15	0.13	G	GVSKLIMNYQVSLSKLSDNIQK	G	Oxidation (M)	0.0000005000000000000000.0	Cmpd 826, AutoMSn(827.7521), 32.3 min
Gene.28007::comp11647_seq0::g.28007::m.28007	Uncharacterized protein OS=Schistosoma mansoni GN=Smp_172100 PE=4 SV=1	40	49241	3	0	1	0	2.5	6.01	452	1	0	1	574.751	1147.49	2	1147.51	-0.0275	0	32.45	0.033	T	HDGTFISSIGD	T			Cmpd 525, AutoMSn(574.7508), 25.1 min
Gene.28007::comp11647_seq0::g.28007::m.28007	Uncharacterized protein OS=Schistosoma mansoni GN=Smp_172100 PE=4 SV=1	40	49241	3	0	1	0	2.5	6.01	453	1	0	1	574.752	1147.49	2	1147.51	-0.0247	0	47.46	0.001	T	HDGTFISSIGD	T			Cmpd 529, AutoMSn(574.7522), 25.2 min
Gene.28007::comp11647_seq0::g.28007::m.28007	Uncharacterized protein OS=Schistosoma mansoni GN=Smp_172100 PE=4 SV=1	40	49241	3	0	1	0	2.5	6.01	454	1	0	1	574.752	1147.49	2	1147.51	-0.0242	0	39.86	0.006	T	HDGTFISSIGD	T			Cmpd 528, AutoMSn(574.7524), 25.2 min
Gene.13687::comp3899_seq0::g.13687::m.13687	Uncharacterized protein OS=Schistosoma rodhaini PE=4 SV=1	50	36846	2	0	2	0	5.7	5.39	287	3	0	1	452.749	903.483	2	903.554	-0.0712	0	33.75	0.025	Y	FTRVVVAL	T			Cmpd 128, AutoMSn(452.7488), 16.2 min
Gene.13687::comp3899_seq0::g.13687::m.13687	Uncharacterized protein OS=Schistosoma rodhaini PE=4 SV=1	50	36846	2	0	2	0	5.7	5.39	499	2	1	1	408.848	1223.52	3	1223.58	-0.0604	0	29.51	0.063	E	STFDAASQWVL	A			Cmpd 77, AutoMSn(408.8479), 15.1 min
Gene.20911::comp6350_seq0::g.20911::m.20911	Uncharacterized protein OS=Schistosoma japonicum PE=2 SV=1	60	44640	4	0	3	0	9.5	8.85	8	1	0	1	341.256	1020.75	3	1020.5	0.2445	0	28.34	0.24	I	TELEMRAR	A	Oxidation (M)	0.00005000.0	Cmpd 853, AutoMSn(341.2562), 33.0 min
Gene.20911::comp6350_seq0::g.20911::m.20911	Uncharacterized protein OS=Schistosoma japonicum PE=2 SV=1	60	44640	4	0	3	0	9.5	8.85	106	2	1	1	489.254	1464.74	3	1464.72	0.0205	0	26.44	0.43	L	EVQKTTSVDDKPH	T	Glu->pyro-Glu (N-term E)	4.0000000000000.0	Cmpd 934, AutoMSn(489.2544), 35.1 min
Gene.20911::comp6350_seq0::g.20911::m.20911	Uncharacterized protein OS=Schistosoma japonicum PE=2 SV=1	60	44640	4	0	3	0	9.5	8.85	809	7	1	1	599.27	1794.79	3	1794.91	-0.1223	0	22.4	0.38	R	NSIDNLRSGLSLSYKE	R			Cmpd 178, AutoMSn(599.2702), 17.4 min
Gene.20911::comp6350_seq0::g.20911::m.20911	Uncharacterized protein OS=Schistosoma japonicum PE=2 SV=1	60	44640	4	0	3	0	9.5	8.85	810	8	1	1	599.271	1794.79	3	1794.91	-0.1193	0	20.87	0.54	R	NSIDNLRSGLSLSYKE	R			Cmpd 175, AutoMSn(599.2712), 17.3 min
Gene.23278::comp7358_seq1::g.23278::m.23278	Uncharacterized protein OS=Schistosoma mansoni GN=Smp_176010 PE=4 SV=1	60	72436	3	0	3	0	6.7	5.42	836	2	0	1	975.449	1948.88	2	1949.08	-0.1941	0	32.85	0.034	S	ISFSKVANLSLAQLSCRI	S			Cmpd 510, AutoMSn(975.4486), 24.8 min
Gene.23278::comp7358_seq1::g.23278::m.23278	Uncharacterized protein OS=Schistosoma mansoni GN=Smp_176010 PE=4 SV=1	60	72436	3	0	3	0	6.7	5.42	946	10	1	1	777.754	2330.24	3	2330.19	0.0458	0	24.89	0.23	T	AVDPSVSLSVLLRLVHICCFGC	D			Cmpd 449, AutoMSn(777.7542), 23.4 min
Gene.23278::comp7358_seq1::g.23278::m.23278	Uncharacterized protein OS=Schistosoma mansoni GN=Smp_176010 PE=4 SV=1	60	72436	3	0	3	0	6.7	5.42	1031	8	1	1	883.458	2647.35	3	2647.32	0.0364	0	25.26	0.21	T	AVDPSVSLSVLLRLVHICCFGCDTT	C			Cmpd 485, AutoMSn(883.4585), 24.2 min
Gene.9862::comp2788_seq0::g.9862::m.9862	Epididymal membrane protein E9-related OS=Schistosoma mansoni GN=Smp_142490 PE=4 SV=1	60	38709	3	0	3	0	8.5	8.61	384	3	1	1	1042.52	1041.51	1	1041.48	0.0303	0	29.82	0.056	Y	TKVGFMNTE	T	Oxidation (M)	0.000005000.0	Cmpd 667, AutoMSn(1042.5176), 28.4 min
Gene.9862::comp2788_seq0::g.9862::m.9862	Epididymal membrane protein E9-related OS=Schistosoma mansoni GN=Smp_142490 PE=4 SV=1	60	38709	3	0	3	0	8.5	8.61	445	2	0	1	566.26	1130.51	2	1130.55	-0.0484	0	26.76	0.12	P	HEPIYGLMR	S	Oxidation (M)	0.000000050.0	Cmpd 74, AutoMSn(566.2602), 15.0 min
Gene.9862::comp2788_seq0::g.9862::m.9862	Epididymal membrane protein E9-related OS=Schistosoma mansoni GN=Smp_142490 PE=4 SV=1	60	38709	3	0	3	0	8.5	8.61	529	6	1	1	1254.19	1253.18	1	1252.72	0.4637	0	19.77	1.1	I	ILMIILVIMY	T	2 Oxidation (M)	0.0050000050.0	Cmpd 780, AutoMSn(1254.1884), 31.1 min
Gene.15140::comp4367_seq1::g.15140::m.15140	Uncharacterized protein OS=Schistosoma mansoni GN=Smp_138400 PE=4 SV=1	70	330629	5	0	4	0	2	5.84	254	2	0	1	861.437	860.43	1	860.468	-0.0381	0	32.6	0.032	D	LATLSLPM	L	Oxidation (M)	0.00000005.0	Cmpd 978, AutoMSn(861.4369), 36.5 min
Gene.15140::comp4367_seq1::g.15140::m.15140	Uncharacterized protein OS=Schistosoma mansoni GN=Smp_138400 PE=4 SV=1	70	330629	5	0	4	0	2	5.84	817	1	1	1	916.463	1830.91	2	1830.91	0.0046	0	28.34	0.09	N	IDAVSVSTFMLPKSSSF	R	Oxidation (M)	0.00000000050000000.0	Cmpd 594, AutoMSn(916.4632), 26.7 min
Gene.15140::comp4367_seq1::g.15140::m.15140	Uncharacterized protein OS=Schistosoma mansoni GN=Smp_138400 PE=4 SV=1	70	330629	5	0	4	0	2	5.84	829	1	0	1	941.458	1880.9	2	1880.78	0.1199	0	36.72	0.013	P	MNHPQSTCSSDLSCRSI	V	Oxidation (M)	0.50000000000000000.0	Cmpd 546, AutoMSn(941.4580), 25.6 min
Gene.15140::comp4367_seq1::g.15140::m.15140	Uncharacterized protein OS=Schistosoma mansoni GN=Smp_138400 PE=4 SV=1	70	330629	5	0	4	0	2	5.84	432	1	0	1	1097.49	2192.97	2	2192.92	0.0518	0	28.36	0.33	I	DNDNLMMPIDKVDEREED	T	Oxidation (M)	0.000000500000000000.0	Cmpd 904, AutoMSn(1097.4932), 34.2 min
Gene.15140::comp4367_seq1::g.15140::m.15140	Uncharacterized protein OS=Schistosoma mansoni GN=Smp_138400 PE=4 SV=1	70	330629	5	0	4	0	2	5.84	915	4	0	1	1097.51	2193	2	2192.92	0.0841	0	29.09	0.085	I	DNDNLMMPIDKVDEREED	T	Oxidation (M)	0.000000500000000000.0	Cmpd 916, AutoMSn(1097.5094), 34.5 min
Gene.30387::comp20361_seq0::g.30387::m.30387	Uncharacterized protein OS=Schistosoma margrebowiei PE=4 SV=1	50	24862	2	0	2	0	13.5	8.85	747	5	0	1	838.439	1674.86	2	1674.97	-0.1073	0	29.24	0.072	N	KVGQSLGFALAYIPLV	C			Cmpd 415, AutoMSn(838.4390), 22.7 min
Gene.30387::comp20361_seq0::g.30387::m.30387	Uncharacterized protein OS=Schistosoma margrebowiei PE=4 SV=1	50	24862	2	0	2	0	13.5	8.85	1031	6	0	1	883.458	2647.35	3	2647.45	-0.0984	0	25.45	0.2	T	LLTKKNIGWVSTCNKVGQSLGFALA	Y			Cmpd 485, AutoMSn(883.4585), 24.2 min
Gene.27390::comp10543_seq0::g.27390::m.27390	Uncharacterized protein OS=Schistosoma haematobium GN=MS3_00926 PE=4 SV=1	70	135624	4	0	4	0	3.4	5.97	389	1	0	1	1042.8	1041.79	1	1041.51	0.282	0	26.6	0.22	S	DNLKIPNDN	R			Cmpd 1041, AutoMSn(1042.7983), 38.1 min
Gene.27390::comp10543_seq0::g.27390::m.27390	Uncharacterized protein OS=Schistosoma haematobium GN=MS3_00926 PE=4 SV=1	70	135624	4	0	4	0	3.4	5.97	394	2	1	1	1050.5	1049.49	1	1049.5	-0.0046	0	34.61	0.019	V	INNQPFKSC	H			Cmpd 627, AutoMSn(1050.4991), 27.5 min
Gene.27390::comp10543_seq0::g.27390::m.27390	Uncharacterized protein OS=Schistosoma haematobium GN=MS3_00926 PE=4 SV=1	70	135624	4	0	4	0	3.4	5.97	424	6	0	1	548.253	1094.49	2	1094.48	0.0091	0	22.64	0.29	V	KNVQQDNCF	K			Cmpd 41, AutoMSn(548.2525), 14.3 min
Gene.27390::comp10543_seq0::g.27390::m.27390	Uncharacterized protein OS=Schistosoma haematobium GN=MS3_00926 PE=4 SV=1	70	135624	4	0	4	0	3.4	5.97	260	7	0	1	873.839	2618.49	3	2619.25	-0.7558	0	28.02	0.47	V	INNQPFKSCHQDFNKDTTNQKL	L			Cmpd 933, AutoMSn(873.8387), 35.1 min
Gene.15082::comp4359_seq2::g.15082::m.15082	Uncharacterized protein OS=Schistosoma mattheei PE=4 SV=1	50	51457	7	0	2	0	4.4	6.17	174	1	1	1	324.18	646.346	2	646.281	0.0647	0	22.96	0.3	D	PDDSLT	K			Cmpd 169, AutoMSn(324.1801), 17.2 min
Gene.15082::comp4359_seq2::g.15082::m.15082	Uncharacterized protein OS=Schistosoma mattheei PE=4 SV=1	50	51457	7	0	2	0	4.4	6.17	615	8	0	1	721.389	1440.76	2	1440.71	0.053	0	31.14	0.045	E	VSATSESHVDTPIV	T			Cmpd 292, AutoMSn(721.3886), 19.9 min
Gene.15082::comp4359_seq2::g.15082::m.15082	Uncharacterized protein OS=Schistosoma mattheei PE=4 SV=1	50	51457	7	0	2	0	4.4	6.17	616	3	0	1	721.389	1440.76	2	1440.71	0.0532	0	40.24	0.0055	E	VSATSESHVDTPIV	T			Cmpd 296, AutoMSn(721.3887), 20.0 min
Gene.15082::comp4359_seq2::g.15082::m.15082	Uncharacterized protein OS=Schistosoma mattheei PE=4 SV=1	50	51457	7	0	2	0	4.4	6.17	617	3	0	1	721.389	1440.76	2	1440.71	0.0532	0	35.11	0.018	E	VSATSESHVDTPIV	T			Cmpd 290, AutoMSn(721.3887), 19.9 min
Gene.15082::comp4359_seq2::g.15082::m.15082	Uncharacterized protein OS=Schistosoma mattheei PE=4 SV=1	50	51457	7	0	2	0	4.4	6.17	618	6	0	1	481.263	1440.77	3	1440.71	0.0569	0	26.48	0.13	E	VSATSESHVDTPIV	T			Cmpd 291, AutoMSn(481.2628), 19.9 min
Gene.15082::comp4359_seq2::g.15082::m.15082	Uncharacterized protein OS=Schistosoma mattheei PE=4 SV=1	50	51457	7	0	2	0	4.4	6.17	619	4	0	1	481.263	1440.77	3	1440.71	0.0571	0	29.08	0.072	E	VSATSESHVDTPIV	T			Cmpd 293, AutoMSn(481.2629), 19.9 min
Gene.15082::comp4359_seq2::g.15082::m.15082	Uncharacterized protein OS=Schistosoma mattheei PE=4 SV=1	50	51457	7	0	2	0	4.4	6.17	620	8	0	1	481.263	1440.77	3	1440.71	0.0584	0	26.74	0.12	E	VSATSESHVDTPIV	T			Cmpd 297, AutoMSn(481.2633), 20.0 min
Gene.7877::comp2202_seq0::g.7877::m.7877	Putative tpr OS=Schistosoma mansoni GN=Smp_160850 PE=4 SV=1	130	279132	11	0	10	0	5.3	4.81	225	7	0	0	799.454	798.447	1	798.395	0.0525	0	25.02	0.15	A	VMPTPAPS	S			Cmpd 466, AutoMSn(799.4543), 23.8 min
Gene.7877::comp2202_seq0::g.7877::m.7877	Putative tpr OS=Schistosoma mansoni GN=Smp_160850 PE=4 SV=1	130	279132	11	0	10	0	5.3	4.81	411	8	1	1	538.767	1075.52	2	1075.54	-0.0203	0	22.32	0.34	D	ISDKEELGSV	Q			Cmpd 165, AutoMSn(538.7670), 17.1 min
Gene.7877::comp2202_seq0::g.7877::m.7877	Putative tpr OS=Schistosoma mansoni GN=Smp_160850 PE=4 SV=1	130	279132	11	0	10	0	5.3	4.81	76	1	1	1	396.267	1185.78	3	1185.67	0.115	0	28.02	0.26	N	QRLLCVARDL	A			Cmpd 759, AutoMSn(396.2674), 30.5 min
Gene.7877::comp2202_seq0::g.7877::m.7877	Putative tpr OS=Schistosoma mansoni GN=Smp_160850 PE=4 SV=1	130	279132	11	0	10	0	5.3	4.81	616	10	0	0	721.389	1440.76	2	1440.74	0.0271	0	28.86	0.076	A	VMPTPAPSSVPMVI	T	Oxidation (M)	0.00000000000500.0	Cmpd 296, AutoMSn(721.3887), 20.0 min
Gene.7877::comp2202_seq0::g.7877::m.7877	Putative tpr OS=Schistosoma mansoni GN=Smp_160850 PE=4 SV=1	130	279132	11	0	10	0	5.3	4.81	617	3	0	0	721.389	1440.76	2	1440.74	0.0272	0	35.11	0.018	A	VMPTPAPSSVPMVI	T	Oxidation (M)	0.00000000000500.0	Cmpd 290, AutoMSn(721.3887), 19.9 min
Gene.7877::comp2202_seq0::g.7877::m.7877	Putative tpr OS=Schistosoma mansoni GN=Smp_160850 PE=4 SV=1	130	279132	11	0	10	0	5.3	4.81	630	2	1	1	734.339	1466.66	2	1466.71	-0.0509	0	26.07	0.14	K	PSSLTVPYSVSTTE	S			Cmpd 277, AutoMSn(734.3388), 19.6 min
Gene.7877::comp2202_seq0::g.7877::m.7877	Putative tpr OS=Schistosoma mansoni GN=Smp_160850 PE=4 SV=1	130	279132	11	0	10	0	5.3	4.81	672	1	0	0	773.386	1544.76	2	1544.71	0.0441	0	24.23	0.22	Q	SSMLTQVSSHPTSPA	C	Oxidation (M)	0.005000000000000.0	Cmpd 869, AutoMSn(773.3864), 33.3 min
Gene.7877::comp2202_seq0::g.7877::m.7877	Putative tpr OS=Schistosoma mansoni GN=Smp_160850 PE=4 SV=1	130	279132	11	0	10	0	5.3	4.81	778	2	0	0	854.412	1706.81	2	1706.88	-0.0739	0	26.47	0.14	L	QSISIHPQTVSVSLQT	S	Gln->pyro-Glu (N-term Q)	3.0000000000000000.0	Cmpd 601, AutoMSn(854.4123), 26.9 min
Gene.7877::comp2202_seq0::g.7877::m.7877	Putative tpr OS=Schistosoma mansoni GN=Smp_160850 PE=4 SV=1	130	279132	11	0	10	0	5.3	4.81	785	7	0	0	576.593	1726.76	3	1726.78	-0.027	0	21.5	0.47	A	NLGPSNFSTEDSCKKT	V			Cmpd 728, AutoMSn(576.5927), 29.7 min
Gene.7877::comp2202_seq0::g.7877::m.7877	Putative tpr OS=Schistosoma mansoni GN=Smp_160850 PE=4 SV=1	130	279132	11	0	10	0	5.3	4.81	968	2	0	1	1227.98	2453.95	2	2453.16	0.7945	0	21.56	0.78	Q	QMVSLRKSLDKCNISTGDMESI	N	Gln->pyro-Glu (N-term Q); Oxidation (M)	3.0500000000000000000000.0	Cmpd 629, AutoMSn(1227.9845), 27.5 min
Gene.7877::comp2202_seq0::g.7877::m.7877	Putative tpr OS=Schistosoma mansoni GN=Smp_160850 PE=4 SV=1	130	279132	11	0	10	0	5.3	4.81	980	1	0	0	1247.82	2493.63	2	2494.1	-0.4718	0	22.84	0.65	D	ANNNNNVEFSSAPANLGPSNFSTE	D			Cmpd 585, AutoMSn(1247.8212), 26.5 min
Gene.25124::comp8418_seq0::g.25124::m.25124	Uncharacterized protein OS=Schistosoma mansoni GN=Smp_157620 PE=4 SV=1	50	164462	3	0	2	0	1.2	6.72	299	1	0	1	463.253	924.491	2	924.371	0.1199	0	42.6	0.0027	S	LEQEEYD	G			Cmpd 33, AutoMSn(463.2528), 14.1 min
Gene.25124::comp8418_seq0::g.25124::m.25124	Uncharacterized protein OS=Schistosoma mansoni GN=Smp_157620 PE=4 SV=1	50	164462	3	0	2	0	1.2	6.72	300	2	0	1	463.254	924.493	2	924.371	0.1218	0	42.29	0.0029	S	LEQEEYD	G			Cmpd 30, AutoMSn(463.2538), 14.0 min
Gene.25124::comp8418_seq0::g.25124::m.25124	Uncharacterized protein OS=Schistosoma mansoni GN=Smp_157620 PE=4 SV=1	50	164462	3	0	2	0	1.2	6.72	503	6	0	1	613.306	1224.6	2	1224.62	-0.0257	0	29.29	0.063	L	PKLDPDELEGI	E			Cmpd 89, AutoMSn(613.3063), 15.4 min

## Sheet: Day28
Header	--------------------------------------------------------
Search title	Submitted from Copy of smk peptidomics D0 14 28 56 noacet noamid nophos by Mascot Daemon on SERVER-BIOINFO
Timestamp	2020-12-03T04:50:27Z
User
Email
Report URI	http://localhost/mascot/cgi/master_results.pl?file=../data/20201203/F011228.dat
Peak list data path	C:\Users\onrapak.r\Desktop\mgf\Smk 8July2020\D28_GA3_01_21377.mgf
Peak list format	Mascot generic
Search type	MIS
Mascot version	2.3.02
Database	Sme_trans_new
Fasta file	peptides.fasta
Total sequences	20798
Total residues	9745449
Sequences after taxonomy filter	20798
Number of queries	1147
Variable modifications	--------------------------------------------------------
Identifier	Name	Delta	Neutral loss(es)
1	Acetyl (Protein N-term)	42.0106
2	Amidated (Protein C-term)	-0.984016
3	Gln->pyro-Glu (N-term Q)	-17.0265
4	Glu->pyro-Glu (N-term E)	-18.0106
5	Oxidation (M)	15.9949	0	63.9983
Search Parameters	--------------------------------------------------------
Taxonomy filter	All entries
Enzyme	None
Maximum Missed Cleavages	1
Fixed modifications
Variable modifications	Acetyl (Protein N-term),Amidated (Protein C-term),Gln->pyro-Glu (N-term Q),Glu->pyro-Glu (N-term E),Oxidation (M)
Peptide Mass Tolerance	0.8
Peptide Mass Tolerance Units	Da
Fragment Mass Tolerance	0.8
Fragment Mass Tolerance Units	Da
Mass values	Monoisotopic
Instrument type	ESI-QUAD-TOF
Format parameters	--------------------------------------------------------
Significance threshold	0.05
Max. number of hits	200
Use MudPIT protein scoring	0
Ions score cut-off	0
Include same-set proteins
Include sub-set proteins	0
Include unassigned	0
Require bold red	0
Use homology threshold	0
Group protein families	0
Protein hits	--------------------------------------------------------
prot_acc	prot_desc	prot_score	prot_mass	prot_matches	prot_matches_sig	prot_sequences	prot_sequences_sig	prot_cover	prot_pi	pep_query	pep_rank	pep_isbold	pep_isunique	pep_exp_mz	pep_exp_mr	pep_exp_z	pep_calc_mr	pep_delta	pep_miss	pep_score	pep_expect	pep_res_before	pep_seq	pep_res_after	pep_var_mod	pep_var_mod_pos	pep_scan_title
Gene.32802::comp51102_seq0::g.32802::m.32802	#N/A	99	35844	7	1	3	1	15.1	5.56	280	6	1	1	1004.52	1003.51	1	1003.58	-0.07	0	17.22	1.1	A	EIFQARLK	G			Cmpd 607, AutoMSn(1004.5187), 26.1 min
Gene.32802::comp51102_seq0::g.32802::m.32802	#N/A	99	35844	7	1	3	1	15.1	5.56	598	3	1	1	738.857	1475.7	2	1475.72	-0.0191	0	23.55	0.26	R	LGQYRNEVHTML	G	Oxidation (M)	0.000000000050.0	Cmpd 828, AutoMSn(738.8573), 31.0 min
Gene.32802::comp51102_seq0::g.32802::m.32802	#N/A	99	35844	7	1	3	1	15.1	5.56	600	10	1	1	738.858	1475.7	2	1475.72	-0.0173	0	21.25	0.44	R	LGQYRNEVHTML	G	Oxidation (M)	0.000000000050.0	Cmpd 831, AutoMSn(738.8582), 31.1 min
Gene.32802::comp51102_seq0::g.32802::m.32802	#N/A	99	35844	7	1	3	1	15.1	5.56	601	3	1	1	492.909	1475.71	3	1475.72	-0.0131	0	25.58	0.16	R	LGQYRNEVHTML	G	Oxidation (M)	0.000000000050.0	Cmpd 839, AutoMSn(492.9093), 31.3 min
Gene.32802::comp51102_seq0::g.32802::m.32802	#N/A	99	35844	7	1	3	1	15.1	5.56	602	6	1	1	492.91	1475.71	3	1475.72	-0.0113	0	25	0.19	R	LGQYRNEVHTML	G	Oxidation (M)	0.000000000050.0	Cmpd 840, AutoMSn(492.9099), 31.3 min
Gene.32802::comp51102_seq0::g.32802::m.32802	#N/A	99	35844	7	1	3	1	15.1	5.56	1145	1	1	1	998.508	2992.5	3	2992.5	0.0051	0	54.87	0.00023	R	QWANLMEKIQASVATNPIITPVAQENQ	-	Gln->pyro-Glu (N-term Q); Oxidation (M)	3.000005000000000000000000000.0	Cmpd 806, AutoMSn(998.5078), 30.5 min
Gene.32802::comp51102_seq0::g.32802::m.32802	#N/A	99	35844	7	1	3	1	15.1	5.56	1146	1	1	1	998.511	2992.51	3	2992.5	0.0143	0	74.43	2.6e-06	R	QWANLMEKIQASVATNPIITPVAQENQ	-	Gln->pyro-Glu (N-term Q); Oxidation (M)	3.000005000000000000000000000.0	Cmpd 803, AutoMSn(998.5108), 30.4 min	emPAI	0.09
Gene.163::comp30_seq1::g.163::m.163	Putative actin OS=Schistosoma mansoni GN=Smp_183710 PE=3 SV=1	88	41569	3	0	3	0	6.6	5.3	182	1	1	0	392.744	783.474	2	783.471	0.0024	0	25.85	0.12	P	SIVGRPR	H			Cmpd 30, AutoMSn(392.7442), 13.2 min
Gene.163::comp30_seq1::g.163::m.163	Putative actin OS=Schistosoma mansoni GN=Smp_183710 PE=3 SV=1	88	41569	3	0	3	0	6.6	5.3	357	1	1	0	564.338	1126.66	2	1126.66	0.0006	0	56.38	0.00013	A	VFPSIVGRPR	H			Cmpd 263, AutoMSn(564.3381), 18.4 min
Gene.163::comp30_seq1::g.163::m.163	Putative actin OS=Schistosoma mansoni GN=Smp_183710 PE=3 SV=1	88	41569	3	0	3	0	6.6	5.3	592	7	1	1	737.37	1472.72	2	1472.66	0.0615	0	27.05	0.11	M	GDEDVAALVIDNGSG	M	Acetyl (Protein N-term)	1.000000000000000.0	Cmpd 486, AutoMSn(737.3696), 23.4 min	emPAI	0.08
Gene.17488::comp5137_seq0::g.17488::m.17488	Uncharacterized protein OS=Opisthorchis viverrini GN=T265_11177 PE=4 SV=1	105	128406	7	0	5	0	4	6.75	175	1	1	1	770.847	769.84	1	769.336	0.5043	0	27.05	0.19	A	HIASNND	K			Cmpd 1119, AutoMSn(770.8470), 38.1 min
Gene.17488::comp5137_seq0::g.17488::m.17488	Uncharacterized protein OS=Opisthorchis viverrini GN=T265_11177 PE=4 SV=1	105	128406	7	0	5	0	4	6.75	244	5	1	1	471.772	941.529	2	941.508	0.0203	0	29.13	0.065	A	THGIYRVP	A			Cmpd 17, AutoMSn(471.7716), 12.8 min
Gene.17488::comp5137_seq0::g.17488::m.17488	Uncharacterized protein OS=Opisthorchis viverrini GN=T265_11177 PE=4 SV=1	105	128406	7	0	5	0	4	6.75	252	2	1	1	476.894	951.773	2	951.491	0.2821	0	37.88	0.016	V	LSTIVEFGS	N			Cmpd 21, AutoMSn(476.8940), 13.0 min
Gene.17488::comp5137_seq0::g.17488::m.17488	Uncharacterized protein OS=Opisthorchis viverrini GN=T265_11177 PE=4 SV=1	105	128406	7	0	5	0	4	6.75	393	2	1	1	593.792	1185.57	2	1185.67	-0.1021	0	39.4	0.0065	A	GVKLREELATA	Q			Cmpd 111, AutoMSn(593.7921), 15.0 min
Gene.17488::comp5137_seq0::g.17488::m.17488	Uncharacterized protein OS=Opisthorchis viverrini GN=T265_11177 PE=4 SV=1	105	128406	7	0	5	0	4	6.75	394	2	1	1	593.793	1185.57	2	1185.67	-0.1005	0	39.42	0.0064	A	GVKLREELATA	Q			Cmpd 114, AutoMSn(593.7929), 15.0 min
Gene.17488::comp5137_seq0::g.17488::m.17488	Uncharacterized protein OS=Opisthorchis viverrini GN=T265_11177 PE=4 SV=1	105	128406	7	0	5	0	4	6.75	395	2	1	1	593.793	1185.57	2	1185.67	-0.1005	0	39.28	0.0067	A	GVKLREELATA	Q			Cmpd 117, AutoMSn(593.7929), 15.1 min
Gene.17488::comp5137_seq0::g.17488::m.17488	Uncharacterized protein OS=Opisthorchis viverrini GN=T265_11177 PE=4 SV=1	105	128406	7	0	5	0	4	6.75	577	5	1	1	734.345	1466.68	2	1466.77	-0.0985	0	20.68	0.49	A	PFKKQTLSLCRM	M	Oxidation (M)	0.000000000005.0	Cmpd 311, AutoMSn(734.3449), 19.4 min
Gene.26661::comp9685_seq0::g.26661::m.26661	Coiled-coil domain-containing protein 170 OS=Schistosoma haematobium GN=MS3_08282 PE=4 SV=1	93	93447	4	0	4	0	6.5	6.39	290	1	1	1	1039.54	1038.53	1	1038.53	-0.0013	0	33.21	0.025	R	NKNEKHNR	W			Cmpd 101, AutoMSn(1039.5379), 14.7 min
Gene.26661::comp9685_seq0::g.26661::m.26661	Coiled-coil domain-containing protein 170 OS=Schistosoma haematobium GN=MS3_08282 PE=4 SV=1	93	93447	4	0	4	0	6.5	6.39	310	1	1	1	352.835	1055.48	3	1055.51	-0.0313	0	45.9	0.0014	L	EYVRHNEK	S	Glu->pyro-Glu (N-term E)	4.00000000.0	Cmpd 46, AutoMSn(352.8351), 13.5 min
Gene.26661::comp9685_seq0::g.26661::m.26661	Coiled-coil domain-containing protein 170 OS=Schistosoma haematobium GN=MS3_08282 PE=4 SV=1	93	93447	4	0	4	0	6.5	6.39	326	6	1	1	543.26	1084.5	2	1084.54	-0.04	0	27.81	0.09	Y	MAGPHTAKTR	S	Oxidation (M)	0.5000000000.0	Cmpd 5, AutoMSn(543.2596), 12.6 min
Gene.26661::comp9685_seq0::g.26661::m.26661	Coiled-coil domain-containing protein 170 OS=Schistosoma haematobium GN=MS3_08282 PE=4 SV=1	93	93447	4	0	4	0	6.5	6.39	1142	1	1	1	993.145	2976.41	3	2976.55	-0.1309	0	14.62	2.6	K	IFSYLCKLAAKVKIDEKVASGMRFDE	L	Oxidation (M)	0.00000000000000000000050000.0	Cmpd 598, AutoMSn(993.1454), 25.9 min	emPAI	0.03
Gene.24738::comp8146_seq0::g.24738::m.24738	Uncharacterized protein OS=Schistosoma mansoni GN=Smp_152260 PE=4 SV=1	111	232170	12	0	6	0	2.1	8.52	192	3	0	0	806.803	805.795	1	805.423	0.3724	0	21.84	0.73	G	KCSAKRN	T			Cmpd 1110, AutoMSn(806.8025), 37.9 min
Gene.24738::comp8146_seq0::g.24738::m.24738	Uncharacterized protein OS=Schistosoma mansoni GN=Smp_152260 PE=4 SV=1	111	232170	12	0	6	0	2.1	8.52	480	8	0	0	662.306	1322.6	2	1322.67	-0.0679	0	24.66	0.2	V	QTMGSLFQGLNK	A			Cmpd 320, AutoMSn(662.3060), 19.6 min
Gene.24738::comp8146_seq0::g.24738::m.24738	Uncharacterized protein OS=Schistosoma mansoni GN=Smp_152260 PE=4 SV=1	111	232170	12	0	6	0	2.1	8.52	494	4	0	0	670.844	1339.67	2	1339.66	0.0176	0	23.96	0.22	V	SRQAVQTMGSLF	Q	Oxidation (M)	0.000000050000.0	Cmpd 100, AutoMSn(670.8438), 14.7 min
Gene.24738::comp8146_seq0::g.24738::m.24738	Uncharacterized protein OS=Schistosoma mansoni GN=Smp_152260 PE=4 SV=1	111	232170	12	0	6	0	2.1	8.52	495	1	0	0	670.844	1339.67	2	1339.66	0.0186	0	40.4	0.0051	V	SRQAVQTMGSLF	Q	Oxidation (M)	0.000000050000.0	Cmpd 98, AutoMSn(670.8443), 14.7 min
Gene.24738::comp8146_seq0::g.24738::m.24738	Uncharacterized protein OS=Schistosoma mansoni GN=Smp_152260 PE=4 SV=1	111	232170	12	0	6	0	2.1	8.52	579	2	0	0	734.892	1467.77	2	1467.71	0.0547	0	40.93	0.0046	V	SRQAVQTMGSLFQ	G	Oxidation (M)	0.0000000500000.0	Cmpd 58, AutoMSn(734.8917), 13.8 min
Gene.24738::comp8146_seq0::g.24738::m.24738	Uncharacterized protein OS=Schistosoma mansoni GN=Smp_152260 PE=4 SV=1	111	232170	12	0	6	0	2.1	8.52	580	1	0	0	734.892	1467.77	2	1467.71	0.0552	0	41.47	0.0041	V	SRQAVQTMGSLFQ	G	Oxidation (M)	0.0000000500000.0	Cmpd 52, AutoMSn(734.8919), 13.6 min
Gene.24738::comp8146_seq0::g.24738::m.24738	Uncharacterized protein OS=Schistosoma mansoni GN=Smp_152260 PE=4 SV=1	111	232170	12	0	6	0	2.1	8.52	581	1	0	0	734.892	1467.77	2	1467.71	0.0554	0	38.17	0.0087	V	SRQAVQTMGSLFQ	G	Oxidation (M)	0.0000000500000.0	Cmpd 55, AutoMSn(734.8920), 13.7 min
Gene.24738::comp8146_seq0::g.24738::m.24738	Uncharacterized protein OS=Schistosoma mansoni GN=Smp_152260 PE=4 SV=1	111	232170	12	0	6	0	2.1	8.52	582	1	0	0	490.265	1467.77	3	1467.71	0.0595	0	32.63	0.031	V	SRQAVQTMGSLFQ	G	Oxidation (M)	0.0000000500000.0	Cmpd 51, AutoMSn(490.2651), 13.6 min
Gene.24738::comp8146_seq0::g.24738::m.24738	Uncharacterized protein OS=Schistosoma mansoni GN=Smp_152260 PE=4 SV=1	111	232170	12	0	6	0	2.1	8.52	583	1	0	0	490.266	1467.78	3	1467.71	0.0613	0	32.72	0.031	V	SRQAVQTMGSLFQ	G	Oxidation (M)	0.0000000500000.0	Cmpd 54, AutoMSn(490.2657), 13.7 min
Gene.24738::comp8146_seq0::g.24738::m.24738	Uncharacterized protein OS=Schistosoma mansoni GN=Smp_152260 PE=4 SV=1	111	232170	12	0	6	0	2.1	8.52	683	6	0	0	820.867	1639.72	2	1639.77	-0.0495	0	28.68	0.087	V	QTMGSLFQGLNKAMD	P			Cmpd 338, AutoMSn(820.8674), 20.0 min
Gene.24738::comp8146_seq0::g.24738::m.24738	Uncharacterized protein OS=Schistosoma mansoni GN=Smp_152260 PE=4 SV=1	111	232170	12	0	6	0	2.1	8.52	891	6	1	1	1097.5	2193	2	2193.04	-0.0434	0	21.11	0.55	F	HRWSEGVQMTNTKKNYSQ	K			Cmpd 545, AutoMSn(1097.5048), 24.7 min
Gene.24738::comp8146_seq0::g.24738::m.24738	Uncharacterized protein OS=Schistosoma mansoni GN=Smp_152260 PE=4 SV=1	111	232170	12	0	6	0	2.1	8.52	892	10	1	1	1097.51	2193	2	2193.04	-0.0384	0	17.29	1.3	F	HRWSEGVQMTNTKKNYSQ	K			Cmpd 541, AutoMSn(1097.5073), 24.6 min
Gene.16326::comp4756_seq0::g.16326::m.16326	Putative polybromo-1 OS=Schistosoma mansoni GN=Smp_128120 PE=4 SV=1	100	150920	5	0	5	0	4.1	7.08	244	8	0	0	471.772	941.529	2	941.522	0.0064	0	29.06	0.066	P	PSPLFVSVP	P			Cmpd 17, AutoMSn(471.7716), 12.8 min
Gene.16326::comp4756_seq0::g.16326::m.16326	Putative polybromo-1 OS=Schistosoma mansoni GN=Smp_128120 PE=4 SV=1	100	150920	5	0	5	0	4.1	7.08	400	3	0	0	595.325	1188.64	2	1188.63	0.0037	0	33.66	0.025	R	VLSNPFMRLP	T	Oxidation (M)	0.0000005000.0	Cmpd 37, AutoMSn(595.3254), 13.3 min
Gene.16326::comp4756_seq0::g.16326::m.16326	Putative polybromo-1 OS=Schistosoma mansoni GN=Smp_128120 PE=4 SV=1	100	150920	5	0	5	0	4.1	7.08	482	3	1	0	662.848	1323.68	2	1323.62	0.061	0	22.49	0.31	P	QQFDAQNIQLH	S	Gln->pyro-Glu (N-term Q)	3.00000000000.0	Cmpd 295, AutoMSn(662.8482), 19.1 min
Gene.16326::comp4756_seq0::g.16326::m.16326	Putative polybromo-1 OS=Schistosoma mansoni GN=Smp_128120 PE=4 SV=1	100	150920	5	0	5	0	4.1	7.08	497	5	1	0	1342.68	1341.67	1	1341.66	0.0159	0	29.98	0.057	Q	TSGVNQLVGSFFS	D			Cmpd 440, AutoMSn(1342.6797), 22.3 min
Gene.16326::comp4756_seq0::g.16326::m.16326	Putative polybromo-1 OS=Schistosoma mansoni GN=Smp_128120 PE=4 SV=1	100	150920	5	0	5	0	4.1	7.08	612	2	1	0	748.356	1494.7	2	1494.89	-0.1903	0	39.37	0.0067	I	KRPVELQSVAKQL	V			Cmpd 485, AutoMSn(748.3562), 23.3 min
Gene.16334::comp4756_seq2::g.16334::m.16334	Putative polybromo-1 OS=Schistosoma mansoni GN=Smp_128120 PE=4 SV=1	119	235501	7	0	7	0	4.2	6.68	244	8	0	0	471.772	941.529	2	941.522	0.0064	0	29.06	0.066	P	PSPLFVSVP	P			Cmpd 17, AutoMSn(471.7716), 12.8 min
Gene.16334::comp4756_seq2::g.16334::m.16334	Putative polybromo-1 OS=Schistosoma mansoni GN=Smp_128120 PE=4 SV=1	119	235501	7	0	7	0	4.2	6.68	400	3	0	0	595.325	1188.64	2	1188.63	0.0037	0	33.66	0.025	R	VLSNPFMRLP	T	Oxidation (M)	0.0000005000.0	Cmpd 37, AutoMSn(595.3254), 13.3 min
Gene.16334::comp4756_seq2::g.16334::m.16334	Putative polybromo-1 OS=Schistosoma mansoni GN=Smp_128120 PE=4 SV=1	119	235501	7	0	7	0	4.2	6.68	482	3	0	0	662.848	1323.68	2	1323.62	0.061	0	22.49	0.31	P	QQFDAQNIQLH	S	Gln->pyro-Glu (N-term Q)	3.00000000000.0	Cmpd 295, AutoMSn(662.8482), 19.1 min
Gene.16334::comp4756_seq2::g.16334::m.16334	Putative polybromo-1 OS=Schistosoma mansoni GN=Smp_128120 PE=4 SV=1	119	235501	7	0	7	0	4.2	6.68	497	5	0	0	1342.68	1341.67	1	1341.66	0.0159	0	29.98	0.057	Q	TSGVNQLVGSFFS	D			Cmpd 440, AutoMSn(1342.6797), 22.3 min
Gene.16334::comp4756_seq2::g.16334::m.16334	Putative polybromo-1 OS=Schistosoma mansoni GN=Smp_128120 PE=4 SV=1	119	235501	7	0	7	0	4.2	6.68	612	2	0	0	748.356	1494.7	2	1494.89	-0.1903	0	39.37	0.0067	I	KRPVELQSVAKQL	V			Cmpd 485, AutoMSn(748.3562), 23.3 min
Gene.16334::comp4756_seq2::g.16334::m.16334	Putative polybromo-1 OS=Schistosoma mansoni GN=Smp_128120 PE=4 SV=1	119	235501	7	0	7	0	4.2	6.68	697	9	1	1	838.438	1674.86	2	1674.91	-0.0442	0	24.75	0.2	D	AIKRSPSHEPLSPASV	P			Cmpd 373, AutoMSn(838.4378), 20.8 min
Gene.16334::comp4756_seq2::g.16334::m.16334	Putative polybromo-1 OS=Schistosoma mansoni GN=Smp_128120 PE=4 SV=1	119	235501	7	0	7	0	4.2	6.68	821	7	1	1	1009.89	2017.76	2	2018.05	-0.2924	0	25.12	0.32	R	SEAEHPPVRTNRERGKR	A			Cmpd 658, AutoMSn(1009.8869), 27.2 min
Gene.44::comp6_seq0::g.44::m.44	Actin OS=Schistosoma japonicum PE=2 SV=1	78	41714	3	0	3	0	5.3	5.3	182	1	0	0	392.744	783.474	2	783.471	0.0024	0	25.85	0.12	P	SIVGRPR	H			Cmpd 30, AutoMSn(392.7442), 13.2 min
Gene.44::comp6_seq0::g.44::m.44	Actin OS=Schistosoma japonicum PE=2 SV=1	78	41714	3	0	3	0	5.3	5.3	357	1	0	0	564.338	1126.66	2	1126.66	0.0006	0	56.38	0.00013	A	VFPSIVGRPR	H			Cmpd 263, AutoMSn(564.3381), 18.4 min
Gene.44::comp6_seq0::g.44::m.44	Actin OS=Schistosoma japonicum PE=2 SV=1	78	41714	3	0	3	0	5.3	5.3	373	2	1	1	1155.24	1154.23	1	1153.5	0.7358	0	19.29	1.3	A	LDFEQEMATA	A			Cmpd 1038, AutoMSn(1155.2392), 36.1 min	emPAI	0.08
Gene.13761::comp3926_seq3::g.13761::m.13761	Pogo transposable element with ZNF domain OS=Schistosoma haematobium GN=MS3_01858 PE=4 SV=1	77	95025	5	0	3	0	3.5	4.98	100	1	1	1	554.26	553.252	1	553.221	0.0318	0	27.11	0.077	E	CFVEG	E			Cmpd 489, AutoMSn(554.2597), 23.4 min
Gene.13761::comp3926_seq3::g.13761::m.13761	Pogo transposable element with ZNF domain OS=Schistosoma haematobium GN=MS3_01858 PE=4 SV=1	77	95025	5	0	3	0	3.5	4.98	101	1	1	1	554.26	553.253	1	553.221	0.0319	0	26.52	0.089	E	CFVEG	E			Cmpd 487, AutoMSn(554.2598), 23.4 min
Gene.13761::comp3926_seq3::g.13761::m.13761	Pogo transposable element with ZNF domain OS=Schistosoma haematobium GN=MS3_01858 PE=4 SV=1	77	95025	5	0	3	0	3.5	4.98	308	1	1	1	528.747	1055.48	2	1055.58	-0.1004	0	30.06	0.053	T	LNRDPLLLC	S			Cmpd 49, AutoMSn(528.7469), 13.6 min
Gene.13761::comp3926_seq3::g.13761::m.13761	Pogo transposable element with ZNF domain OS=Schistosoma haematobium GN=MS3_01858 PE=4 SV=1	77	95025	5	0	3	0	3.5	4.98	727	3	0	1	586.334	1755.98	3	1755.69	0.2857	0	25.31	0.2	E	NIENLDCLECGKCMGD	S			Cmpd 468, AutoMSn(586.3337), 23.0 min
Gene.13761::comp3926_seq3::g.13761::m.13761	Pogo transposable element with ZNF domain OS=Schistosoma haematobium GN=MS3_01858 PE=4 SV=1	77	95025	5	0	3	0	3.5	4.98	728	1	1	1	586.334	1755.98	3	1755.69	0.2869	0	42.73	0.0036	E	NIENLDCLECGKCMGD	S			Cmpd 465, AutoMSn(586.3341), 22.9 min
Gene.9936::comp2795_seq0::g.9936::m.9936	Putative DNA polymerase delta small subunit OS=Schistosoma mansoni GN=Smp_076660 PE=4 SV=1	95	59006	6	0	5	0	12.5	5.54	467	1	1	1	651.862	1301.71	2	1301.62	0.0908	0	46.48	0.0013	G	FAGSGQVKPGHSM	A			Cmpd 396, AutoMSn(651.8620), 21.4 min
Gene.9936::comp2795_seq0::g.9936::m.9936	Putative DNA polymerase delta small subunit OS=Schistosoma mansoni GN=Smp_076660 PE=4 SV=1	95	59006	6	0	5	0	12.5	5.54	468	1	1	1	651.862	1301.71	2	1301.62	0.091	0	51.8	0.00039	G	FAGSGQVKPGHSM	A			Cmpd 399, AutoMSn(651.8621), 21.4 min
Gene.9936::comp2795_seq0::g.9936::m.9936	Putative DNA polymerase delta small subunit OS=Schistosoma mansoni GN=Smp_076660 PE=4 SV=1	95	59006	6	0	5	0	12.5	5.54	573	3	1	1	726.339	1450.66	2	1450.65	0.0169	0	23.09	0.29	L	APTCPDTLGGYPMI	N	Oxidation (M)	0.00000000000050.0	Cmpd 427, AutoMSn(726.3393), 22.0 min
Gene.9936::comp2795_seq0::g.9936::m.9936	Putative DNA polymerase delta small subunit OS=Schistosoma mansoni GN=Smp_076660 PE=4 SV=1	95	59006	6	0	5	0	12.5	5.54	716	4	1	1	575.011	1722.01	3	1721.76	0.2464	0	23.34	0.35	P	TCPDTLGGYPMINIDP	L	Oxidation (M)	0.0000000000500000.0	Cmpd 163, AutoMSn(575.0108), 16.1 min
Gene.9936::comp2795_seq0::g.9936::m.9936	Putative DNA polymerase delta small subunit OS=Schistosoma mansoni GN=Smp_076660 PE=4 SV=1	95	59006	6	0	5	0	12.5	5.54	771	3	1	1	931.502	1860.99	2	1861.07	-0.0785	0	12.37	3.7	G	SGLIHLLILGDSIQAPKS	N			Cmpd 581, AutoMSn(931.5016), 25.5 min
Gene.9936::comp2795_seq0::g.9936::m.9936	Putative DNA polymerase delta small subunit OS=Schistosoma mansoni GN=Smp_076660 PE=4 SV=1	95	59006	6	0	5	0	12.5	5.54	850	3	1	1	1042.72	2083.43	2	2084.12	-0.6863	0	20.58	1.1	E	SKWSKSPIKSEASHFPIR	S			Cmpd 537, AutoMSn(1042.7225), 24.5 min	emPAI	0.06
Gene.18404::comp5476_seq0::g.18404::m.18404	Uncharacterized protein OS=Schistosoma rodhaini PE=4 SV=1	83	78801	8	0	4	0	7.2	8.52	320	3	0	1	531.277	1060.54	2	1060.62	-0.0771	0	37.56	0.01	N	VLSLLFELGA	D			Cmpd 132, AutoMSn(531.2771), 15.5 min
Gene.18404::comp5476_seq0::g.18404::m.18404	Uncharacterized protein OS=Schistosoma rodhaini PE=4 SV=1	83	78801	8	0	4	0	7.2	8.52	480	6	0	1	662.306	1322.6	2	1322.63	-0.034	0	26.12	0.14	E	SSTDNLSNETKK	R			Cmpd 320, AutoMSn(662.3060), 19.6 min
Gene.18404::comp5476_seq0::g.18404::m.18404	Uncharacterized protein OS=Schistosoma rodhaini PE=4 SV=1	83	78801	8	0	4	0	7.2	8.52	529	8	1	1	695.122	1388.23	2	1387.58	0.6504	0	18.37	1.7	L	GADANCADVDGQRP	I			Cmpd 412, AutoMSn(695.1218), 21.7 min
Gene.18404::comp5476_seq0::g.18404::m.18404	Uncharacterized protein OS=Schistosoma rodhaini PE=4 SV=1	83	78801	8	0	4	0	7.2	8.52	664	2	1	1	802.92	1603.83	2	1603.81	0.0138	0	29.45	0.068	S	SSVLPSQCSISSTPLV	L			Cmpd 348, AutoMSn(802.9205), 20.3 min
Gene.18404::comp5476_seq0::g.18404::m.18404	Uncharacterized protein OS=Schistosoma rodhaini PE=4 SV=1	83	78801	8	0	4	0	7.2	8.52	665	2	1	1	802.922	1603.83	2	1603.81	0.017	0	29.59	0.065	S	SSVLPSQCSISSTPLV	L			Cmpd 354, AutoMSn(802.9221), 20.4 min
Gene.18404::comp5476_seq0::g.18404::m.18404	Uncharacterized protein OS=Schistosoma rodhaini PE=4 SV=1	83	78801	8	0	4	0	7.2	8.52	666	2	1	1	802.922	1603.83	2	1603.81	0.0174	0	29.47	0.067	S	SSVLPSQCSISSTPLV	L			Cmpd 351, AutoMSn(802.9223), 20.4 min
Gene.18404::comp5476_seq0::g.18404::m.18404	Uncharacterized protein OS=Schistosoma rodhaini PE=4 SV=1	83	78801	8	0	4	0	7.2	8.52	667	8	1	1	535.618	1603.83	3	1603.81	0.0202	0	26.51	0.13	S	SSVLPSQCSISSTPLV	L			Cmpd 349, AutoMSn(535.6182), 20.3 min
Gene.18404::comp5476_seq0::g.18404::m.18404	Uncharacterized protein OS=Schistosoma rodhaini PE=4 SV=1	83	78801	8	0	4	0	7.2	8.52	669	8	1	1	535.62	1603.84	3	1603.81	0.0245	0	25.21	0.18	S	SSVLPSQCSISSTPLV	L			Cmpd 352, AutoMSn(535.6197), 20.4 min
Gene.12686::comp3583_seq0::g.12686::m.12686	Putative glycosyltransferase OS=Schistosoma mansoni GN=Smp_046880.1 PE=4 SV=1	53	58345	4	1	1	1	2.3	7.03	497	6	0	1	1342.68	1341.67	1	1341.72	-0.0489	0	29.97	0.057	V	IDVMPSIKTPIE	D			Cmpd 440, AutoMSn(1342.6797), 22.3 min
Gene.12686::comp3583_seq0::g.12686::m.12686	Putative glycosyltransferase OS=Schistosoma mansoni GN=Smp_046880.1 PE=4 SV=1	53	58345	4	1	1	1	2.3	7.03	498	1	1	1	671.846	1341.68	2	1341.72	-0.0445	0	60.49	5.1e-05	V	IDVMPSIKTPIE	D			Cmpd 438, AutoMSn(671.8457), 22.3 min
Gene.12686::comp3583_seq0::g.12686::m.12686	Putative glycosyltransferase OS=Schistosoma mansoni GN=Smp_046880.1 PE=4 SV=1	53	58345	4	1	1	1	2.3	7.03	499	1	1	1	671.846	1341.68	2	1341.72	-0.0431	0	46.29	0.0013	V	IDVMPSIKTPIE	D			Cmpd 435, AutoMSn(671.8464), 22.2 min
Gene.12686::comp3583_seq0::g.12686::m.12686	Putative glycosyltransferase OS=Schistosoma mansoni GN=Smp_046880.1 PE=4 SV=1	53	58345	4	1	1	1	2.3	7.03	500	1	1	1	671.846	1341.68	2	1341.72	-0.0431	0	48	0.0009	V	IDVMPSIKTPIE	D			Cmpd 432, AutoMSn(671.8464), 22.2 min	emPAI	0.06
Gene.9262::comp2627_seq3::g.9262::m.9262	RNA helicase OS=Schistosoma japonicum GN=DDX18 PE=2 SV=1	73	58813	6	0	3	0	6.1	9.52	249	5	1	1	474.731	947.448	2	947.456	-0.0081	0	27.81	0.094	N	VASDNVKES	Q			Cmpd 45, AutoMSn(474.7312), 13.5 min
Gene.9262::comp2627_seq3::g.9262::m.9262	RNA helicase OS=Schistosoma japonicum GN=DDX18 PE=2 SV=1	73	58813	6	0	3	0	6.1	9.52	250	3	1	1	474.732	947.45	2	947.456	-0.0057	0	33.73	0.024	N	VASDNVKES	Q			Cmpd 42, AutoMSn(474.7324), 13.4 min
Gene.9262::comp2627_seq3::g.9262::m.9262	RNA helicase OS=Schistosoma japonicum GN=DDX18 PE=2 SV=1	73	58813	6	0	3	0	6.1	9.52	442	5	1	1	629.873	1257.73	2	1257.75	-0.0167	0	32.96	0.031	E	VEMRQIIKLL	P	Oxidation (M)	0.0050000000.0	Cmpd 227, AutoMSn(629.8729), 17.6 min
Gene.9262::comp2627_seq3::g.9262::m.9262	RNA helicase OS=Schistosoma japonicum GN=DDX18 PE=2 SV=1	73	58813	6	0	3	0	6.1	9.52	530	1	1	1	695.343	1388.67	2	1388.66	0.0109	0	25.33	0.17	Y	EIANSKMADVQPA	L	Oxidation (M)	0.0000005000000.0	Cmpd 824, AutoMSn(695.3430), 30.9 min
Gene.9262::comp2627_seq3::g.9262::m.9262	RNA helicase OS=Schistosoma japonicum GN=DDX18 PE=2 SV=1	73	58813	6	0	3	0	6.1	9.52	531	3	1	1	695.343	1388.67	2	1388.66	0.0115	0	28.32	0.086	Y	EIANSKMADVQPA	L	Oxidation (M)	0.0000005000000.0	Cmpd 821, AutoMSn(695.3433), 30.8 min
Gene.9262::comp2627_seq3::g.9262::m.9262	RNA helicase OS=Schistosoma japonicum GN=DDX18 PE=2 SV=1	73	58813	6	0	3	0	6.1	9.52	532	3	1	1	695.344	1388.67	2	1388.66	0.0121	0	23.72	0.25	Y	EIANSKMADVQPA	L	Oxidation (M)	0.0000005000000.0	Cmpd 825, AutoMSn(695.3436), 31.0 min
Gene.32422::comp42602_seq0::g.32422::m.32422	Uncharacterized protein OS=Schistosoma rodhaini PE=4 SV=1	72	53941	5	0	3	0	11.1	5.42	348	4	1	1	558.304	1114.59	2	1114.57	0.0276	0	26.8	0.12	L	QSKDTVWVGL	L	Gln->pyro-Glu (N-term Q)	3.0000000000.0	Cmpd 23, AutoMSn(558.3040), 13.0 min
Gene.32422::comp42602_seq0::g.32422::m.32422	Uncharacterized protein OS=Schistosoma rodhaini PE=4 SV=1	72	53941	5	0	3	0	11.1	5.42	886	8	1	1	727.706	2180.1	3	2180.16	-0.061	0	25.39	0.19	I	ATVESVNYKNISDTTLIIIS	W			Cmpd 730, AutoMSn(727.7061), 28.8 min
Gene.32422::comp42602_seq0::g.32422::m.32422	Uncharacterized protein OS=Schistosoma rodhaini PE=4 SV=1	72	53941	5	0	3	0	11.1	5.42	1101	4	1	1	887.101	2658.28	3	2658.43	-0.1493	0	18.51	0.98	L	TLVKSSNPFIPCDKLRFTLKNHT	Y			Cmpd 751, AutoMSn(887.1014), 29.3 min
Gene.32422::comp42602_seq0::g.32422::m.32422	Uncharacterized protein OS=Schistosoma rodhaini PE=4 SV=1	72	53941	5	0	3	0	11.1	5.42	1102	1	1	1	887.102	2658.28	3	2658.43	-0.1475	0	26.93	0.14	L	TLVKSSNPFIPCDKLRFTLKNHT	Y			Cmpd 753, AutoMSn(887.1019), 29.4 min
Gene.32422::comp42602_seq0::g.32422::m.32422	Uncharacterized protein OS=Schistosoma rodhaini PE=4 SV=1	72	53941	5	0	3	0	11.1	5.42	1103	1	1	1	887.102	2658.28	3	2658.43	-0.1471	0	28.98	0.088	L	TLVKSSNPFIPCDKLRFTLKNHT	Y			Cmpd 757, AutoMSn(887.1021), 29.4 min
Gene.4097::comp1123_seq3::g.4097::m.4097	SID-1 related A OS=Schistosoma japonicum GN=sjsid-a PE=2 SV=1	81	63827	6	0	4	0	8.9	6.59	196	1	1	1	837.403	836.396	1	836.392	0.0041	0	36.62	0.011	T	DINSEFI	P			Cmpd 247, AutoMSn(837.4030), 18.0 min
Gene.4097::comp1123_seq3::g.4097::m.4097	SID-1 related A OS=Schistosoma japonicum GN=sjsid-a PE=2 SV=1	81	63827	6	0	4	0	8.9	6.59	634	7	1	1	515.925	1544.75	3	1544.76	-0.0083	0	23.05	0.29	G	LFYAMGLALTMEGL	M	Oxidation (M)	0.00005000000000.0	Cmpd 174, AutoMSn(515.9251), 16.4 min
Gene.4097::comp1123_seq3::g.4097::m.4097	SID-1 related A OS=Schistosoma japonicum GN=sjsid-a PE=2 SV=1	81	63827	6	0	4	0	8.9	6.59	819	5	1	1	670.409	2008.21	3	2007.93	0.2741	0	23.61	0.4	M	HQTSSDSLNVLRPSYTGM	H	Oxidation (M)	0.000000000000000005.0	Cmpd 474, AutoMSn(670.4093), 23.1 min
Gene.4097::comp1123_seq3::g.4097::m.4097	SID-1 related A OS=Schistosoma japonicum GN=sjsid-a PE=2 SV=1	81	63827	6	0	4	0	8.9	6.59	896	5	1	1	735.397	2203.17	3	2203.02	0.1511	0	25.88	0.17	D	EQTDINSEFIPMYKMNVL	L	2 Oxidation (M)	0.000000000005005000.0	Cmpd 523, AutoMSn(735.3969), 24.2 min
Gene.4097::comp1123_seq3::g.4097::m.4097	SID-1 related A OS=Schistosoma japonicum GN=sjsid-a PE=2 SV=1	81	63827	6	0	4	0	8.9	6.59	897	6	1	1	735.398	2203.17	3	2203.02	0.1547	0	26.71	0.14	D	EQTDINSEFIPMYKMNVL	L	2 Oxidation (M)	0.000000000005005000.0	Cmpd 521, AutoMSn(735.3981), 24.1 min
Gene.4097::comp1123_seq3::g.4097::m.4097	SID-1 related A OS=Schistosoma japonicum GN=sjsid-a PE=2 SV=1	81	63827	6	0	4	0	8.9	6.59	898	5	1	1	735.399	2203.17	3	2203.02	0.1571	0	27.03	0.14	D	EQTDINSEFIPMYKMNVL	L	2 Oxidation (M)	0.000000000005005000.0	Cmpd 527, AutoMSn(735.3989), 24.3 min
Gene.19563::comp5823_seq0::g.19563::m.19563	DNA-directed RNA polymerase (Fragment) OS=Schistosoma haematobium GN=MS3_02287 PE=3 SV=1	80	144194	5	0	4	0	6.3	8.76	786	10	1	1	641.073	1920.2	3	1920.89	-0.6918	0	17.31	1.9	S	ERLEYANSIMNDIVDSA	E	Glu->pyro-Glu (N-term E)	4.00000000000000000.0	Cmpd 698, AutoMSn(641.0729), 28.1 min
Gene.19563::comp5823_seq0::g.19563::m.19563	DNA-directed RNA polymerase (Fragment) OS=Schistosoma haematobium GN=MS3_02287 PE=3 SV=1	80	144194	5	0	4	0	6.3	8.76	847	1	1	1	1036.5	2070.99	2	2070.96	0.0289	0	37.9	0.01	K	EGIVFASVHDCFWTHAATV	D	Glu->pyro-Glu (N-term E)	4.0000000000000000000.0	Cmpd 560, AutoMSn(1036.5029), 25.0 min
Gene.19563::comp5823_seq0::g.19563::m.19563	DNA-directed RNA polymerase (Fragment) OS=Schistosoma haematobium GN=MS3_02287 PE=3 SV=1	80	144194	5	0	4	0	6.3	8.76	902	2	1	1	1120.58	2239.15	2	2239.19	-0.0457	0	30.66	0.056	S	PVLSPFGQSEATPLPPKLKMS	L	Oxidation (M)	0.000000000000000000050.0	Cmpd 718, AutoMSn(1120.5806), 28.6 min
Gene.19563::comp5823_seq0::g.19563::m.19563	DNA-directed RNA polymerase (Fragment) OS=Schistosoma haematobium GN=MS3_02287 PE=3 SV=1	80	144194	5	0	4	0	6.3	8.76	1045	3	1	1	842.413	2524.22	3	2524.19	0.0315	0	22.89	0.35	R	DLRGAKSVNLTDMDRPQDLYSD	V	Oxidation (M)	0.0000000000005000000000.0	Cmpd 957, AutoMSn(842.4132), 34.1 min
Gene.19563::comp5823_seq0::g.19563::m.19563	DNA-directed RNA polymerase (Fragment) OS=Schistosoma haematobium GN=MS3_02287 PE=3 SV=1	80	144194	5	0	4	0	6.3	8.76	1046	1	1	1	842.415	2524.22	3	2524.19	0.0357	0	29.85	0.07	R	DLRGAKSVNLTDMDRPQDLYSD	V	Oxidation (M)	0.0000000000005000000000.0	Cmpd 960, AutoMSn(842.4146), 34.1 min
Gene.22614::comp7048_seq0::g.22614::m.22614	Nuclear factor 1 C-type OS=Schistosoma haematobium GN=MS3_06913 PE=3 SV=1	89	156535	6	0	5	0	4.4	6.58	256	3	0	1	477.882	953.75	2	954.481	-0.7311	0	40.67	0.008	S	LAKENSFF	C			Cmpd 24, AutoMSn(477.8823), 13.0 min
Gene.22614::comp7048_seq0::g.22614::m.22614	Nuclear factor 1 C-type OS=Schistosoma haematobium GN=MS3_06913 PE=3 SV=1	89	156535	6	0	5	0	4.4	6.58	401	2	0	1	595.326	1188.64	2	1188.64	-0.0024	0	39.89	0.0059	C	VISRGDAKGRM	R			Cmpd 40, AutoMSn(595.3259), 13.4 min
Gene.22614::comp7048_seq0::g.22614::m.22614	Nuclear factor 1 C-type OS=Schistosoma haematobium GN=MS3_06913 PE=3 SV=1	89	156535	6	0	5	0	4.4	6.58	503	1	1	1	676.817	1351.62	2	1351.57	0.045	0	22.6	0.31	P	MSSTDTNIMVHT	C	Oxidation (M)	0.000000005000.0	Cmpd 151, AutoMSn(676.8172), 15.9 min
Gene.22614::comp7048_seq0::g.22614::m.22614	Nuclear factor 1 C-type OS=Schistosoma haematobium GN=MS3_06913 PE=3 SV=1	89	156535	6	0	5	0	4.4	6.58	571	1	1	1	1450.65	1449.64	1	1449.75	-0.1113	0	14.58	2.1	M	LTSKCKLELNNST	V			Cmpd 587, AutoMSn(1450.6457), 25.6 min
Gene.22614::comp7048_seq0::g.22614::m.22614	Nuclear factor 1 C-type OS=Schistosoma haematobium GN=MS3_06913 PE=3 SV=1	89	156535	6	0	5	0	4.4	6.58	837	6	1	1	1023.5	2044.98	2	2044.94	0.0416	0	13.84	2.6	G	YLNGNPGSNSLSSTSTKSMT	T			Cmpd 626, AutoMSn(1023.4966), 26.5 min
Gene.22614::comp7048_seq0::g.22614::m.22614	Nuclear factor 1 C-type OS=Schistosoma haematobium GN=MS3_06913 PE=3 SV=1	89	156535	6	0	5	0	4.4	6.58	838	4	1	1	1023.5	2044.99	2	2044.94	0.0501	0	13.19	3	G	YLNGNPGSNSLSSTSTKSMT	T			Cmpd 622, AutoMSn(1023.5009), 26.4 min
Gene.12571::comp3557_seq2::g.12571::m.12571	TRABID protein (C64 family) OS=Schistosoma mansoni GN=Smp_052350 PE=4 SV=1	68	103015	3	0	3	0	3.2	7.63	137	5	1	0	653.384	652.376	1	652.354	0.0219	0	11.45	3.1	K	HSTLPV	N			Cmpd 907, AutoMSn(653.3836), 32.9 min
Gene.12571::comp3557_seq2::g.12571::m.12571	TRABID protein (C64 family) OS=Schistosoma mansoni GN=Smp_052350 PE=4 SV=1	68	103015	3	0	3	0	3.2	7.63	279	2	1	1	495.286	988.556	2	988.444	0.1127	0	39	0.0073	M	DGGAKWPCGV	C			Cmpd 14, AutoMSn(495.2854), 12.8 min
Gene.12571::comp3557_seq2::g.12571::m.12571	TRABID protein (C64 family) OS=Schistosoma mansoni GN=Smp_052350 PE=4 SV=1	68	103015	3	0	3	0	3.2	7.63	546	3	1	1	712.831	1423.65	2	1423.61	0.0406	0	32.69	0.031	L	SSNESTADINQTTG	T			Cmpd 310, AutoMSn(712.8307), 19.4 min
Gene.3591::comp946_seq0::g.3591::m.3591	SJCHGC05726 protein OS=Schistosoma japonicum PE=2 SV=1	58	25270	2	0	2	0	11.9	9.84	590	6	1	1	737.369	1472.72	2	1472.82	-0.0975	0	31.44	0.042	K	KDSQQIISLKGVSA	E			Cmpd 480, AutoMSn(737.3685), 23.2 min
Gene.3591::comp946_seq0::g.3591::m.3591	SJCHGC05726 protein OS=Schistosoma japonicum PE=2 SV=1	58	25270	2	0	2	0	11.9	9.84	626	1	1	1	1534.48	1533.47	1	1533.75	-0.2842	0	34.61	0.038	M	LTMLFSQFSGFKE	A			Cmpd 620, AutoMSn(1534.4769), 26.4 min
Gene.24387::comp7931_seq0::g.24387::m.24387	Uncharacterized protein OS=Schistosoma mattheei PE=4 SV=1	98	197542	7	0	6	0	4.2	5.71	332	2	1	1	1086.56	1085.56	1	1085.6	-0.0412	0	38.6	0.0076	D	LPSSDQLLTI	N			Cmpd 431, AutoMSn(1086.5629), 22.1 min
Gene.24387::comp7931_seq0::g.24387::m.24387	Uncharacterized protein OS=Schistosoma mattheei PE=4 SV=1	98	197542	7	0	6	0	4.2	5.71	333	2	1	1	543.786	1085.56	2	1085.6	-0.0401	0	24.24	0.21	D	LPSSDQLLTI	N			Cmpd 430, AutoMSn(543.7857), 22.1 min
Gene.24387::comp7931_seq0::g.24387::m.24387	Uncharacterized protein OS=Schistosoma mattheei PE=4 SV=1	98	197542	7	0	6	0	4.2	5.71	608	6	1	1	1488.07	1487.06	1	1486.85	0.2096	0	27.02	0.23	Y	KRLKSMLIDLPSS	D			Cmpd 934, AutoMSn(1488.0710), 33.5 min
Gene.24387::comp7931_seq0::g.24387::m.24387	Uncharacterized protein OS=Schistosoma mattheei PE=4 SV=1	98	197542	7	0	6	0	4.2	5.71	783	2	1	1	631.359	1891.06	3	1890.94	0.1183	0	31.64	0.048	A	ECALRAHLNALLTEQNN	R	Glu->pyro-Glu (N-term E)	4.00000000000000000.0	Cmpd 269, AutoMSn(631.3590), 18.5 min
Gene.24387::comp7931_seq0::g.24387::m.24387	Uncharacterized protein OS=Schistosoma mattheei PE=4 SV=1	98	197542	7	0	6	0	4.2	5.71	828	7	1	1	1019.85	2037.68	2	2037.95	-0.2638	0	16.85	2.4	T	SETVMEEVLSSSLPVSPMT	T	Oxidation (M)	0.0000500000000000000.0	Cmpd 359, AutoMSn(1019.8497), 20.5 min
Gene.24387::comp7931_seq0::g.24387::m.24387	Uncharacterized protein OS=Schistosoma mattheei PE=4 SV=1	98	197542	7	0	6	0	4.2	5.71	840	3	1	1	1029.5	2056.98	2	2057.16	-0.1747	0	25.45	0.18	Y	KRLKSMLIDLPSSDQLLT	I			Cmpd 842, AutoMSn(1029.4976), 31.3 min
Gene.24387::comp7931_seq0::g.24387::m.24387	Uncharacterized protein OS=Schistosoma mattheei PE=4 SV=1	98	197542	7	0	6	0	4.2	5.71	884	2	1	1	727.369	2179.09	3	2179.74	-0.652	0	23.52	0.28	S	CDSNHDGCLDCSDIYDMCR	K	Oxidation (M)	0.0000000000000000500.0	Cmpd 724, AutoMSn(727.3691), 28.7 min
Gene.9575::comp2720_seq0::g.9575::m.9575	NADH	68	49738	5	0	3	0	7.4	6.34	369	6	1	1	1154.52	1153.51	1	1153.51	-0.001	0	30.8	0.046	E	MFWNESDLI	N			Cmpd 277, AutoMSn(1154.5176), 18.7 min
Gene.9575::comp2720_seq0::g.9575::m.9575	NADH	68	49738	5	0	3	0	7.4	6.34	370	4	1	1	1154.52	1153.51	1	1153.51	0.0003	0	36.92	0.011	E	MFWNESDLI	N			Cmpd 274, AutoMSn(1154.5189), 18.6 min
Gene.9575::comp2720_seq0::g.9575::m.9575	NADH	68	49738	5	0	3	0	7.4	6.34	383	5	1	1	390.187	1167.54	3	1167.59	-0.052	0	22.75	0.28	Y	YAEGNNLLKF	F			Cmpd 71, AutoMSn(390.1874), 14.1 min
Gene.9575::comp2720_seq0::g.9575::m.9575	NADH	68	49738	5	0	3	0	7.4	6.34	660	4	1	1	792.858	1583.7	2	1583.75	-0.0493	0	24.49	0.22	G	EVKLAEPPNFDYY	A			Cmpd 152, AutoMSn(792.8580), 15.9 min
Gene.9575::comp2720_seq0::g.9575::m.9575	NADH	68	49738	5	0	3	0	7.4	6.34	661	4	1	1	792.86	1583.7	2	1583.75	-0.0461	0	24.12	0.24	G	EVKLAEPPNFDYY	A			Cmpd 149, AutoMSn(792.8596), 15.8 min
Gene.5584::comp1534_seq1::g.5584::m.5584	Uncharacterized protein OS=Schistosoma mansoni GN=Smp_036930 PE=4 SV=1	57	56291	2	0	2	0	2.8	5.22	153	2	1	1	671.336	670.329	1	670.354	-0.0248	0	33.98	0.019	S	EIIDSI	G	Glu->pyro-Glu (N-term E)	4.000000.0	Cmpd 86, AutoMSn(671.3363), 14.4 min
Gene.5584::comp1534_seq1::g.5584::m.5584	Uncharacterized protein OS=Schistosoma mansoni GN=Smp_036930 PE=4 SV=1	57	56291	2	0	2	0	2.8	5.22	252	2	0	1	476.894	951.773	2	952.331	-0.5572	0	37.88	0.016	S	YFETCMGS	V	Oxidation (M)	0.00000500.0	Cmpd 21, AutoMSn(476.8940), 13.0 min
Gene.18188::comp5380_seq1::g.18188::m.18188	Uncharacterized protein OS=Opisthorchis viverrini GN=T265_10568 PE=4 SV=1	77	176985	5	0	4	0	2.9	8.43	387	2	1	1	589.315	1176.61	2	1176.62	-0.0067	0	23.9	0.23	E	PYDIPKAMKV	H	Oxidation (M)	0.0000000500.0	Cmpd 253, AutoMSn(589.3146), 18.1 min
Gene.18188::comp5380_seq1::g.18188::m.18188	Uncharacterized protein OS=Opisthorchis viverrini GN=T265_10568 PE=4 SV=1	77	176985	5	0	4	0	2.9	8.43	410	10	1	1	602.292	1202.57	2	1202.47	0.1012	0	24.02	0.23	D	MVLLDMMCES	N	2 Oxidation (M)	0.0000055000.0	Cmpd 363, AutoMSn(602.2924), 20.6 min
Gene.18188::comp5380_seq1::g.18188::m.18188	Uncharacterized protein OS=Opisthorchis viverrini GN=T265_10568 PE=4 SV=1	77	176985	5	0	4	0	2.9	8.43	539	8	0	1	706.892	1411.77	2	1411.78	-0.0097	0	39.21	0.007	A	VTNVGQVGELAGRL	C			Cmpd 285, AutoMSn(706.8916), 18.9 min
Gene.18188::comp5380_seq1::g.18188::m.18188	Uncharacterized protein OS=Opisthorchis viverrini GN=T265_10568 PE=4 SV=1	77	176985	5	0	4	0	2.9	8.43	546	8	0	1	712.831	1423.65	2	1423.79	-0.1467	0	30.27	0.054	S	QKFKFQISDKR	T			Cmpd 310, AutoMSn(712.8307), 19.4 min
Gene.18188::comp5380_seq1::g.18188::m.18188	Uncharacterized protein OS=Opisthorchis viverrini GN=T265_10568 PE=4 SV=1	77	176985	5	0	4	0	2.9	8.43	547	4	1	1	712.831	1423.65	2	1423.79	-0.146	0	30.76	0.049	S	QKFKFQISDKR	T			Cmpd 306, AutoMSn(712.8310), 19.3 min
Gene.1382::comp344_seq1::g.1382::m.1382	SJCHGC05983 protein OS=Schistosoma japonicum PE=2 SV=1	56	36121	2	0	2	0	6.4	6.7	228	5	0	1	452.75	903.486	2	903.477	0.0086	0	31.23	0.044	L	SDVVNSRK	H			Cmpd 162, AutoMSn(452.7503), 16.1 min
Gene.1382::comp344_seq1::g.1382::m.1382	SJCHGC05983 protein OS=Schistosoma japonicum PE=2 SV=1	56	36121	2	0	2	0	6.4	6.7	72	1	1	1	415.208	1242.6	3	1242.57	0.03	0	27.74	0.25	D	AYSSIDAKNSST	S			Cmpd 993, AutoMSn(415.2082), 35.0 min
Gene.22916::comp7178_seq6::g.22916::m.22916	Retinoid X receptor 1 OS=Schistosoma japonicum PE=2 SV=1	66	56203	4	0	3	0	7.9	6.07	320	3	0	1	531.277	1060.54	2	1060.59	-0.052	0	37.56	0.01	S	VISEPFTRL	L			Cmpd 132, AutoMSn(531.2771), 15.5 min
Gene.22916::comp7178_seq6::g.22916::m.22916	Retinoid X receptor 1 OS=Schistosoma japonicum PE=2 SV=1	66	56203	4	0	3	0	7.9	6.07	656	4	0	1	787.912	1573.81	2	1573.77	0.035	0	21.87	0.39	G	VISCEGCKGFFKRT	V			Cmpd 242, AutoMSn(787.9120), 17.9 min
Gene.22916::comp7178_seq6::g.22916::m.22916	Retinoid X receptor 1 OS=Schistosoma japonicum PE=2 SV=1	66	56203	4	0	3	0	7.9	6.07	658	9	0	1	525.612	1573.82	3	1573.77	0.0411	0	25.33	0.18	G	VISCEGCKGFFKRT	V			Cmpd 241, AutoMSn(525.6125), 17.9 min
Gene.22916::comp7178_seq6::g.22916::m.22916	Retinoid X receptor 1 OS=Schistosoma japonicum PE=2 SV=1	66	56203	4	0	3	0	7.9	6.07	806	9	1	1	992.448	1982.88	2	1982.94	-0.0631	0	21.42	0.5	R	FEQCLAKGMKKEAVQEE	R	Oxidation (M)	0.00000000500000000.0	Cmpd 919, AutoMSn(992.4478), 33.1 min
Gene.6191::comp1726_seq0::g.6191::m.6191	SJCHGC06587 protein OS=Schistosoma japonicum PE=2 SV=1	56	27184	6	0	2	0	7.9	9.11	185	1	1	1	787.417	786.409	1	786.431	-0.0215	0	35.8	0.015	V	ELCLKSI	P	Glu->pyro-Glu (N-term E)	4.0000000.0	Cmpd 337, AutoMSn(787.4167), 20.0 min
Gene.6191::comp1726_seq0::g.6191::m.6191	SJCHGC06587 protein OS=Schistosoma japonicum PE=2 SV=1	56	27184	6	0	2	0	7.9	9.11	186	1	1	1	787.418	786.41	1	786.431	-0.0207	0	35.78	0.015	V	ELCLKSI	P	Glu->pyro-Glu (N-term E)	4.0000000.0	Cmpd 342, AutoMSn(787.4175), 20.2 min
Gene.6191::comp1726_seq0::g.6191::m.6191	SJCHGC06587 protein OS=Schistosoma japonicum PE=2 SV=1	56	27184	6	0	2	0	7.9	9.11	187	1	1	1	787.418	786.411	1	786.431	-0.0202	0	35.85	0.015	V	ELCLKSI	P	Glu->pyro-Glu (N-term E)	4.0000000.0	Cmpd 339, AutoMSn(787.4180), 20.1 min
Gene.6191::comp1726_seq0::g.6191::m.6191	SJCHGC06587 protein OS=Schistosoma japonicum PE=2 SV=1	56	27184	6	0	2	0	7.9	9.11	498	5	0	1	671.846	1341.68	2	1341.75	-0.0735	0	31.91	0.037	N	VIDLSNNQITII	P			Cmpd 438, AutoMSn(671.8457), 22.3 min
Gene.6191::comp1726_seq0::g.6191::m.6191	SJCHGC06587 protein OS=Schistosoma japonicum PE=2 SV=1	56	27184	6	0	2	0	7.9	9.11	499	3	0	1	671.846	1341.68	2	1341.75	-0.0721	0	31.97	0.036	N	VIDLSNNQITII	P			Cmpd 435, AutoMSn(671.8464), 22.2 min
Gene.6191::comp1726_seq0::g.6191::m.6191	SJCHGC06587 protein OS=Schistosoma japonicum PE=2 SV=1	56	27184	6	0	2	0	7.9	9.11	500	3	0	1	671.846	1341.68	2	1341.75	-0.0721	0	31.9	0.037	N	VIDLSNNQITII	P			Cmpd 432, AutoMSn(671.8464), 22.2 min
Gene.14528::comp4201_seq1::g.14528::m.14528	Bifunctional protein NCOAT OS=Schistosoma haematobium GN=MS3_06552 PE=4 SV=1	46	48394	5	0	1	0	2.3	4.88	312	1	1	1	1060.51	1059.5	1	1059.54	-0.0403	0	52.25	0.00034	V	NSVAVTLEDL	E			Cmpd 478, AutoMSn(1060.5118), 23.2 min
Gene.14528::comp4201_seq1::g.14528::m.14528	Bifunctional protein NCOAT OS=Schistosoma haematobium GN=MS3_06552 PE=4 SV=1	46	48394	5	0	1	0	2.3	4.88	313	1	1	1	1060.51	1059.51	1	1059.54	-0.0392	0	45.79	0.0015	V	NSVAVTLEDL	E			Cmpd 484, AutoMSn(1060.5128), 23.3 min
Gene.14528::comp4201_seq1::g.14528::m.14528	Bifunctional protein NCOAT OS=Schistosoma haematobium GN=MS3_06552 PE=4 SV=1	46	48394	5	0	1	0	2.3	4.88	314	1	1	1	1060.51	1059.51	1	1059.54	-0.0388	0	52.25	0.00034	V	NSVAVTLEDL	E			Cmpd 481, AutoMSn(1060.5133), 23.3 min
Gene.14528::comp4201_seq1::g.14528::m.14528	Bifunctional protein NCOAT OS=Schistosoma haematobium GN=MS3_06552 PE=4 SV=1	46	48394	5	0	1	0	2.3	4.88	315	1	1	1	530.761	1059.51	2	1059.54	-0.0364	0	39.59	0.0062	V	NSVAVTLEDL	E			Cmpd 479, AutoMSn(530.7615), 23.2 min
Gene.14528::comp4201_seq1::g.14528::m.14528	Bifunctional protein NCOAT OS=Schistosoma haematobium GN=MS3_06552 PE=4 SV=1	46	48394	5	0	1	0	2.3	4.88	316	1	1	1	530.762	1059.51	2	1059.54	-0.0347	0	51.3	0.00042	V	NSVAVTLEDL	E			Cmpd 482, AutoMSn(530.7623), 23.3 min
Gene.429::comp71_seq2::g.429::m.429	Putative cation transporting ATPase OS=Schistosoma mansoni GN=Smp_172750 PE=4 SV=1	66	103376	3	0	3	0	4.2	7.3	402	2	0	1	397.22	1188.64	3	1188.61	0.0327	0	36.08	0.014	G	VLSGDPLDVKM	F	Oxidation (M)	0.00000000005.0	Cmpd 39, AutoMSn(397.2202), 13.4 min
Gene.429::comp71_seq2::g.429::m.429	Putative cation transporting ATPase OS=Schistosoma mansoni GN=Smp_172750 PE=4 SV=1	66	103376	3	0	3	0	4.2	7.3	417	3	1	1	405.57	1213.69	3	1213.59	0.1002	0	32.14	0.036	P	TMRLLSMVTM	I	2 Oxidation (M)	0.0500000005.0	Cmpd 326, AutoMSn(405.5696), 19.8 min
Gene.429::comp71_seq2::g.429::m.429	Putative cation transporting ATPase OS=Schistosoma mansoni GN=Smp_172750 PE=4 SV=1	66	103376	3	0	3	0	4.2	7.3	806	6	0	1	992.448	1982.88	2	1983.09	-0.2125	0	22.89	0.36	V	MENRLKPESGPVIKTLR	Q	Oxidation (M)	0.50000000000000000.0	Cmpd 919, AutoMSn(992.4478), 33.1 min
Gene.5499::comp1497_seq1::g.5499::m.5499	Non-specific serine/threonine protein kinase OS=Schistosoma japonicum GN=SNF1A PE=2 SV=1	65	71825	4	0	3	0	4	8.11	256	4	0	1	477.882	953.75	2	954.391	-0.6406	0	38.26	0.014	R	HQTMEFF	E	Oxidation (M)	0.0005000.0	Cmpd 24, AutoMSn(477.8823), 13.0 min
Gene.5499::comp1497_seq1::g.5499::m.5499	Non-specific serine/threonine protein kinase OS=Schistosoma japonicum GN=SNF1A PE=2 SV=1	65	71825	4	0	3	0	4	8.11	334	1	1	1	544.754	1087.49	2	1086.72	0.7767	0	30.72	0.048	H	IPTLFKKIK	A			Cmpd 166, AutoMSn(544.7539), 16.2 min
Gene.5499::comp1497_seq1::g.5499::m.5499	Non-specific serine/threonine protein kinase OS=Schistosoma japonicum GN=SNF1A PE=2 SV=1	65	71825	4	0	3	0	4	8.11	335	1	1	1	544.755	1087.49	2	1086.72	0.7782	0	30.57	0.05	H	IPTLFKKIK	A			Cmpd 169, AutoMSn(544.7546), 16.3 min
Gene.5499::comp1497_seq1::g.5499::m.5499	Non-specific serine/threonine protein kinase OS=Schistosoma japonicum GN=SNF1A PE=2 SV=1	65	71825	4	0	3	0	4	8.11	341	7	1	1	551.803	1101.59	2	1101.55	0.0416	0	19.9	0.58	P	PLSRTLDPMG	D	Oxidation (M)	0.0000000050.0	Cmpd 520, AutoMSn(551.8025), 24.1 min
Gene.26765::comp9793_seq0::g.26765::m.26765	Coiled-coil domain-containing protein 81 OS=Schistosoma haematobium GN=MS3_06448 PE=4 SV=1	45	28409	1	0	1	0	4.7	8.7	539	3	0	1	706.892	1411.77	2	1411.82	-0.0501	0	45.14	0.0018	A	EIIFNDIGKLRI	H	Glu->pyro-Glu (N-term E)	4.000000000000.0	Cmpd 285, AutoMSn(706.8916), 18.9 min
Gene.12857::comp3627_seq2::g.12857::m.12857	Putative helicase OS=Schistosoma mansoni GN=Smp_128890.2 PE=4 SV=1	65	119316	6	0	3	0	2.5	6.27	312	9	0	0	1060.51	1059.5	1	1059.45	0.0502	0	36.08	0.014	A	ADANCPLEDL	L			Cmpd 478, AutoMSn(1060.5118), 23.2 min
Gene.12857::comp3627_seq2::g.12857::m.12857	Putative helicase OS=Schistosoma mansoni GN=Smp_128890.2 PE=4 SV=1	65	119316	6	0	3	0	2.5	6.27	314	9	0	0	1060.51	1059.51	1	1059.45	0.0517	0	36.32	0.013	A	ADANCPLEDL	L			Cmpd 481, AutoMSn(1060.5133), 23.3 min
Gene.12857::comp3627_seq2::g.12857::m.12857	Putative helicase OS=Schistosoma mansoni GN=Smp_128890.2 PE=4 SV=1	65	119316	6	0	3	0	2.5	6.27	358	4	1	0	1131.55	1130.54	1	1130.49	0.0513	0	32.3	0.034	L	AADANCPLEDL	L			Cmpd 503, AutoMSn(1131.5499), 23.7 min
Gene.12857::comp3627_seq2::g.12857::m.12857	Putative helicase OS=Schistosoma mansoni GN=Smp_128890.2 PE=4 SV=1	65	119316	6	0	3	0	2.5	6.27	359	5	1	0	1131.55	1130.54	1	1130.49	0.0522	0	36.35	0.013	L	AADANCPLEDL	L			Cmpd 500, AutoMSn(1131.5508), 23.7 min
Gene.12857::comp3627_seq2::g.12857::m.12857	Putative helicase OS=Schistosoma mansoni GN=Smp_128890.2 PE=4 SV=1	65	119316	6	0	3	0	2.5	6.27	360	9	1	0	566.28	1130.55	2	1130.49	0.0549	0	18.03	0.9	L	AADANCPLEDL	L			Cmpd 499, AutoMSn(566.2804), 23.7 min
Gene.12857::comp3627_seq2::g.12857::m.12857	Putative helicase OS=Schistosoma mansoni GN=Smp_128890.2 PE=4 SV=1	65	119316	6	0	3	0	2.5	6.27	711	9	1	0	571.946	1712.82	3	1712.88	-0.0681	0	22.2	0.37	D	TLKSGQFLSVMNILM	Q	2 Oxidation (M)	0.000000000050005.0	Cmpd 130, AutoMSn(571.9459), 15.4 min
Gene.2934::comp764_seq3::g.2934::m.2934	Putative calpain 4, 6, 7, invertebrate OS=Schistosoma mansoni GN=Smp_141280 PE=4 SV=1	75	44097	5	0	4	0	14.1	4.56	548	4	1	1	475.583	1423.73	3	1423.73	-0.0024	0	26.52	0.13	V	TKHAEILEQELN	E			Cmpd 171, AutoMSn(475.5834), 16.3 min
Gene.2934::comp764_seq3::g.2934::m.2934	Putative calpain 4, 6, 7, invertebrate OS=Schistosoma mansoni GN=Smp_141280 PE=4 SV=1	75	44097	5	0	4	0	14.1	4.56	778	1	1	1	627.63	1879.87	3	1880.64	-0.7751	0	24.69	0.22	E	EEEEEEDEEVEENED	I			Cmpd 569, AutoMSn(627.6303), 25.2 min
Gene.2934::comp764_seq3::g.2934::m.2934	Putative calpain 4, 6, 7, invertebrate OS=Schistosoma mansoni GN=Smp_141280 PE=4 SV=1	75	44097	5	0	4	0	14.1	4.56	973	1	1	1	1224.78	2447.56	2	2447.31	0.2451	0	25.06	0.38	A	LTKEIIAGSISIPYRLGYGFSY	A			Cmpd 673, AutoMSn(1224.7848), 27.6 min
Gene.2934::comp764_seq3::g.2934::m.2934	Putative calpain 4, 6, 7, invertebrate OS=Schistosoma mansoni GN=Smp_141280 PE=4 SV=1	75	44097	5	0	4	0	14.1	4.56	975	4	1	1	1224.79	2447.56	2	2447.31	0.2492	0	28.64	0.17	A	LTKEIIAGSISIPYRLGYGFSY	A			Cmpd 676, AutoMSn(1224.7869), 27.6 min
Gene.2934::comp764_seq3::g.2934::m.2934	Putative calpain 4, 6, 7, invertebrate OS=Schistosoma mansoni GN=Smp_141280 PE=4 SV=1	75	44097	5	0	4	0	14.1	4.56	1002	7	1	1	1249.12	2496.23	2	2495.88	0.3428	0	24.09	0.26	Q	IEEDEEEEEEEDEEVEENED	I			Cmpd 760, AutoMSn(1249.1202), 29.5 min
Gene.4448::comp1214_seq2::g.4448::m.4448	ATP-dependent 6-phosphofructokinase OS=Schistosoma japonicum GN=Pfk PE=2 SV=1	85	87066	7	0	5	0	6.7	6.19	208	5	1	1	433.206	864.397	2	864.383	0.014	0	30.01	0.053	Q	VAEAMKNC	D			Cmpd 116, AutoMSn(433.2059), 15.1 min
Gene.4448::comp1214_seq2::g.4448::m.4448	ATP-dependent 6-phosphofructokinase OS=Schistosoma japonicum GN=Pfk PE=2 SV=1	85	87066	7	0	5	0	6.7	6.19	209	5	1	1	433.207	864.399	2	864.383	0.0156	0	29.88	0.054	Q	VAEAMKNC	D			Cmpd 112, AutoMSn(433.2067), 15.0 min
Gene.4448::comp1214_seq2::g.4448::m.4448	ATP-dependent 6-phosphofructokinase OS=Schistosoma japonicum GN=Pfk PE=2 SV=1	85	87066	7	0	5	0	6.7	6.19	210	7	1	1	433.207	864.4	2	864.383	0.0169	0	29.91	0.054	Q	VAEAMKNC	D			Cmpd 108, AutoMSn(433.2074), 14.9 min
Gene.4448::comp1214_seq2::g.4448::m.4448	ATP-dependent 6-phosphofructokinase OS=Schistosoma japonicum GN=Pfk PE=2 SV=1	85	87066	7	0	5	0	6.7	6.19	351	3	1	1	1118.29	1117.28	1	1116.58	0.7081	0	27.98	0.17	C	FILEVMGRH	C	Oxidation (M)	0.000005000.0	Cmpd 938, AutoMSn(1118.2904), 33.6 min
Gene.4448::comp1214_seq2::g.4448::m.4448	ATP-dependent 6-phosphofructokinase OS=Schistosoma japonicum GN=Pfk PE=2 SV=1	85	87066	7	0	5	0	6.7	6.19	608	4	0	1	1488.07	1487.06	1	1486.72	0.3464	0	27.17	0.22	H	QRCFILEVMGRH	C	Gln->pyro-Glu (N-term Q); Oxidation (M)	3.000000005000.0	Cmpd 934, AutoMSn(1488.0710), 33.5 min
Gene.4448::comp1214_seq2::g.4448::m.4448	ATP-dependent 6-phosphofructokinase OS=Schistosoma japonicum GN=Pfk PE=2 SV=1	85	87066	7	0	5	0	6.7	6.19	643	8	1	1	777.868	1553.72	2	1553.67	0.0532	0	22.73	0.32	R	HCGYLALVASMACEA	D	Oxidation (M)	0.000000000050000.0	Cmpd 301, AutoMSn(777.8677), 19.2 min
Gene.4448::comp1214_seq2::g.4448::m.4448	ATP-dependent 6-phosphofructokinase OS=Schistosoma japonicum GN=Pfk PE=2 SV=1	85	87066	7	0	5	0	6.7	6.19	855	7	1	1	1044.9	2087.79	2	2088.06	-0.266	0	26.09	0.26	R	GCKPITCEDVKNLIVSELQ	L			Cmpd 971, AutoMSn(1044.9040), 34.3 min
Gene.23463::comp7467_seq1::g.23463::m.23463	DNA polymerase OS=Schistosoma haematobium GN=MS3_08670 PE=3 SV=1	94	184648	8	0	6	0	5.2	6.61	108	1	1	0	570.337	569.33	1	569.252	0.0777	0	12.36	2.4	I	CFTTV	D			Cmpd 852, AutoMSn(570.3369), 31.6 min
Gene.23463::comp7467_seq1::g.23463::m.23463	DNA polymerase OS=Schistosoma haematobium GN=MS3_08670 PE=3 SV=1	94	184648	8	0	6	0	5.2	6.61	534	6	1	1	697.835	1393.66	2	1393.68	-0.0251	0	21.84	0.38	H	FDRLLSHSAFAM	V			Cmpd 1113, AutoMSn(697.8354), 37.9 min
Gene.23463::comp7467_seq1::g.23463::m.23463	DNA polymerase OS=Schistosoma haematobium GN=MS3_08670 PE=3 SV=1	94	184648	8	0	6	0	5.2	6.61	670	1	1	1	804.405	1606.8	2	1606.79	0.0065	0	30.85	0.048	D	CLGLDPSGYRRSNVA	T			Cmpd 1061, AutoMSn(804.4048), 36.7 min
Gene.23463::comp7467_seq1::g.23463::m.23463	DNA polymerase OS=Schistosoma haematobium GN=MS3_08670 PE=3 SV=1	94	184648	8	0	6	0	5.2	6.61	671	2	1	1	804.406	1606.8	2	1606.79	0.0082	0	18.24	0.88	D	CLGLDPSGYRRSNVA	T			Cmpd 1064, AutoMSn(804.4057), 36.7 min
Gene.23463::comp7467_seq1::g.23463::m.23463	DNA polymerase OS=Schistosoma haematobium GN=MS3_08670 PE=3 SV=1	94	184648	8	0	6	0	5.2	6.61	700	9	1	1	843.931	1685.85	2	1685.89	-0.044	0	29.47	0.068	C	GNVLSRTLSGGRAERN	E			Cmpd 501, AutoMSn(843.9313), 23.7 min
Gene.23463::comp7467_seq1::g.23463::m.23463	DNA polymerase OS=Schistosoma haematobium GN=MS3_08670 PE=3 SV=1	94	184648	8	0	6	0	5.2	6.61	701	8	1	1	843.932	1685.85	2	1685.89	-0.0424	0	29.33	0.07	C	GNVLSRTLSGGRAERN	E			Cmpd 506, AutoMSn(843.9321), 23.8 min
Gene.23463::comp7467_seq1::g.23463::m.23463	DNA polymerase OS=Schistosoma haematobium GN=MS3_08670 PE=3 SV=1	94	184648	8	0	6	0	5.2	6.61	782	5	0	1	631.359	1891.05	3	1891.03	0.0226	0	33.06	0.034	S	DLMKVPPAPPLCLAAINI	K	Oxidation (M)	0.005000000000000000.0	Cmpd 271, AutoMSn(631.3585), 18.6 min
Gene.23463::comp7467_seq1::g.23463::m.23463	DNA polymerase OS=Schistosoma haematobium GN=MS3_08670 PE=3 SV=1	94	184648	8	0	6	0	5.2	6.61	874	4	1	1	721.022	2160.04	3	2159.95	0.096	0	26.04	0.16	W	MTCEDPACAIITRSLHCPPS	S	Oxidation (M)	0.50000000000000000000.0	Cmpd 223, AutoMSn(721.0217), 17.5 min
Gene.12743::comp3599_seq0::g.12743::m.12743	Glycosyltransferase 14 family member, putative OS=Schistosoma mansoni GN=Smp_127370 PE=4 SV=1	64	51524	3	0	3	0	11.3	9.4	256	1	0	1	477.882	953.75	2	954.492	-0.7424	0	50.1	0.00091	L	TKRQEFF	V			Cmpd 24, AutoMSn(477.8823), 13.0 min
Gene.12743::comp3599_seq0::g.12743::m.12743	Glycosyltransferase 14 family member, putative OS=Schistosoma mansoni GN=Smp_127370 PE=4 SV=1	64	51524	3	0	3	0	11.3	9.4	951	9	1	1	780.395	2338.16	3	2338.08	0.0823	0	21.43	0.47	Y	QNLDMTFTQICESLLNIEPN	Q	Oxidation (M)	0.00005000000000000000.0	Cmpd 738, AutoMSn(780.3954), 29.0 min
Gene.12743::comp3599_seq0::g.12743::m.12743	Glycosyltransferase 14 family member, putative OS=Schistosoma mansoni GN=Smp_127370 PE=4 SV=1	64	51524	3	0	3	0	11.3	9.4	1114	9	1	1	910.688	2729.04	3	2728.39	0.6537	0	17.52	2.1	I	LREEQYLRKIPDEMFLSTLAYN	P			Cmpd 663, AutoMSn(910.6883), 27.3 min
Gene.12210::comp3466_seq1::g.12210::m.12210	Thyroid receptor-interacting protein 11 OS=Schistosoma haematobium GN=MS3_00632 PE=4 SV=1	54	97469	3	0	2	0	2	4.94	153	1	0	1	671.336	670.329	1	670.3	0.0294	0	40.3	0.0043	Q	TCFTSL	S			Cmpd 86, AutoMSn(671.3363), 14.4 min
Gene.12210::comp3466_seq1::g.12210::m.12210	Thyroid receptor-interacting protein 11 OS=Schistosoma haematobium GN=MS3_00632 PE=4 SV=1	54	97469	3	0	2	0	2	4.94	471	7	1	1	657.315	1312.62	2	1312.66	-0.0392	0	24.96	0.18	L	LGFSEEDYLKI	G			Cmpd 126, AutoMSn(657.3152), 15.3 min
Gene.12210::comp3466_seq1::g.12210::m.12210	Thyroid receptor-interacting protein 11 OS=Schistosoma haematobium GN=MS3_00632 PE=4 SV=1	54	97469	3	0	2	0	2	4.94	472	7	1	1	657.316	1312.62	2	1312.66	-0.0384	0	25.26	0.17	L	LGFSEEDYLKI	G			Cmpd 122, AutoMSn(657.3156), 15.2 min
Gene.15128::comp4365_seq0::g.15128::m.15128	Fumarate hydratase 1 OS=Schistosoma japonicum GN=Fh1 PE=2 SV=1	74	53668	5	0	4	0	9.6	6.4	205	5	1	1	430.704	859.394	2	859.484	-0.0893	0	25.49	0.17	T	KLDKMPL	Q	Oxidation (M)	0.0000500.0	Cmpd 229, AutoMSn(430.7045), 17.6 min
Gene.15128::comp4365_seq0::g.15128::m.15128	Fumarate hydratase 1 OS=Schistosoma japonicum GN=Fh1 PE=2 SV=1	74	53668	5	0	4	0	9.6	6.4	250	9	0	1	474.732	947.45	2	947.463	-0.0131	0	28.48	0.081	S	LGSVMVPTE	R	Oxidation (M)	0.000050000.0	Cmpd 42, AutoMSn(474.7324), 13.4 min
Gene.15128::comp4365_seq0::g.15128::m.15128	Fumarate hydratase 1 OS=Schistosoma japonicum GN=Fh1 PE=2 SV=1	74	53668	5	0	4	0	9.6	6.4	699	8	1	1	559.296	1674.87	3	1674.87	0.0019	0	18.94	0.77	L	EQIQEYVNKSLMLV	T	Glu->pyro-Glu (N-term E)	4.00000000000000.0	Cmpd 374, AutoMSn(559.2962), 20.8 min
Gene.15128::comp4365_seq0::g.15128::m.15128	Fumarate hydratase 1 OS=Schistosoma japonicum GN=Fh1 PE=2 SV=1	74	53668	5	0	4	0	9.6	6.4	797	9	0	1	981.466	1960.92	2	1961.12	-0.2036	0	19.61	0.7	L	SAKLVYHASKFKKGLRE	S			Cmpd 916, AutoMSn(981.4660), 33.1 min
Gene.15128::comp4365_seq0::g.15128::m.15128	Fumarate hydratase 1 OS=Schistosoma japonicum GN=Fh1 PE=2 SV=1	74	53668	5	0	4	0	9.6	6.4	798	1	1	1	654.649	1960.92	3	1961.12	-0.1974	0	30.39	0.058	L	SAKLVYHASKFKKGLRE	S			Cmpd 915, AutoMSn(654.6485), 33.0 min
Gene.21689::comp6659_seq0::g.21689::m.21689	Uncharacterized protein OS=Schistosoma margrebowiei PE=4 SV=1	114	397881	13	0	8	0	3.7	5.96	296	1	1	1	1042.52	1041.51	1	1041.55	-0.0392	0	33.26	0.025	L	ISTSKVNFF	H			Cmpd 703, AutoMSn(1042.5176), 28.2 min
Gene.21689::comp6659_seq0::g.21689::m.21689	Uncharacterized protein OS=Schistosoma margrebowiei PE=4 SV=1	114	397881	13	0	8	0	3.7	5.96	297	1	1	1	1042.52	1041.51	1	1041.55	-0.0382	0	26.55	0.12	L	ISTSKVNFF	H			Cmpd 705, AutoMSn(1042.5185), 28.3 min
Gene.21689::comp6659_seq0::g.21689::m.21689	Uncharacterized protein OS=Schistosoma margrebowiei PE=4 SV=1	114	397881	13	0	8	0	3.7	5.96	298	1	1	1	521.765	1041.51	2	1041.55	-0.0346	0	35.42	0.015	L	ISTSKVNFF	H			Cmpd 706, AutoMSn(521.7647), 28.3 min
Gene.21689::comp6659_seq0::g.21689::m.21689	Uncharacterized protein OS=Schistosoma margrebowiei PE=4 SV=1	114	397881	13	0	8	0	3.7	5.96	299	2	1	1	521.765	1041.52	2	1041.55	-0.0339	0	29.76	0.056	L	ISTSKVNFF	H			Cmpd 704, AutoMSn(521.7651), 28.2 min
Gene.21689::comp6659_seq0::g.21689::m.21689	Uncharacterized protein OS=Schistosoma margrebowiei PE=4 SV=1	114	397881	13	0	8	0	3.7	5.96	590	3	0	1	737.369	1472.72	2	1472.76	-0.04	0	34.33	0.022	P	TDKNQLWTNQLI	N			Cmpd 480, AutoMSn(737.3685), 23.2 min
Gene.21689::comp6659_seq0::g.21689::m.21689	Uncharacterized protein OS=Schistosoma margrebowiei PE=4 SV=1	114	397881	13	0	8	0	3.7	5.96	591	2	1	1	737.369	1472.72	2	1472.76	-0.0396	0	32.97	0.029	P	TDKNQLWTNQLI	N			Cmpd 483, AutoMSn(737.3687), 23.3 min
Gene.21689::comp6659_seq0::g.21689::m.21689	Uncharacterized protein OS=Schistosoma margrebowiei PE=4 SV=1	114	397881	13	0	8	0	3.7	5.96	592	2	0	1	737.37	1472.72	2	1472.76	-0.0377	0	32.97	0.029	P	TDKNQLWTNQLI	N			Cmpd 486, AutoMSn(737.3696), 23.4 min
Gene.21689::comp6659_seq0::g.21689::m.21689	Uncharacterized protein OS=Schistosoma margrebowiei PE=4 SV=1	114	397881	13	0	8	0	3.7	5.96	721	1	1	1	870.432	1738.85	2	1738.8	0.0467	0	24.35	0.22	Y	NSSSKSRHNSSFTPGF	L			Cmpd 449, AutoMSn(870.4318), 22.5 min
Gene.21689::comp6659_seq0::g.21689::m.21689	Uncharacterized protein OS=Schistosoma margrebowiei PE=4 SV=1	114	397881	13	0	8	0	3.7	5.96	771	6	0	1	931.502	1860.99	2	1860.9	0.0848	0	12.22	3.8	F	LSMLYQHAQNPVASSSL	S	Oxidation (M)	0.00500000000000000.0	Cmpd 581, AutoMSn(931.5016), 25.5 min
Gene.21689::comp6659_seq0::g.21689::m.21689	Uncharacterized protein OS=Schistosoma margrebowiei PE=4 SV=1	114	397881	13	0	8	0	3.7	5.96	859	1	1	1	1048.01	2094	2	2094.22	-0.2226	0	33.17	0.031	S	SILGTLLKSIFSYKHFKL	T			Cmpd 671, AutoMSn(1048.0080), 27.5 min
Gene.21689::comp6659_seq0::g.21689::m.21689	Uncharacterized protein OS=Schistosoma margrebowiei PE=4 SV=1	114	397881	13	0	8	0	3.7	5.96	970	9	1	1	811.081	2430.22	3	2430.3	-0.0761	0	23.75	0.28	T	STQFSHLSNIIKIFMNILLDP	V			Cmpd 728, AutoMSn(811.0813), 28.8 min
Gene.21689::comp6659_seq0::g.21689::m.21689	Uncharacterized protein OS=Schistosoma margrebowiei PE=4 SV=1	114	397881	13	0	8	0	3.7	5.96	1004	7	1	1	833.083	2496.23	3	2497	-0.768	0	18.61	0.92	R	WCMSFTSCVWMPNLDCLDSMI	M	Oxidation (M)	0.000000000000000000050.0	Cmpd 1014, AutoMSn(833.0831), 35.5 min
Gene.21689::comp6659_seq0::g.21689::m.21689	Uncharacterized protein OS=Schistosoma margrebowiei PE=4 SV=1	114	397881	13	0	8	0	3.7	5.96	1107	9	1	1	891.713	2672.12	3	2671.53	0.5926	0	21.26	0.76	S	YKHFKLTLRTLFILFKYIPGSS	Y			Cmpd 727, AutoMSn(891.7133), 28.8 min
Gene.23873::comp7633_seq0::g.23873::m.23873	Tyrosine-protein kinase OS=Schistosoma japonicum PE=2 SV=2	84	135662	8	0	5	0	5.4	8.17	112	5	1	0	573.313	572.305	1	572.292	0.0136	0	20.79	0.51	K	RPDVS	V			Cmpd 118, AutoMSn(573.3127), 15.1 min
Gene.23873::comp7633_seq0::g.23873::m.23873	Tyrosine-protein kinase OS=Schistosoma japonicum PE=2 SV=2	84	135662	8	0	5	0	5.4	8.17	519	1	1	1	1382.73	1381.73	1	1381.6	0.1316	0	27.49	0.1	I	CISTHHHHHHH	Q			Cmpd 1155, AutoMSn(1382.7348), 39.8 min
Gene.23873::comp7633_seq0::g.23873::m.23873	Tyrosine-protein kinase OS=Schistosoma japonicum PE=2 SV=2	84	135662	8	0	5	0	5.4	8.17	594	1	1	1	738.814	1475.61	2	1475.67	-0.0613	0	35.38	0.02	S	NNGQSMPPITGIMT	S	Oxidation (M)	0.00000500000000.0	Cmpd 1114, AutoMSn(738.8141), 38.0 min
Gene.23873::comp7633_seq0::g.23873::m.23873	Tyrosine-protein kinase OS=Schistosoma japonicum PE=2 SV=2	84	135662	8	0	5	0	5.4	8.17	595	8	1	1	738.815	1475.62	2	1475.67	-0.0585	0	20.76	0.56	S	NNGQSMPPITGIMT	S	Oxidation (M)	0.00000500000000.0	Cmpd 1106, AutoMSn(738.8154), 37.8 min
Gene.23873::comp7633_seq0::g.23873::m.23873	Tyrosine-protein kinase OS=Schistosoma japonicum PE=2 SV=2	84	135662	8	0	5	0	5.4	8.17	749	6	1	1	902.428	1802.84	2	1802.85	-0.0093	0	22.96	0.31	F	AKISDFGMSKALNFGSD	Y	Oxidation (M)	0.00000005000000000.0	Cmpd 892, AutoMSn(902.4280), 32.5 min
Gene.23873::comp7633_seq0::g.23873::m.23873	Tyrosine-protein kinase OS=Schistosoma japonicum PE=2 SV=2	84	135662	8	0	5	0	5.4	8.17	896	1	0	1	735.397	2203.17	3	2203.2	-0.0274	0	28.71	0.091	E	EQFMLVLELAPLGPINKYL	K	Oxidation (M)	0.0005000000000000000.0	Cmpd 523, AutoMSn(735.3969), 24.2 min
Gene.23873::comp7633_seq0::g.23873::m.23873	Tyrosine-protein kinase OS=Schistosoma japonicum PE=2 SV=2	84	135662	8	0	5	0	5.4	8.17	897	4	0	1	735.398	2203.17	3	2203.2	-0.0238	0	26.93	0.14	E	EQFMLVLELAPLGPINKYL	K	Oxidation (M)	0.0005000000000000000.0	Cmpd 521, AutoMSn(735.3981), 24.1 min
Gene.23873::comp7633_seq0::g.23873::m.23873	Tyrosine-protein kinase OS=Schistosoma japonicum PE=2 SV=2	84	135662	8	0	5	0	5.4	8.17	898	3	0	1	735.399	2203.17	3	2203.2	-0.0215	0	27.3	0.13	E	EQFMLVLELAPLGPINKYL	K	Oxidation (M)	0.0005000000000000000.0	Cmpd 527, AutoMSn(735.3989), 24.3 min
Gene.15079::comp4359_seq0::g.15079::m.15079	Uncharacterized protein OS=Schistosoma mattheei PE=4 SV=1	53	96558	7	0	2	0	2.9	8.32	516	4	0	1	687.321	1372.63	2	1372.74	-0.1089	0	30.62	0.051	V	ANMKRRREALE	I			Cmpd 257, AutoMSn(687.3207), 18.2 min
Gene.15079::comp4359_seq0::g.15079::m.15079	Uncharacterized protein OS=Schistosoma mattheei PE=4 SV=1	53	96558	7	0	2	0	2.9	8.32	562	3	0	1	721.386	1440.76	2	1440.71	0.0485	0	33.87	0.024	E	VSATSESHVDTPIV	T			Cmpd 288, AutoMSn(721.3863), 18.9 min
Gene.15079::comp4359_seq0::g.15079::m.15079	Uncharacterized protein OS=Schistosoma mattheei PE=4 SV=1	53	96558	7	0	2	0	2.9	8.32	563	3	0	1	721.388	1440.76	2	1440.71	0.0511	0	37.22	0.011	E	VSATSESHVDTPIV	T			Cmpd 291, AutoMSn(721.3876), 19.0 min
Gene.15079::comp4359_seq0::g.15079::m.15079	Uncharacterized protein OS=Schistosoma mattheei PE=4 SV=1	53	96558	7	0	2	0	2.9	8.32	564	3	0	1	721.388	1440.76	2	1440.71	0.0516	0	37.33	0.011	E	VSATSESHVDTPIV	T			Cmpd 294, AutoMSn(721.3879), 19.1 min
Gene.15079::comp4359_seq0::g.15079::m.15079	Uncharacterized protein OS=Schistosoma mattheei PE=4 SV=1	53	96558	7	0	2	0	2.9	8.32	565	7	0	1	481.262	1440.76	3	1440.71	0.055	0	26.42	0.13	E	VSATSESHVDTPIV	T			Cmpd 293, AutoMSn(481.2622), 19.0 min
Gene.15079::comp4359_seq0::g.15079::m.15079	Uncharacterized protein OS=Schistosoma mattheei PE=4 SV=1	53	96558	7	0	2	0	2.9	8.32	566	5	0	1	481.262	1440.76	3	1440.71	0.0553	0	28.16	0.089	E	VSATSESHVDTPIV	T			Cmpd 297, AutoMSn(481.2623), 19.1 min
Gene.15079::comp4359_seq0::g.15079::m.15079	Uncharacterized protein OS=Schistosoma mattheei PE=4 SV=1	53	96558	7	0	2	0	2.9	8.32	567	6	0	1	481.262	1440.77	3	1440.71	0.0558	0	26.49	0.13	E	VSATSESHVDTPIV	T			Cmpd 296, AutoMSn(481.2624), 19.1 min
Gene.26811::comp9833_seq1::g.26811::m.26811	Uncharacterized protein OS=Schistosoma margrebowiei PE=4 SV=1	53	98969	2	0	2	0	3.3	8.72	545	1	1	0	709.393	1416.77	2	1416.7	0.0666	0	35.85	0.016	Y	SSFVREKSYAPF	K			Cmpd 260, AutoMSn(709.3925), 18.3 min
Gene.26811::comp9833_seq1::g.26811::m.26811	Uncharacterized protein OS=Schistosoma margrebowiei PE=4 SV=1	53	98969	2	0	2	0	3.3	8.72	775	5	1	0	936.261	1870.51	2	1870.97	-0.4666	0	35.38	0.035	N	ENNTNVTGRIIPESKLS	S			Cmpd 692, AutoMSn(936.2614), 28.0 min
Gene.29009::comp14221_seq0::g.29009::m.29009	Rhodopsin-like GPCR superfamily,domain-containing protein OS=Schistosoma japonicum PE=2 SV=1	73	62574	10	0	4	0	9.2	8.5	543	9	1	1	472.282	1413.82	3	1413.7	0.1199	0	16.85	1.4	I	VFQYCLPLTMVT	Y			Cmpd 154, AutoMSn(472.2818), 15.9 min
Gene.29009::comp14221_seq0::g.29009::m.29009	Rhodopsin-like GPCR superfamily,domain-containing protein OS=Schistosoma japonicum PE=2 SV=1	73	62574	10	0	4	0	9.2	8.5	598	7	0	1	738.857	1475.7	2	1475.8	-0.0984	0	21	0.47	Q	DNRITLTLPFSSI	P			Cmpd 828, AutoMSn(738.8573), 31.0 min
Gene.29009::comp14221_seq0::g.29009::m.29009	Rhodopsin-like GPCR superfamily,domain-containing protein OS=Schistosoma japonicum PE=2 SV=1	73	62574	10	0	4	0	9.2	8.5	599	2	1	1	738.858	1475.7	2	1475.8	-0.0978	0	27.49	0.11	Q	DNRITLTLPFSSI	P			Cmpd 834, AutoMSn(738.8576), 31.2 min
Gene.29009::comp14221_seq0::g.29009::m.29009	Rhodopsin-like GPCR superfamily,domain-containing protein OS=Schistosoma japonicum PE=2 SV=1	73	62574	10	0	4	0	9.2	8.5	600	5	0	1	738.858	1475.7	2	1475.8	-0.0966	0	23.96	0.24	Q	DNRITLTLPFSSI	P			Cmpd 831, AutoMSn(738.8582), 31.1 min
Gene.29009::comp14221_seq0::g.29009::m.29009	Rhodopsin-like GPCR superfamily,domain-containing protein OS=Schistosoma japonicum PE=2 SV=1	73	62574	10	0	4	0	9.2	8.5	664	7	0	1	802.92	1603.83	2	1603.87	-0.0444	0	28.7	0.08	R	ITLTLPFSSIPESSI	T			Cmpd 348, AutoMSn(802.9205), 20.3 min
Gene.29009::comp14221_seq0::g.29009::m.29009	Rhodopsin-like GPCR superfamily,domain-containing protein OS=Schistosoma japonicum PE=2 SV=1	73	62574	10	0	4	0	9.2	8.5	665	7	0	1	802.922	1603.83	2	1603.87	-0.0412	0	28.78	0.079	R	ITLTLPFSSIPESSI	T			Cmpd 354, AutoMSn(802.9221), 20.4 min
Gene.29009::comp14221_seq0::g.29009::m.29009	Rhodopsin-like GPCR superfamily,domain-containing protein OS=Schistosoma japonicum PE=2 SV=1	73	62574	10	0	4	0	9.2	8.5	666	7	0	1	802.922	1603.83	2	1603.87	-0.0408	0	28.67	0.081	R	ITLTLPFSSIPESSI	T			Cmpd 351, AutoMSn(802.9223), 20.4 min
Gene.29009::comp14221_seq0::g.29009::m.29009	Rhodopsin-like GPCR superfamily,domain-containing protein OS=Schistosoma japonicum PE=2 SV=1	73	62574	10	0	4	0	9.2	8.5	960	7	1	1	1193.88	2385.74	2	2386.21	-0.4739	0	25.72	0.34	D	QRESRILNEPFDLTTLPQTE	I			Cmpd 967, AutoMSn(1193.8767), 34.3 min
Gene.29009::comp14221_seq0::g.29009::m.29009	Rhodopsin-like GPCR superfamily,domain-containing protein OS=Schistosoma japonicum PE=2 SV=1	73	62574	10	0	4	0	9.2	8.5	961	4	1	1	1193.9	2385.78	2	2386.21	-0.4341	0	30.02	0.12	D	QRESRILNEPFDLTTLPQTE	I			Cmpd 969, AutoMSn(1193.8966), 34.3 min
Gene.29009::comp14221_seq0::g.29009::m.29009	Rhodopsin-like GPCR superfamily,domain-containing protein OS=Schistosoma japonicum PE=2 SV=1	73	62574	10	0	4	0	9.2	8.5	962	4	1	1	1193.96	2385.91	2	2386.21	-0.302	0	27.65	0.19	D	QRESRILNEPFDLTTLPQTE	I			Cmpd 964, AutoMSn(1193.9627), 34.2 min
Gene.31413::comp29178_seq0::g.31413::m.31413	Uncharacterized protein OS=Schistosoma margrebowiei PE=4 SV=1	73	75318	6	0	4	0	9.7	8.6	534	6	0	1	697.835	1393.66	2	1393.63	0.0266	0	21.84	0.38	D	SNYPHTNISMSK	F	Oxidation (M)	0.000000000500.0	Cmpd 1113, AutoMSn(697.8354), 37.9 min
Gene.31413::comp29178_seq0::g.31413::m.31413	Uncharacterized protein OS=Schistosoma margrebowiei PE=4 SV=1	73	75318	6	0	4	0	9.7	8.6	555	1	1	1	478.246	1431.72	3	1431.74	-0.0193	0	25.33	0.17	T	IRQSPFLIDETN	D			Cmpd 254, AutoMSn(478.2461), 18.2 min
Gene.31413::comp29178_seq0::g.31413::m.31413	Uncharacterized protein OS=Schistosoma margrebowiei PE=4 SV=1	73	75318	6	0	4	0	9.7	8.6	556	1	1	1	478.247	1431.72	3	1431.74	-0.0182	0	25.35	0.17	T	IRQSPFLIDETN	D			Cmpd 255, AutoMSn(478.2465), 18.2 min
Gene.31413::comp29178_seq0::g.31413::m.31413	Uncharacterized protein OS=Schistosoma margrebowiei PE=4 SV=1	73	75318	6	0	4	0	9.7	8.6	557	3	1	1	478.247	1431.72	3	1431.74	-0.0174	0	25.01	0.18	T	IRQSPFLIDETN	D			Cmpd 258, AutoMSn(478.2467), 18.3 min
Gene.31413::comp29178_seq0::g.31413::m.31413	Uncharacterized protein OS=Schistosoma margrebowiei PE=4 SV=1	73	75318	6	0	4	0	9.7	8.6	602	2	0	1	492.91	1475.71	3	1475.74	-0.0291	0	31.24	0.045	V	LQFINNSNGQTIQ	R			Cmpd 840, AutoMSn(492.9099), 31.3 min
Gene.31413::comp29178_seq0::g.31413::m.31413	Uncharacterized protein OS=Schistosoma margrebowiei PE=4 SV=1	73	75318	6	0	4	0	9.7	8.6	1134	1	1	1	963.978	2888.91	3	2889.37	-0.4587	0	25.43	0.38	P	RNDVRGGDAKYFTSGFLDMQDLISNA	I			Cmpd 793, AutoMSn(963.9782), 30.2 min
Gene.19292::comp5734_seq0::g.19292::m.19292	Endosomal trafficking protein, putative OS=Schistosoma mansoni GN=Smp_175760 PE=4 SV=1	113	311044	10	0	8	0	4.9	6.29	157	5	1	1	699.364	698.357	1	698.408	-0.0504	0	33.05	0.023	S	SPIGRLG	N			Cmpd 196, AutoMSn(699.3644), 16.9 min
Gene.19292::comp5734_seq0::g.19292::m.19292	Endosomal trafficking protein, putative OS=Schistosoma mansoni GN=Smp_175760 PE=4 SV=1	113	311044	10	0	8	0	4.9	6.29	497	8	0	1	1342.68	1341.67	1	1341.73	-0.0615	0	28.35	0.083	D	VQKCKPAINWR	L			Cmpd 440, AutoMSn(1342.6797), 22.3 min
Gene.19292::comp5734_seq0::g.19292::m.19292	Endosomal trafficking protein, putative OS=Schistosoma mansoni GN=Smp_175760 PE=4 SV=1	113	311044	10	0	8	0	4.9	6.29	753	10	1	1	911.186	1820.36	2	1820.88	-0.5235	0	20.12	1.2	T	GRTTNEQSSMIKPRSN	H	Oxidation (M)	0.0000000005000000.0	Cmpd 686, AutoMSn(911.1855), 27.8 min
Gene.19292::comp5734_seq0::g.19292::m.19292	Endosomal trafficking protein, putative OS=Schistosoma mansoni GN=Smp_175760 PE=4 SV=1	113	311044	10	0	8	0	4.9	6.29	844	10	1	1	1030.21	2058.41	2	2059.09	-0.6854	0	16.47	2.7	S	HCLTNKQFGRRIQAIMK	Q	Oxidation (M)	0.00000000000000050.0	Cmpd 602, AutoMSn(1030.2111), 25.9 min
Gene.19292::comp5734_seq0::g.19292::m.19292	Endosomal trafficking protein, putative OS=Schistosoma mansoni GN=Smp_175760 PE=4 SV=1	113	311044	10	0	8	0	4.9	6.29	864	10	1	1	1054.45	2106.88	2	2106.91	-0.0236	0	20.18	0.8	Q	QSDKAANTNATNTANNSQSST	S	Gln->pyro-Glu (N-term Q)	3.000000000000000000000.0	Cmpd 901, AutoMSn(1054.4480), 32.7 min
Gene.19292::comp5734_seq0::g.19292::m.19292	Endosomal trafficking protein, putative OS=Schistosoma mansoni GN=Smp_175760 PE=4 SV=1	113	311044	10	0	8	0	4.9	6.29	891	7	0	1	1097.5	2193	2	2193.06	-0.0672	0	20.57	0.62	L	QKKPVNMSYDEALGELGLDA	S	Oxidation (M)	0.00000050000000000000.0	Cmpd 545, AutoMSn(1097.5048), 24.7 min
Gene.19292::comp5734_seq0::g.19292::m.19292	Endosomal trafficking protein, putative OS=Schistosoma mansoni GN=Smp_175760 PE=4 SV=1	113	311044	10	0	8	0	4.9	6.29	948	1	1	1	1170.08	2338.15	2	2338.21	-0.0596	0	30.75	0.055	I	VYKRYRSLLVSEKYAGYPM	L	Oxidation (M)	0.0000000000000000005.0	Cmpd 739, AutoMSn(1170.0846), 29.0 min
Gene.19292::comp5734_seq0::g.19292::m.19292	Endosomal trafficking protein, putative OS=Schistosoma mansoni GN=Smp_175760 PE=4 SV=1	113	311044	10	0	8	0	4.9	6.29	949	1	1	1	1170.09	2338.16	2	2338.21	-0.0553	0	33.11	0.032	I	VYKRYRSLLVSEKYAGYPM	L	Oxidation (M)	0.0000000000000000005.0	Cmpd 741, AutoMSn(1170.0868), 29.1 min
Gene.19292::comp5734_seq0::g.19292::m.19292	Endosomal trafficking protein, putative OS=Schistosoma mansoni GN=Smp_175760 PE=4 SV=1	113	311044	10	0	8	0	4.9	6.29	950	1	1	1	1170.09	2338.16	2	2338.21	-0.0534	0	40.08	0.0064	I	VYKRYRSLLVSEKYAGYPM	L	Oxidation (M)	0.0000000000000000005.0	Cmpd 744, AutoMSn(1170.0878), 29.2 min
Gene.19292::comp5734_seq0::g.19292::m.19292	Endosomal trafficking protein, putative OS=Schistosoma mansoni GN=Smp_175760 PE=4 SV=1	113	311044	10	0	8	0	4.9	6.29	977	10	1	1	1227.98	2453.95	2	2453.16	0.7933	0	13.17	5.4	T	ATLDPSEQINEKTIVCGMYGWV	P			Cmpd 613, AutoMSn(1227.9843), 26.2 min
Gene.16799::comp4910_seq0::g.16799::m.16799	Uncharacterized protein OS=Schistosoma mansoni GN=Smp_157290 PE=4 SV=1	72	95307	6	0	4	0	4.7	5.09	100	1	0	0	554.26	553.252	1	553.202	0.0504	0	27.11	0.077	A	AYDEG	G			Cmpd 489, AutoMSn(554.2597), 23.4 min
Gene.16799::comp4910_seq0::g.16799::m.16799	Uncharacterized protein OS=Schistosoma mansoni GN=Smp_157290 PE=4 SV=1	72	95307	6	0	4	0	4.7	5.09	101	1	0	0	554.26	553.253	1	553.202	0.0505	0	26.52	0.089	A	AYDEG	G			Cmpd 487, AutoMSn(554.2598), 23.4 min
Gene.16799::comp4910_seq0::g.16799::m.16799	Uncharacterized protein OS=Schistosoma mansoni GN=Smp_157290 PE=4 SV=1	72	95307	6	0	4	0	4.7	5.09	102	1	1	0	554.26	553.253	1	553.202	0.0506	0	17.65	0.68	A	AYDEG	G			Cmpd 492, AutoMSn(554.2599), 23.5 min
Gene.16799::comp4910_seq0::g.16799::m.16799	Uncharacterized protein OS=Schistosoma mansoni GN=Smp_157290 PE=4 SV=1	72	95307	6	0	4	0	4.7	5.09	153	2	0	0	671.336	670.329	1	670.354	-0.0248	0	33.98	0.019	S	ELIDSL	S	Glu->pyro-Glu (N-term E)	4.000000.0	Cmpd 86, AutoMSn(671.3363), 14.4 min
Gene.16799::comp4910_seq0::g.16799::m.16799	Uncharacterized protein OS=Schistosoma mansoni GN=Smp_157290 PE=4 SV=1	72	95307	6	0	4	0	4.7	5.09	469	5	1	1	656.094	1310.17	2	1310.71	-0.5328	0	20.6	0.95	P	EQKKKTAAHRD	I			Cmpd 664, AutoMSn(656.0936), 27.3 min
Gene.16799::comp4910_seq0::g.16799::m.16799	Uncharacterized protein OS=Schistosoma mansoni GN=Smp_157290 PE=4 SV=1	72	95307	6	0	4	0	4.7	5.09	886	1	0	1	727.706	2180.1	3	2179.95	0.1427	0	26.33	0.15	P	SSRIIMLEDENDDDDERL	A	Oxidation (M)	0.000005000000000000.0	Cmpd 730, AutoMSn(727.7061), 28.8 min
Gene.4836::comp1328_seq0::g.4836::m.4836	Putative multidrug resistance protein 1, 2, 3 (P glycoprotein 1, 2, 3) OS=Schistosoma mansoni GN=Smp_137080 PE=4 SV=1	82	132944	7	0	5	0	4	8.52	127	3	1	0	618.533	617.526	1	617.306	0.2195	0	15.79	2.8	G	QILFD	D	Gln->pyro-Glu (N-term Q)	3.00000.0	Cmpd 601, AutoMSn(618.5329), 25.9 min
Gene.4836::comp1328_seq0::g.4836::m.4836	Putative multidrug resistance protein 1, 2, 3 (P glycoprotein 1, 2, 3) OS=Schistosoma mansoni GN=Smp_137080 PE=4 SV=1	82	132944	7	0	5	0	4	8.52	451	4	1	1	635.595	1269.18	2	1268.72	0.4512	0	24.02	0.44	Q	LLKLSQPEWR	N			Cmpd 629, AutoMSn(635.5949), 26.6 min
Gene.4836::comp1328_seq0::g.4836::m.4836	Putative multidrug resistance protein 1, 2, 3 (P glycoprotein 1, 2, 3) OS=Schistosoma mansoni GN=Smp_137080 PE=4 SV=1	82	132944	7	0	5	0	4	8.52	494	6	0	1	670.844	1339.67	2	1339.82	-0.1457	0	23	0.28	Q	SRANLVTGIIALL	G			Cmpd 100, AutoMSn(670.8438), 14.7 min
Gene.4836::comp1328_seq0::g.4836::m.4836	Putative multidrug resistance protein 1, 2, 3 (P glycoprotein 1, 2, 3) OS=Schistosoma mansoni GN=Smp_137080 PE=4 SV=1	82	132944	7	0	5	0	4	8.52	579	1	0	1	734.892	1467.77	2	1467.88	-0.1085	0	44.09	0.0022	M	QSRANLVTGIIALL	G			Cmpd 58, AutoMSn(734.8917), 13.8 min
Gene.4836::comp1328_seq0::g.4836::m.4836	Putative multidrug resistance protein 1, 2, 3 (P glycoprotein 1, 2, 3) OS=Schistosoma mansoni GN=Smp_137080 PE=4 SV=1	82	132944	7	0	5	0	4	8.52	580	3	0	1	734.892	1467.77	2	1467.88	-0.1081	0	37.92	0.0093	M	QSRANLVTGIIALL	G			Cmpd 52, AutoMSn(734.8919), 13.6 min
Gene.4836::comp1328_seq0::g.4836::m.4836	Putative multidrug resistance protein 1, 2, 3 (P glycoprotein 1, 2, 3) OS=Schistosoma mansoni GN=Smp_137080 PE=4 SV=1	82	132944	7	0	5	0	4	8.52	581	2	0	1	734.892	1467.77	2	1467.88	-0.1079	0	37.44	0.01	M	QSRANLVTGIIALL	G			Cmpd 55, AutoMSn(734.8920), 13.7 min
Gene.4836::comp1328_seq0::g.4836::m.4836	Putative multidrug resistance protein 1, 2, 3 (P glycoprotein 1, 2, 3) OS=Schistosoma mansoni GN=Smp_137080 PE=4 SV=1	82	132944	7	0	5	0	4	8.52	940	10	1	1	775.064	2322.17	3	2322.23	-0.0599	0	20.31	0.61	K	LTRRLRENLFASMLKQEMA	W	Oxidation (M)	0.0000000000005000000.0	Cmpd 849, AutoMSn(775.0640), 31.5 min
Gene.30622::comp21908_seq0::g.30622::m.30622	Uncharacterized protein OS=Schistosoma margrebowiei PE=4 SV=1	52	19390	2	0	2	0	17.8	4.75	542	10	1	1	471.599	1411.78	3	1411.79	-0.0167	0	26.47	0.13	S	SGTNLLLGTPLVDL	E			Cmpd 286, AutoMSn(471.5991), 18.9 min
Gene.30622::comp21908_seq0::g.30622::m.30622	Uncharacterized protein OS=Schistosoma margrebowiei PE=4 SV=1	52	19390	2	0	2	0	17.8	4.75	775	5	0	1	936.261	1870.51	2	1870.92	-0.4086	0	35.38	0.035	N	MLNLLSTLSNNTSIFGM	R	Oxidation (M)	0.00000000000000005.0	Cmpd 692, AutoMSn(936.2614), 28.0 min
Gene.4508::comp1222_seq0::g.4508::m.4508	Basement membrane-specific heparan sulfate proteoglycan core protein OS=Clonorchis sinensis GN=CLF_102536 PE=4 SV=1	152	772434	12	0	12	0	2.4	5.05	109	1	1	1	570.338	569.331	1	569.233	0.0977	0	11.56	2.9	K	TGTYE	Y			Cmpd 855, AutoMSn(570.3383), 31.6 min
Gene.4508::comp1222_seq0::g.4508::m.4508	Basement membrane-specific heparan sulfate proteoglycan core protein OS=Clonorchis sinensis GN=CLF_102536 PE=4 SV=1	152	772434	12	0	12	0	2.4	5.05	163	7	1	1	702.863	701.855	1	702.391	-0.5359	0	12.58	6.9	A	KGVGTEL	R			Cmpd 1101, AutoMSn(702.8626), 37.7 min
Gene.4508::comp1222_seq0::g.4508::m.4508	Basement membrane-specific heparan sulfate proteoglycan core protein OS=Clonorchis sinensis GN=CLF_102536 PE=4 SV=1	152	772434	12	0	12	0	2.4	5.05	296	6	0	1	1042.52	1041.51	1	1041.42	0.0877	0	25.45	0.15	I	EVWSNNFM	S	Oxidation (M)	0.00000005.0	Cmpd 703, AutoMSn(1042.5176), 28.2 min
Gene.4508::comp1222_seq0::g.4508::m.4508	Basement membrane-specific heparan sulfate proteoglycan core protein OS=Clonorchis sinensis GN=CLF_102536 PE=4 SV=1	152	772434	12	0	12	0	2.4	5.05	302	2	1	1	1053.47	1052.46	1	1052.45	0.0147	0	35.44	0.015	Q	DYELGCKPE	V			Cmpd 315, AutoMSn(1053.4704), 19.6 min
Gene.4508::comp1222_seq0::g.4508::m.4508	Basement membrane-specific heparan sulfate proteoglycan core protein OS=Clonorchis sinensis GN=CLF_102536 PE=4 SV=1	152	772434	12	0	12	0	2.4	5.05	352	2	1	1	1121.15	1120.15	1	1120.58	-0.4311	0	24.19	0.42	Y	EPSQLQPEVI	G	Glu->pyro-Glu (N-term E)	4.0000000000.0	Cmpd 758, AutoMSn(1121.1526), 29.4 min
Gene.4508::comp1222_seq0::g.4508::m.4508	Basement membrane-specific heparan sulfate proteoglycan core protein OS=Clonorchis sinensis GN=CLF_102536 PE=4 SV=1	152	772434	12	0	12	0	2.4	5.05	539	10	0	1	706.892	1411.77	2	1411.79	-0.0171	0	38.92	0.0075	A	KVMIPEGEQLRI	Y			Cmpd 285, AutoMSn(706.8916), 18.9 min
Gene.4508::comp1222_seq0::g.4508::m.4508	Basement membrane-specific heparan sulfate proteoglycan core protein OS=Clonorchis sinensis GN=CLF_102536 PE=4 SV=1	152	772434	12	0	12	0	2.4	5.05	617	6	1	1	757.236	1512.46	2	1512.82	-0.3642	0	17.35	2	D	LEPKPIGTTGKMEL	S			Cmpd 575, AutoMSn(757.2362), 25.3 min
Gene.4508::comp1222_seq0::g.4508::m.4508	Basement membrane-specific heparan sulfate proteoglycan core protein OS=Clonorchis sinensis GN=CLF_102536 PE=4 SV=1	152	772434	12	0	12	0	2.4	5.05	776	1	1	1	936.262	1870.51	2	1869.83	0.6815	0	24.83	0.39	Y	MCTDGYSKDYGKLYVQ	E			Cmpd 689, AutoMSn(936.2619), 27.9 min
Gene.4508::comp1222_seq0::g.4508::m.4508	Basement membrane-specific heparan sulfate proteoglycan core protein OS=Clonorchis sinensis GN=CLF_102536 PE=4 SV=1	152	772434	12	0	12	0	2.4	5.05	810	10	1	1	665.967	1994.88	3	1994.12	0.7603	0	11.53	5	V	IVKVYELRPDGSVIVPPGG	N			Cmpd 533, AutoMSn(665.9674), 24.4 min
Gene.4508::comp1222_seq0::g.4508::m.4508	Basement membrane-specific heparan sulfate proteoglycan core protein OS=Clonorchis sinensis GN=CLF_102536 PE=4 SV=1	152	772434	12	0	12	0	2.4	5.05	958	1	1	1	793.043	2376.11	3	2376.14	-0.0371	0	35.53	0.02	I	EEGQGVTEIDGDILRIPDVPNE	A	Glu->pyro-Glu (N-term E)	4.0000000000000000000000.0	Cmpd 747, AutoMSn(793.0431), 29.2 min
Gene.4508::comp1222_seq0::g.4508::m.4508	Basement membrane-specific heparan sulfate proteoglycan core protein OS=Clonorchis sinensis GN=CLF_102536 PE=4 SV=1	152	772434	12	0	12	0	2.4	5.05	1003	7	1	1	1249.12	2496.23	2	2496.26	-0.0384	0	17.25	1.3	P	QLLRYSYDLAYINGLSAHTGEL	G			Cmpd 829, AutoMSn(1249.1205), 31.0 min
Gene.4508::comp1222_seq0::g.4508::m.4508	Basement membrane-specific heparan sulfate proteoglycan core protein OS=Clonorchis sinensis GN=CLF_102536 PE=4 SV=1	152	772434	12	0	12	0	2.4	5.05	1010	6	1	1	833.085	2496.23	3	2496.27	-0.0357	0	20.52	0.59	E	LESPRYGRAWTMATFNLVTQR	Y			Cmpd 756, AutoMSn(833.0852), 29.4 min
Gene.13241::comp3754_seq2::g.13241::m.13241	Actin bundling/missing in metastasis-related OS=Schistosoma mansoni GN=Smp_161120 PE=4 SV=1	72	122740	4	0	4	0	5.7	5.85	228	1	0	1	452.75	903.486	2	903.466	0.0198	0	41.18	0.0045	S	TTVVSNNGI	H			Cmpd 162, AutoMSn(452.7503), 16.1 min
Gene.13241::comp3754_seq2::g.13241::m.13241	Actin bundling/missing in metastasis-related OS=Schistosoma mansoni GN=Smp_161120 PE=4 SV=1	72	122740	4	0	4	0	5.7	5.85	377	5	0	1	583.332	1164.65	2	1164.62	0.0291	0	29.87	0.058	R	KFSMSQLPIV	H	Oxidation (M)	0.0005000000.0	Cmpd 233, AutoMSn(583.3325), 17.7 min
Gene.13241::comp3754_seq2::g.13241::m.13241	Actin bundling/missing in metastasis-related OS=Schistosoma mansoni GN=Smp_161120 PE=4 SV=1	72	122740	4	0	4	0	5.7	5.85	810	2	0	1	665.967	1994.88	3	1995.64	-0.7559	0	15.04	2.2	D	HDGDDDDDDGDGEDGGEYV	E			Cmpd 533, AutoMSn(665.9674), 24.4 min
Gene.13241::comp3754_seq2::g.13241::m.13241	Actin bundling/missing in metastasis-related OS=Schistosoma mansoni GN=Smp_161120 PE=4 SV=1	72	122740	4	0	4	0	5.7	5.85	1077	7	1	1	851.419	2551.23	3	2551.16	0.0697	0	15.92	1.8	G	DISLCGASSNSGSGGSNCPSLLSPVRS	N			Cmpd 596, AutoMSn(851.4186), 25.8 min
Gene.15206::comp4392_seq1::g.15206::m.15206	Palmitoyltransferase OS=Schistosoma haematobium GN=MS3_10127 PE=3 SV=1	62	44872	3	0	3	0	6.8	8.96	6	1	1	0	348.31	694.605	2	695.317	-0.7119	0	29.11	0.36	R	PPRCSH	C			Cmpd 918, AutoMSn(348.3100), 33.1 min
Gene.15206::comp4392_seq1::g.15206::m.15206	Palmitoyltransferase OS=Schistosoma haematobium GN=MS3_10127 PE=3 SV=1	62	44872	3	0	3	0	6.8	8.96	310	5	0	0	352.835	1055.48	3	1055.58	-0.0929	0	26.06	0.13	I	KFNHLIVDA	N			Cmpd 46, AutoMSn(352.8351), 13.5 min
Gene.15206::comp4392_seq1::g.15206::m.15206	Palmitoyltransferase OS=Schistosoma haematobium GN=MS3_10127 PE=3 SV=1	62	44872	3	0	3	0	6.8	8.96	516	9	0	0	687.321	1372.63	2	1372.78	-0.152	0	28.63	0.08	M	FLISLTLHMIAV	F	Oxidation (M)	0.000000005000.0	Cmpd 257, AutoMSn(687.3207), 18.2 min
Gene.26978::comp10054_seq4::g.26978::m.26978	Uncharacterized protein OS=Schistosoma mansoni GN=Smp_158730 PE=4 SV=1	62	176579	3	0	3	0	1.7	6.15	161	1	1	0	702.861	701.854	1	701.382	0.4721	0	19.85	1.3	L	IRAQGSA	V			Cmpd 1103, AutoMSn(702.8614), 37.7 min
Gene.26978::comp10054_seq4::g.26978::m.26978	Uncharacterized protein OS=Schistosoma mansoni GN=Smp_158730 PE=4 SV=1	62	176579	3	0	3	0	1.7	6.15	229	1	1	0	453.579	905.144	2	905.471	-0.3278	0	44.02	0.0044	T	CLSVMQII	L			Cmpd 159, AutoMSn(453.5791), 16.1 min
Gene.26978::comp10054_seq4::g.26978::m.26978	Uncharacterized protein OS=Schistosoma mansoni GN=Smp_158730 PE=4 SV=1	62	176579	3	0	3	0	1.7	6.15	574	4	1	0	726.34	1450.67	2	1450.68	-0.0189	0	32.92	0.03	Q	QYEARRELEFQ	L	Gln->pyro-Glu (N-term Q)	3.00000000000.0	Cmpd 433, AutoMSn(726.3399), 22.2 min
Gene.34391::comp121345_seq0::g.34391::m.34391	Uncharacterized protein OS=Schistosoma margrebowiei PE=4 SV=1	52	12483	3	0	2	0	6.4	6.62	141	7	1	1	657.342	656.335	1	656.313	0.0216	0	30	0.049	D	ENNAPI	E			Cmpd 406, AutoMSn(657.3418), 21.6 min
Gene.34391::comp121345_seq0::g.34391::m.34391	Uncharacterized protein OS=Schistosoma margrebowiei PE=4 SV=1	52	12483	3	0	2	0	6.4	6.62	142	1	1	1	657.342	656.335	1	656.313	0.0217	0	30.18	0.047	E	NNAPIE	N			Cmpd 402, AutoMSn(657.3420), 21.5 min
Gene.34391::comp121345_seq0::g.34391::m.34391	Uncharacterized protein OS=Schistosoma margrebowiei PE=4 SV=1	52	12483	3	0	2	0	6.4	6.62	143	2	1	1	657.342	656.335	1	656.313	0.0222	0	32.27	0.029	E	NNAPIE	N			Cmpd 400, AutoMSn(657.3424), 21.4 min
Gene.6080::comp1681_seq1::g.6080::m.6080	Very-long-chain (3R)-3-hydroxyacyl-CoA dehydratase OS=Schistosoma japonicum PE=2 SV=1	52	24737	2	0	2	0	5.1	9.06	229	2	0	1	453.579	905.144	2	905.479	-0.3357	0	34.51	0.039	S	SRMLVVW	G	Oxidation (M)	0.0050000.0	Cmpd 159, AutoMSn(453.5791), 16.1 min
Gene.6080::comp1681_seq1::g.6080::m.6080	Very-long-chain (3R)-3-hydroxyacyl-CoA dehydratase OS=Schistosoma japonicum PE=2 SV=1	52	24737	2	0	2	0	5.1	9.06	505	2	1	1	451.548	1351.62	3	1351.73	-0.109	0	29.36	0.065	S	SRMLVVWGILY	V	Oxidation (M)	0.00500000000.0	Cmpd 158, AutoMSn(451.5483), 16.0 min
Gene.13033::comp3680_seq0::g.13033::m.13033	Zinc finger MYND domain-containing protein 11 OS=Schistosoma haematobium GN=MS3_03878 PE=4 SV=1	52	129919	9	0	2	0	1.8	8.95	359	3	0	1	1131.55	1130.54	1	1130.53	0.0119	0	39.44	0.0065	T	ERDQAREEV	H			Cmpd 500, AutoMSn(1131.5508), 23.7 min
Gene.13033::comp3680_seq0::g.13033::m.13033	Zinc finger MYND domain-containing protein 11 OS=Schistosoma haematobium GN=MS3_03878 PE=4 SV=1	52	129919	9	0	2	0	1.8	8.95	360	5	0	1	566.28	1130.55	2	1130.53	0.0147	0	20.74	0.48	T	ERDQAREEV	H			Cmpd 499, AutoMSn(566.2804), 23.7 min
Gene.13033::comp3680_seq0::g.13033::m.13033	Zinc finger MYND domain-containing protein 11 OS=Schistosoma haematobium GN=MS3_03878 PE=4 SV=1	52	129919	9	0	2	0	1.8	8.95	519	1	0	1	1382.73	1381.73	1	1381.74	-0.0151	0	27.49	0.1	L	ETKAHLRPTSRS	N			Cmpd 1155, AutoMSn(1382.7348), 39.8 min
Gene.13033::comp3680_seq0::g.13033::m.13033	Zinc finger MYND domain-containing protein 11 OS=Schistosoma haematobium GN=MS3_03878 PE=4 SV=1	52	129919	9	0	2	0	1.8	8.95	520	3	1	1	1382.73	1381.73	1	1381.74	-0.015	0	27.49	0.1	L	ETKAHLRPTSRS	N			Cmpd 1153, AutoMSn(1382.7348), 39.7 min
Gene.13033::comp3680_seq0::g.13033::m.13033	Zinc finger MYND domain-containing protein 11 OS=Schistosoma haematobium GN=MS3_03878 PE=4 SV=1	52	129919	9	0	2	0	1.8	8.95	521	3	1	1	1382.74	1381.73	1	1381.74	-0.0141	0	27.49	0.1	L	ETKAHLRPTSRS	N			Cmpd 1136, AutoMSn(1382.7358), 38.5 min
Gene.13033::comp3680_seq0::g.13033::m.13033	Zinc finger MYND domain-containing protein 11 OS=Schistosoma haematobium GN=MS3_03878 PE=4 SV=1	52	129919	9	0	2	0	1.8	8.95	522	3	1	1	1382.74	1381.73	1	1381.74	-0.0138	0	27.49	0.1	L	ETKAHLRPTSRS	N			Cmpd 1130, AutoMSn(1382.7360), 38.3 min
Gene.13033::comp3680_seq0::g.13033::m.13033	Zinc finger MYND domain-containing protein 11 OS=Schistosoma haematobium GN=MS3_03878 PE=4 SV=1	52	129919	9	0	2	0	1.8	8.95	523	3	1	1	1382.74	1381.73	1	1381.74	-0.0135	0	27.49	0.1	L	ETKAHLRPTSRS	N			Cmpd 1133, AutoMSn(1382.7363), 38.4 min
Gene.13033::comp3680_seq0::g.13033::m.13033	Zinc finger MYND domain-containing protein 11 OS=Schistosoma haematobium GN=MS3_03878 PE=4 SV=1	52	129919	9	0	2	0	1.8	8.95	524	3	1	1	1382.74	1381.73	1	1381.74	-0.0135	0	27.49	0.1	L	ETKAHLRPTSRS	N			Cmpd 1150, AutoMSn(1382.7364), 39.6 min
Gene.13033::comp3680_seq0::g.13033::m.13033	Zinc finger MYND domain-containing protein 11 OS=Schistosoma haematobium GN=MS3_03878 PE=4 SV=1	52	129919	9	0	2	0	1.8	8.95	525	3	1	1	1382.74	1381.73	1	1381.74	-0.0114	0	27.49	0.1	L	ETKAHLRPTSRS	N			Cmpd 1148, AutoMSn(1382.7385), 39.5 min
Gene.8930::comp2527_seq2::g.8930::m.8930	Uncharacterized protein OS=Schistosoma margrebowiei PE=3 SV=1	52	51916	3	0	2	0	4.8	6.81	304	4	1	1	527.241	1052.47	2	1052.5	-0.029	0	32.17	0.031	C	TDRGELFCI	G			Cmpd 309, AutoMSn(527.2408), 19.4 min
Gene.8930::comp2527_seq2::g.8930::m.8930	Uncharacterized protein OS=Schistosoma margrebowiei PE=3 SV=1	52	51916	3	0	2	0	4.8	6.81	305	4	1	1	527.241	1052.47	2	1052.5	-0.0287	0	31.47	0.037	C	TDRGELFCI	G			Cmpd 312, AutoMSn(527.2410), 19.5 min
Gene.8930::comp2527_seq2::g.8930::m.8930	Uncharacterized protein OS=Schistosoma margrebowiei PE=3 SV=1	52	51916	3	0	2	0	4.8	6.81	592	9	0	1	737.37	1472.72	2	1472.78	-0.0517	0	26.32	0.14	T	VDPFLDLSLDVIQ	R			Cmpd 486, AutoMSn(737.3696), 23.4 min
Gene.26908::comp9954_seq1::g.26908::m.26908	Uncharacterized protein OS=Schistosoma curassoni PE=4 SV=1	42	35976	1	0	1	0	2.4	7.08	237	1	1	0	464.745	927.476	2	927.466	0.0098	0	45.94	0.0013	I	THTLTLEN	P			Cmpd 44, AutoMSn(464.7452), 13.5 min
Gene.17385::comp5100_seq0::g.17385::m.17385	Palmitoyltransferase OS=Schistosoma margrebowiei PE=3 SV=1	52	23510	2	0	2	0	8.8	8.96	6	1	0	0	348.31	694.605	2	695.317	-0.7119	0	29.11	0.36	R	PPRCSH	C			Cmpd 918, AutoMSn(348.3100), 33.1 min
Gene.17385::comp5100_seq0::g.17385::m.17385	Palmitoyltransferase OS=Schistosoma margrebowiei PE=3 SV=1	52	23510	2	0	2	0	8.8	8.96	512	4	1	0	682.836	1363.66	2	1363.62	0.0343	0	29.28	0.066	K	ENSYAFIVCHSL	L	Glu->pyro-Glu (N-term E)	4.000000000000.0	Cmpd 436, AutoMSn(682.8360), 22.2 min
Gene.324::comp38_seq5::g.324::m.324	Uncharacterized protein OS=Schistosoma margrebowiei PE=4 SV=1	52	17728	4	0	2	0	17.6	5.26	423	3	0	1	614.347	1226.68	2	1226.78	-0.0955	0	32.1	0.035	T	KWLIKLSNLI	R			Cmpd 556, AutoMSn(614.3470), 24.9 min
Gene.324::comp38_seq5::g.324::m.324	Uncharacterized protein OS=Schistosoma margrebowiei PE=4 SV=1	52	17728	4	0	2	0	17.6	5.26	424	3	0	1	614.347	1226.68	2	1226.78	-0.0945	0	32.06	0.035	T	KWLIKLSNLI	R			Cmpd 552, AutoMSn(614.3475), 24.9 min
Gene.324::comp38_seq5::g.324::m.324	Uncharacterized protein OS=Schistosoma margrebowiei PE=4 SV=1	52	17728	4	0	2	0	17.6	5.26	425	3	0	1	614.348	1226.68	2	1226.78	-0.0936	0	34.18	0.021	T	KWLIKLSNLI	R			Cmpd 550, AutoMSn(614.3480), 24.8 min
Gene.324::comp38_seq5::g.324::m.324	Uncharacterized protein OS=Schistosoma margrebowiei PE=4 SV=1	52	17728	4	0	2	0	17.6	5.26	811	7	1	1	666.667	1996.98	3	1997.09	-0.1107	0	25.61	0.17	A	TLKDLLLLCTDKVQFTF	E			Cmpd 92, AutoMSn(666.6673), 14.5 min
Gene.14304::comp4114_seq0::g.14304::m.14304	SJCHGC04558 protein (Fragment) OS=Schistosoma japonicum PE=2 SV=2	52	23259	5	0	2	0	12.3	9.65	232	3	0	1	457.24	912.466	2	912.503	-0.0373	0	34.01	0.02	L	ALLPGERGT	A			Cmpd 133, AutoMSn(457.2400), 15.5 min
Gene.14304::comp4114_seq0::g.14304::m.14304	SJCHGC04558 protein (Fragment) OS=Schistosoma japonicum PE=2 SV=2	52	23259	5	0	2	0	12.3	9.65	233	3	0	1	457.24	912.466	2	912.503	-0.0368	0	30.9	0.041	L	ALLPGERGT	A			Cmpd 136, AutoMSn(457.2403), 15.5 min
Gene.14304::comp4114_seq0::g.14304::m.14304	SJCHGC04558 protein (Fragment) OS=Schistosoma japonicum PE=2 SV=2	52	23259	5	0	2	0	12.3	9.65	234	3	0	1	457.24	912.466	2	912.503	-0.0364	0	30.67	0.043	L	ALLPGERGT	A			Cmpd 139, AutoMSn(457.2405), 15.6 min
Gene.14304::comp4114_seq0::g.14304::m.14304	SJCHGC04558 protein (Fragment) OS=Schistosoma japonicum PE=2 SV=2	52	23259	5	0	2	0	12.3	9.65	742	1	1	1	597.655	1789.94	3	1789.98	-0.0398	0	25.24	0.19	S	CCPKAELLLLPKSFTK	S			Cmpd 298, AutoMSn(597.6552), 19.2 min
Gene.14304::comp4114_seq0::g.14304::m.14304	SJCHGC04558 protein (Fragment) OS=Schistosoma japonicum PE=2 SV=2	52	23259	5	0	2	0	12.3	9.65	744	9	1	1	597.657	1789.95	3	1789.98	-0.035	0	19.05	0.77	S	CCPKAELLLLPKSFTK	S			Cmpd 300, AutoMSn(597.6567), 19.2 min
Gene.5087::comp1394_seq1::g.5087::m.5087	Putative Family with sequence similarity 98, member A OS=Schistosoma japonicum PE=2 SV=1	61	51069	5	0	3	0	6.4	9.2	249	1	0	1	474.731	947.448	2	947.446	0.0017	0	40.69	0.0049	T	GISDRQWS	Q			Cmpd 45, AutoMSn(474.7312), 13.5 min
Gene.5087::comp1394_seq1::g.5087::m.5087	Putative Family with sequence similarity 98, member A OS=Schistosoma japonicum PE=2 SV=1	61	51069	5	0	3	0	6.4	9.2	250	6	0	1	474.732	947.45	2	947.446	0.0042	0	31.66	0.039	T	GISDRQWS	Q			Cmpd 42, AutoMSn(474.7324), 13.4 min
Gene.5087::comp1394_seq1::g.5087::m.5087	Putative Family with sequence similarity 98, member A OS=Schistosoma japonicum PE=2 SV=1	61	51069	5	0	3	0	6.4	9.2	449	9	1	1	635.283	1268.55	2	1268.47	0.083	0	21.53	0.41	G	GYMTDSYQMAS	I	Oxidation (M)	0.00000000500.0	Cmpd 63, AutoMSn(635.2832), 13.9 min
Gene.5087::comp1394_seq1::g.5087::m.5087	Putative Family with sequence similarity 98, member A OS=Schistosoma japonicum PE=2 SV=1	61	51069	5	0	3	0	6.4	9.2	929	2	1	1	762.85	2285.53	3	2285.92	-0.3957	0	13.81	5.1	G	VGGGGYMTDSYQMASISQQMSG	M	2 Oxidation (M)	0.0000005000000000000500.0	Cmpd 526, AutoMSn(762.8500), 24.3 min
Gene.5087::comp1394_seq1::g.5087::m.5087	Putative Family with sequence similarity 98, member A OS=Schistosoma japonicum PE=2 SV=1	61	51069	5	0	3	0	6.4	9.2	931	9	1	1	762.851	2285.53	3	2285.92	-0.3924	0	12	7.8	G	VGGGGYMTDSYQMASISQQMSG	M	2 Oxidation (M)	0.0000005000000000000500.0	Cmpd 531, AutoMSn(762.8511), 24.4 min
Gene.33547::comp73549_seq0::g.33547::m.33547	#N/A	51	11816	8	0	2	0	24.8	8.79	519	1	0	1	1382.73	1381.73	1	1381.73	-0.0039	0	27.49	0.1	M	DNTVHLIRNTLS	S			Cmpd 1155, AutoMSn(1382.7348), 39.8 min
Gene.33547::comp73549_seq0::g.33547::m.33547	#N/A	51	11816	8	0	2	0	24.8	8.79	520	3	0	1	1382.73	1381.73	1	1381.73	-0.0038	0	27.49	0.1	M	DNTVHLIRNTLS	S			Cmpd 1153, AutoMSn(1382.7348), 39.7 min
Gene.33547::comp73549_seq0::g.33547::m.33547	#N/A	51	11816	8	0	2	0	24.8	8.79	521	3	0	1	1382.74	1381.73	1	1381.73	-0.0028	0	27.49	0.1	M	DNTVHLIRNTLS	S			Cmpd 1136, AutoMSn(1382.7358), 38.5 min
Gene.33547::comp73549_seq0::g.33547::m.33547	#N/A	51	11816	8	0	2	0	24.8	8.79	522	3	0	1	1382.74	1381.73	1	1381.73	-0.0026	0	27.49	0.1	M	DNTVHLIRNTLS	S			Cmpd 1130, AutoMSn(1382.7360), 38.3 min
Gene.33547::comp73549_seq0::g.33547::m.33547	#N/A	51	11816	8	0	2	0	24.8	8.79	523	3	0	1	1382.74	1381.73	1	1381.73	-0.0023	0	27.49	0.1	M	DNTVHLIRNTLS	S			Cmpd 1133, AutoMSn(1382.7363), 38.4 min
Gene.33547::comp73549_seq0::g.33547::m.33547	#N/A	51	11816	8	0	2	0	24.8	8.79	524	3	0	1	1382.74	1381.73	1	1381.73	-0.0023	0	27.49	0.1	M	DNTVHLIRNTLS	S			Cmpd 1150, AutoMSn(1382.7364), 39.6 min
Gene.33547::comp73549_seq0::g.33547::m.33547	#N/A	51	11816	8	0	2	0	24.8	8.79	525	3	0	1	1382.74	1381.73	1	1381.73	-0.0002	0	27.49	0.1	M	DNTVHLIRNTLS	S			Cmpd 1148, AutoMSn(1382.7385), 39.5 min
Gene.33547::comp73549_seq0::g.33547::m.33547	#N/A	51	11816	8	0	2	0	24.8	8.79	537	8	0	1	706.891	1411.77	2	1411.56	0.2062	0	34.67	0.02	I	NSGGMHMHPADNL	-	2 Oxidation (M)	0.0000505000000.0	Cmpd 282, AutoMSn(706.8908), 18.8 min
Gene.23394::comp7434_seq1::g.23394::m.23394	Uncharacterized protein OS=Schistosoma margrebowiei PE=4 SV=1	51	15955	2	0	2	0	20.5	9.18	442	9	0	1	629.873	1257.73	2	1257.75	-0.0232	0	31.17	0.047	A	ILISSTVGGSVLI	G			Cmpd 227, AutoMSn(629.8729), 17.6 min
Gene.23394::comp7434_seq1::g.23394::m.23394	Uncharacterized protein OS=Schistosoma margrebowiei PE=4 SV=1	51	15955	2	0	2	0	20.5	9.18	968	4	1	1	1213.91	2425.81	2	2425.23	0.5813	0	27.6	0.22	S	STVGGSVLIGRSVAAASMTGGFSGAGL	F	Oxidation (M)	0.000000000000000005000000000.0	Cmpd 661, AutoMSn(1213.9115), 27.3 min
Gene.21221::comp6489_seq0::g.21221::m.21221	Bromo adjacent homology domain-containing 1 protein OS=Schistosoma haematobium GN=MS3_04966 PE=4 SV=1	71	135285	6	0	4	0	4.3	8.55	301	2	1	1	1053.47	1052.46	1	1052.52	-0.059	0	34.02	0.021	D	CIEDKAYVL	S			Cmpd 313, AutoMSn(1053.4695), 19.5 min
Gene.21221::comp6489_seq0::g.21221::m.21221	Bromo adjacent homology domain-containing 1 protein OS=Schistosoma haematobium GN=MS3_04966 PE=4 SV=1	71	135285	6	0	4	0	4.3	8.55	302	8	0	1	1053.47	1052.46	1	1052.52	-0.058	0	31.3	0.039	D	CIEDKAYVL	S			Cmpd 315, AutoMSn(1053.4704), 19.6 min
Gene.21221::comp6489_seq0::g.21221::m.21221	Bromo adjacent homology domain-containing 1 protein OS=Schistosoma haematobium GN=MS3_04966 PE=4 SV=1	71	135285	6	0	4	0	4.3	8.55	305	7	0	1	527.241	1052.47	2	1052.52	-0.0538	0	26.69	0.11	D	CIEDKAYVL	S			Cmpd 312, AutoMSn(527.2410), 19.5 min
Gene.21221::comp6489_seq0::g.21221::m.21221	Bromo adjacent homology domain-containing 1 protein OS=Schistosoma haematobium GN=MS3_04966 PE=4 SV=1	71	135285	6	0	4	0	4.3	8.55	449	8	0	1	635.283	1268.55	2	1268.61	-0.0551	0	22.17	0.35	L	ASLNATAIMGAFS	A	Oxidation (M)	0.0000000050000.0	Cmpd 63, AutoMSn(635.2832), 13.9 min
Gene.21221::comp6489_seq0::g.21221::m.21221	Bromo adjacent homology domain-containing 1 protein OS=Schistosoma haematobium GN=MS3_04966 PE=4 SV=1	71	135285	6	0	4	0	4.3	8.55	768	5	0	1	930.012	1858.01	2	1857.96	0.0532	0	24.7	0.22	Q	CYPAIRHRRDGMVIR	V	Oxidation (M)	0.000000000005000.0	Cmpd 695, AutoMSn(930.0122), 28.0 min
Gene.21221::comp6489_seq0::g.21221::m.21221	Bromo adjacent homology domain-containing 1 protein OS=Schistosoma haematobium GN=MS3_04966 PE=4 SV=1	71	135285	6	0	4	0	4.3	8.55	1119	1	1	1	930.962	2789.86	3	2789.4	0.463	0	29.98	0.13	R	HRRDGMVIRVKDNVLLCSGPSRCY	P	Oxidation (M)	0.000005000000000000000000.0	Cmpd 684, AutoMSn(930.9616), 27.8 min
Gene.31062::comp25585_seq1::g.31062::m.31062	#N/A	51	20684	2	0	2	0	13.1	9.54	332	6	0	1	1086.56	1085.56	1	1085.68	-0.1293	0	34.2	0.021	T	IWSLKTLII	L			Cmpd 431, AutoMSn(1086.5629), 22.1 min
Gene.31062::comp25585_seq1::g.31062::m.31062	#N/A	51	20684	2	0	2	0	13.1	9.54	117	2	1	1	579.53	1735.57	3	1736.02	-0.4473	0	23.48	1.4	I	AIRMLNFILKINFK	I	Oxidation (M)	0.00050000000000.0	Cmpd 982, AutoMSn(579.5305), 34.7 min
Gene.17463::comp5127_seq3::g.17463::m.17463	Tyrosine-protein kinase Abl OS=Schistosoma haematobium GN=MS3_02851 PE=3 SV=1	71	168148	13	0	4	0	3.2	5.63	341	7	0	1	551.803	1101.59	2	1101.68	-0.0927	0	19.9	0.58	P	ILVKTILISC	D			Cmpd 520, AutoMSn(551.8025), 24.1 min
Gene.17463::comp5127_seq3::g.17463::m.17463	Tyrosine-protein kinase Abl OS=Schistosoma haematobium GN=MS3_02851 PE=3 SV=1	71	168148	13	0	4	0	3.2	5.63	520	3	0	1	1382.73	1381.73	1	1381.69	0.0326	0	27.49	0.1	N	INSDHILARQTD	N			Cmpd 1153, AutoMSn(1382.7348), 39.7 min
Gene.17463::comp5127_seq3::g.17463::m.17463	Tyrosine-protein kinase Abl OS=Schistosoma haematobium GN=MS3_02851 PE=3 SV=1	71	168148	13	0	4	0	3.2	5.63	521	3	0	1	1382.74	1381.73	1	1381.69	0.0336	0	27.49	0.1	N	INSDHILARQTD	N			Cmpd 1136, AutoMSn(1382.7358), 38.5 min
Gene.17463::comp5127_seq3::g.17463::m.17463	Tyrosine-protein kinase Abl OS=Schistosoma haematobium GN=MS3_02851 PE=3 SV=1	71	168148	13	0	4	0	3.2	5.63	522	3	0	1	1382.74	1381.73	1	1381.69	0.0338	0	27.49	0.1	N	INSDHILARQTD	N			Cmpd 1130, AutoMSn(1382.7360), 38.3 min
Gene.17463::comp5127_seq3::g.17463::m.17463	Tyrosine-protein kinase Abl OS=Schistosoma haematobium GN=MS3_02851 PE=3 SV=1	71	168148	13	0	4	0	3.2	5.63	523	3	0	1	1382.74	1381.73	1	1381.69	0.0341	0	27.49	0.1	N	INSDHILARQTD	N			Cmpd 1133, AutoMSn(1382.7363), 38.4 min
Gene.17463::comp5127_seq3::g.17463::m.17463	Tyrosine-protein kinase Abl OS=Schistosoma haematobium GN=MS3_02851 PE=3 SV=1	71	168148	13	0	4	0	3.2	5.63	524	3	0	1	1382.74	1381.73	1	1381.69	0.0341	0	27.49	0.1	N	INSDHILARQTD	N			Cmpd 1150, AutoMSn(1382.7364), 39.6 min
Gene.17463::comp5127_seq3::g.17463::m.17463	Tyrosine-protein kinase Abl OS=Schistosoma haematobium GN=MS3_02851 PE=3 SV=1	71	168148	13	0	4	0	3.2	5.63	525	3	0	1	1382.74	1381.73	1	1381.69	0.0362	0	27.49	0.1	N	INSDHILARQTD	N			Cmpd 1148, AutoMSn(1382.7385), 39.5 min
Gene.17463::comp5127_seq3::g.17463::m.17463	Tyrosine-protein kinase Abl OS=Schistosoma haematobium GN=MS3_02851 PE=3 SV=1	71	168148	13	0	4	0	3.2	5.63	579	3	0	1	734.892	1467.77	2	1467.78	-0.0133	0	35.84	0.015	N	IEAEVALELEKQP	V			Cmpd 58, AutoMSn(734.8917), 13.8 min
Gene.17463::comp5127_seq3::g.17463::m.17463	Tyrosine-protein kinase Abl OS=Schistosoma haematobium GN=MS3_02851 PE=3 SV=1	71	168148	13	0	4	0	3.2	5.63	580	2	0	1	734.892	1467.77	2	1467.78	-0.0128	0	38.7	0.0077	N	IEAEVALELEKQP	V			Cmpd 52, AutoMSn(734.8919), 13.6 min
Gene.17463::comp5127_seq3::g.17463::m.17463	Tyrosine-protein kinase Abl OS=Schistosoma haematobium GN=MS3_02851 PE=3 SV=1	71	168148	13	0	4	0	3.2	5.63	581	7	0	1	734.892	1467.77	2	1467.78	-0.0126	0	26.88	0.12	N	IEAEVALELEKQP	V			Cmpd 55, AutoMSn(734.8920), 13.7 min
Gene.17463::comp5127_seq3::g.17463::m.17463	Tyrosine-protein kinase Abl OS=Schistosoma haematobium GN=MS3_02851 PE=3 SV=1	71	168148	13	0	4	0	3.2	5.63	582	9	0	1	490.265	1467.77	3	1467.78	-0.0085	0	22.27	0.34	N	IEAEVALELEKQP	V			Cmpd 51, AutoMSn(490.2651), 13.6 min
Gene.17463::comp5127_seq3::g.17463::m.17463	Tyrosine-protein kinase Abl OS=Schistosoma haematobium GN=MS3_02851 PE=3 SV=1	71	168148	13	0	4	0	3.2	5.63	583	5	0	1	490.266	1467.78	3	1467.78	-0.0067	0	22.36	0.33	N	IEAEVALELEKQP	V			Cmpd 54, AutoMSn(490.2657), 13.7 min
Gene.17463::comp5127_seq3::g.17463::m.17463	Tyrosine-protein kinase Abl OS=Schistosoma haematobium GN=MS3_02851 PE=3 SV=1	71	168148	13	0	4	0	3.2	5.63	603	6	1	1	742.349	1482.68	2	1482.72	-0.036	0	26.91	0.12	G	HITDALAVVSLDDD	D			Cmpd 276, AutoMSn(742.3494), 18.7 min
Gene.16282::comp4731_seq0::g.16282::m.16282	TBC1 domain family member 10A OS=Schistosoma haematobium GN=MS3_04700 PE=4 SV=1	61	73989	6	0	3	0	2.9	8.7	586	10	1	1	737.366	1472.72	2	1472.68	0.042	0	20.54	0.51	F	WTFNEICERYL	E			Cmpd 239, AutoMSn(737.3662), 17.8 min
Gene.16282::comp4731_seq0::g.16282::m.16282	TBC1 domain family member 10A OS=Schistosoma haematobium GN=MS3_04700 PE=4 SV=1	61	73989	6	0	3	0	2.9	8.7	676	1	1	1	810.9	1619.79	2	1619.74	0.0413	0	34.59	0.021	A	FWTFNEICERYL	E			Cmpd 334, AutoMSn(810.9000), 20.0 min
Gene.16282::comp4731_seq0::g.16282::m.16282	TBC1 domain family member 10A OS=Schistosoma haematobium GN=MS3_04700 PE=4 SV=1	61	73989	6	0	3	0	2.9	8.7	677	2	1	1	810.9	1619.79	2	1619.74	0.0417	0	25.7	0.16	A	FWTFNEICERYL	E			Cmpd 336, AutoMSn(810.9002), 20.0 min
Gene.16282::comp4731_seq0::g.16282::m.16282	TBC1 domain family member 10A OS=Schistosoma haematobium GN=MS3_04700 PE=4 SV=1	61	73989	6	0	3	0	2.9	8.7	678	2	1	1	810.901	1619.79	2	1619.74	0.0436	0	26.95	0.12	A	FWTFNEICERYL	E			Cmpd 340, AutoMSn(810.9012), 20.1 min
Gene.16282::comp4731_seq0::g.16282::m.16282	TBC1 domain family member 10A OS=Schistosoma haematobium GN=MS3_04700 PE=4 SV=1	61	73989	6	0	3	0	2.9	8.7	964	3	1	1	804.072	2409.19	3	2409.08	0.1118	0	27.06	0.13	M	FMPEVDAFWTFNEICERYL	E			Cmpd 748, AutoMSn(804.0715), 29.2 min
Gene.16282::comp4731_seq0::g.16282::m.16282	TBC1 domain family member 10A OS=Schistosoma haematobium GN=MS3_04700 PE=4 SV=1	61	73989	6	0	3	0	2.9	8.7	965	2	1	1	804.073	2409.2	3	2409.08	0.1158	0	30.84	0.054	M	FMPEVDAFWTFNEICERYL	E			Cmpd 750, AutoMSn(804.0729), 29.3 min
Gene.11911::comp3358_seq0::g.11911::m.11911	Phosphatidylinositol 3-kinase regulatory subunit alpha OS=Schistosoma haematobium GN=MS3_06277 PE=4 SV=1	71	135858	4	0	4	0	4.2	6.69	109	1	0	0	570.338	569.331	1	569.233	0.0977	0	11.56	2.9	S	TTGYE	T			Cmpd 855, AutoMSn(570.3383), 31.6 min
Gene.11911::comp3358_seq0::g.11911::m.11911	Phosphatidylinositol 3-kinase regulatory subunit alpha OS=Schistosoma haematobium GN=MS3_06277 PE=4 SV=1	71	135858	4	0	4	0	4.2	6.69	516	7	0	1	687.321	1372.63	2	1372.73	-0.1082	0	29.85	0.061	C	KVVDPFAREALE	K			Cmpd 257, AutoMSn(687.3207), 18.2 min
Gene.11911::comp3358_seq0::g.11911::m.11911	Phosphatidylinositol 3-kinase regulatory subunit alpha OS=Schistosoma haematobium GN=MS3_06277 PE=4 SV=1	71	135858	4	0	4	0	4.2	6.69	631	2	1	1	773.381	1544.75	2	1544.84	-0.0943	0	27.28	0.11	S	ELKSKGAEISQLDK	F			Cmpd 176, AutoMSn(773.3806), 16.4 min
Gene.11911::comp3358_seq0::g.11911::m.11911	Phosphatidylinositol 3-kinase regulatory subunit alpha OS=Schistosoma haematobium GN=MS3_06277 PE=4 SV=1	71	135858	4	0	4	0	4.2	6.69	855	1	0	1	1044.9	2087.79	2	2088.01	-0.2188	0	30.8	0.086	S	DKHAPSESVSSYLTSEVRP	T			Cmpd 971, AutoMSn(1044.9040), 34.3 min
Gene.31217::comp27124_seq0::g.31217::m.31217	Uncharacterized protein OS=Schistosoma mansoni GN=Smp_133900 PE=4 SV=1	51	30193	2	0	2	0	4.2	5.12	279	3	0	1	495.286	988.556	2	988.519	0.0374	0	38.51	0.0082	G	ASAAQSLTIQ	A			Cmpd 14, AutoMSn(495.2854), 12.8 min
Gene.31217::comp27124_seq0::g.31217::m.31217	Uncharacterized protein OS=Schistosoma mansoni GN=Smp_133900 PE=4 SV=1	51	30193	2	0	2	0	4.2	5.12	318	10	1	1	530.805	1059.6	2	1059.56	0.0396	0	24.8	0.19	G	ASAAQSLTIQA	C			Cmpd 67, AutoMSn(530.8051), 14.0 min
Gene.15969::comp4637_seq0::g.15969::m.15969	Uncharacterized protein OS=Schistosoma mansoni GN=Smp_210320 PE=4 SV=1	51	27382	2	0	2	0	5.3	5.64	351	2	0	1	1118.29	1117.28	1	1116.55	0.7306	0	29.28	0.13	A	WETVPLLME	V			Cmpd 938, AutoMSn(1118.2904), 33.6 min
Gene.15969::comp4637_seq0::g.15969::m.15969	Uncharacterized protein OS=Schistosoma mansoni GN=Smp_210320 PE=4 SV=1	51	27382	2	0	2	0	5.3	5.64	608	2	0	1	1488.07	1487.06	1	1486.77	0.2896	0	29.56	0.13	A	WETVPLLMEVSAI	C			Cmpd 934, AutoMSn(1488.0710), 33.5 min
Gene.30412::comp20551_seq2::g.30412::m.30412	SJCHGC08962 protein (Fragment) OS=Schistosoma japonicum PE=2 SV=2	51	30836	4	0	2	0	13.8	6.18	657	7	1	1	525.612	1573.81	3	1573.72	0.0982	0	21.79	0.4	Q	VLSCASWCCVMFII	D			Cmpd 245, AutoMSn(525.6122), 18.0 min
Gene.30412::comp20551_seq2::g.30412::m.30412	SJCHGC08962 protein (Fragment) OS=Schistosoma japonicum PE=2 SV=2	51	30836	4	0	2	0	13.8	6.18	658	2	0	1	525.612	1573.82	3	1573.72	0.0991	0	32.46	0.034	Q	VLSCASWCCVMFII	D			Cmpd 241, AutoMSn(525.6125), 17.9 min
Gene.30412::comp20551_seq2::g.30412::m.30412	SJCHGC08962 protein (Fragment) OS=Schistosoma japonicum PE=2 SV=2	51	30836	4	0	2	0	13.8	6.18	982	3	1	1	1231.12	2460.22	2	2459.49	0.7368	0	33.03	0.033	L	ISGLTCLIIGIIMGLIIIFIKSL	H	Oxidation (M)	0.00000000000050000000000.0	Cmpd 883, AutoMSn(1231.1194), 32.3 min
Gene.30412::comp20551_seq2::g.30412::m.30412	SJCHGC08962 protein (Fragment) OS=Schistosoma japonicum PE=2 SV=2	51	30836	4	0	2	0	13.8	6.18	983	5	1	1	1231.12	2460.23	2	2459.49	0.7385	0	25.32	0.2	L	ISGLTCLIIGIIMGLIIIFIKSL	H	Oxidation (M)	0.00000000000050000000000.0	Cmpd 877, AutoMSn(1231.1203), 32.2 min
Gene.7991::comp2239_seq1::g.7991::m.7991	Persulfide dioxygenase ETHE1, mitochondrial (Fragment) OS=Schistosoma haematobium GN=MS3_00676 PE=4 SV=1	61	26573	4	0	3	0	15.3	7.7	130	1	1	1	634.875	633.868	1	633.297	0.5712	0	18.95	1.6	Q	GGSAETL	Y			Cmpd 1116, AutoMSn(634.8755), 38.0 min
Gene.7991::comp2239_seq1::g.7991::m.7991	Persulfide dioxygenase ETHE1, mitochondrial (Fragment) OS=Schistosoma haematobium GN=MS3_00676 PE=4 SV=1	61	26573	4	0	3	0	15.3	7.7	132	4	1	1	634.877	633.869	1	633.297	0.5725	0	14.26	4.6	Q	GGSAETL	Y			Cmpd 1098, AutoMSn(634.8767), 37.6 min
Gene.7991::comp2239_seq1::g.7991::m.7991	Persulfide dioxygenase ETHE1, mitochondrial (Fragment) OS=Schistosoma haematobium GN=MS3_00676 PE=4 SV=1	61	26573	4	0	3	0	15.3	7.7	442	1	0	1	629.873	1257.73	2	1257.7	0.0271	0	34.26	0.023	L	ETVERDRKLI	S			Cmpd 227, AutoMSn(629.8729), 17.6 min
Gene.7991::comp2239_seq1::g.7991::m.7991	Persulfide dioxygenase ETHE1, mitochondrial (Fragment) OS=Schistosoma haematobium GN=MS3_00676 PE=4 SV=1	61	26573	4	0	3	0	15.3	7.7	869	3	1	1	1080.24	2158.47	2	2159.06	-0.5924	0	25.35	0.36	K	QVPGSFSMLSYYVGAKADKI	I	Gln->pyro-Glu (N-term Q); Oxidation (M)	3.00000005000000000000.0	Cmpd 736, AutoMSn(1080.2415), 29.0 min
Gene.24141::comp7787_seq1::g.24141::m.24141	Uncharacterized protein OS=Schistosoma curassoni PE=4 SV=1	61	145853	4	0	3	0	3.1	7.65	461	7	0	1	647.854	1293.69	2	1293.78	-0.0833	0	29.36	0.065	I	IIRQNAAISPLV	S			Cmpd 249, AutoMSn(647.8540), 18.1 min
Gene.24141::comp7787_seq1::g.24141::m.24141	Uncharacterized protein OS=Schistosoma curassoni PE=4 SV=1	61	145853	4	0	3	0	3.1	7.65	462	10	0	1	647.855	1293.69	2	1293.78	-0.0819	0	29.41	0.065	I	IIRQNAAISPLV	S			Cmpd 252, AutoMSn(647.8547), 18.1 min
Gene.24141::comp7787_seq1::g.24141::m.24141	Uncharacterized protein OS=Schistosoma curassoni PE=4 SV=1	61	145853	4	0	3	0	3.1	7.65	539	5	0	1	706.892	1411.77	2	1411.82	-0.0501	0	40.1	0.0057	P	PPPPPLPTSQRIL	F			Cmpd 285, AutoMSn(706.8916), 18.9 min
Gene.24141::comp7787_seq1::g.24141::m.24141	Uncharacterized protein OS=Schistosoma curassoni PE=4 SV=1	61	145853	4	0	3	0	3.1	7.65	827	5	1	1	1018.32	2034.63	2	2035.15	-0.5162	0	20.84	0.99	T	VVETIRKCRRYKRSLE	V			Cmpd 708, AutoMSn(1018.3228), 28.3 min
Gene.22737::comp7110_seq0::g.22737::m.22737	Uncharacterized protein OS=Schistosoma haematobium GN=MS3_09629 PE=4 SV=1	50	67239	4	0	2	0	3.4	6.23	188	1	1	1	395.24	788.465	2	788.4	0.0643	0	37.22	0.011	S	CGIHLFT	-	Amidated (Protein C-term)	0.0000000.2	Cmpd 110, AutoMSn(395.2396), 14.9 min
Gene.22737::comp7110_seq0::g.22737::m.22737	Uncharacterized protein OS=Schistosoma haematobium GN=MS3_09629 PE=4 SV=1	50	67239	4	0	2	0	3.4	6.23	598	4	0	1	738.857	1475.7	2	1475.85	-0.1496	0	23.47	0.27	I	LIILFLLLGDMLC	S			Cmpd 828, AutoMSn(738.8573), 31.0 min
Gene.22737::comp7110_seq0::g.22737::m.22737	Uncharacterized protein OS=Schistosoma haematobium GN=MS3_09629 PE=4 SV=1	50	67239	4	0	2	0	3.4	6.23	599	4	0	1	738.858	1475.7	2	1475.85	-0.149	0	26.2	0.14	I	LIILFLLLGDMLC	S			Cmpd 834, AutoMSn(738.8576), 31.2 min
Gene.22737::comp7110_seq0::g.22737::m.22737	Uncharacterized protein OS=Schistosoma haematobium GN=MS3_09629 PE=4 SV=1	50	67239	4	0	2	0	3.4	6.23	600	7	0	1	738.858	1475.7	2	1475.85	-0.1477	0	23.12	0.29	I	LIILFLLLGDMLC	S			Cmpd 831, AutoMSn(738.8582), 31.1 min	emPAI	0.05
Gene.26813::comp9833_seq2::g.26813::m.26813	Tubulin tyrosine ligase-related OS=Schistosoma mansoni GN=Smp_181160 PE=4 SV=1	60	156668	3	0	3	0	3.5	9.17	545	1	0	0	709.393	1416.77	2	1416.7	0.0666	0	35.85	0.016	Y	SSFVREKSYAPF	K			Cmpd 260, AutoMSn(709.3925), 18.3 min
Gene.26813::comp9833_seq2::g.26813::m.26813	Tubulin tyrosine ligase-related OS=Schistosoma mansoni GN=Smp_181160 PE=4 SV=1	60	156668	3	0	3	0	3.5	9.17	775	5	0	0	936.261	1870.51	2	1870.97	-0.4666	0	35.38	0.035	N	ENNTNVTGRIIPESKLS	S			Cmpd 692, AutoMSn(936.2614), 28.0 min
Gene.26813::comp9833_seq2::g.26813::m.26813	Tubulin tyrosine ligase-related OS=Schistosoma mansoni GN=Smp_181160 PE=4 SV=1	60	156668	3	0	3	0	3.5	9.17	860	10	1	1	1050.5	2098.99	2	2098.2	0.7892	0	16.28	1.5	F	SPMIKPTSSITCKKRLIPV	D			Cmpd 611, AutoMSn(1050.5022), 26.1 min
Gene.12526::comp3545_seq0::g.12526::m.12526	Uncharacterized protein OS=Schistosoma margrebowiei PE=4 SV=1	60	27413	9	0	3	0	14.6	5.59	296	1	0	0	1042.52	1041.51	1	1041.48	0.0302	0	33.26	0.025	I	ETAKSVNFM	I	Oxidation (M)	0.000000005.0	Cmpd 703, AutoMSn(1042.5176), 28.2 min
Gene.12526::comp3545_seq0::g.12526::m.12526	Uncharacterized protein OS=Schistosoma margrebowiei PE=4 SV=1	60	27413	9	0	3	0	14.6	5.59	297	2	0	0	1042.52	1041.51	1	1041.48	0.0312	0	26.34	0.12	I	ETAKSVNFM	I	Oxidation (M)	0.000000005.0	Cmpd 705, AutoMSn(1042.5185), 28.3 min
Gene.12526::comp3545_seq0::g.12526::m.12526	Uncharacterized protein OS=Schistosoma margrebowiei PE=4 SV=1	60	27413	9	0	3	0	14.6	5.59	298	1	0	0	521.765	1041.51	2	1041.48	0.0348	0	35.42	0.015	I	ETAKSVNFM	I	Oxidation (M)	0.000000005.0	Cmpd 706, AutoMSn(521.7647), 28.3 min
Gene.12526::comp3545_seq0::g.12526::m.12526	Uncharacterized protein OS=Schistosoma margrebowiei PE=4 SV=1	60	27413	9	0	3	0	14.6	5.59	299	1	0	0	521.765	1041.52	2	1041.48	0.0355	0	32.6	0.029	I	ETAKSVNFM	I	Oxidation (M)	0.000000005.0	Cmpd 704, AutoMSn(521.7651), 28.2 min
Gene.12526::comp3545_seq0::g.12526::m.12526	Uncharacterized protein OS=Schistosoma margrebowiei PE=4 SV=1	60	27413	9	0	3	0	14.6	5.59	623	8	0	0	1530.48	1529.47	1	1528.79	0.6785	0	20.66	0.94	C	QCLLVGTQDSTLRL	L	Gln->pyro-Glu (N-term Q)	3.00000000000000.0	Cmpd 674, AutoMSn(1530.4777), 27.6 min
Gene.12526::comp3545_seq0::g.12526::m.12526	Uncharacterized protein OS=Schistosoma margrebowiei PE=4 SV=1	60	27413	9	0	3	0	14.6	5.59	988	5	1	0	1241.12	2480.22	2	2480.28	-0.0605	0	20.5	0.59	I	ETAKSVNFMIHSVSPHPKQSKL	L	Oxidation (M)	0.0000000050000000000000.0	Cmpd 868, AutoMSn(1241.1193), 32.0 min
Gene.12526::comp3545_seq0::g.12526::m.12526	Uncharacterized protein OS=Schistosoma margrebowiei PE=4 SV=1	60	27413	9	0	3	0	14.6	5.59	989	1	1	0	1241.12	2480.23	2	2480.28	-0.056	0	23.89	0.27	I	ETAKSVNFMIHSVSPHPKQSKL	L	Oxidation (M)	0.0000000050000000000000.0	Cmpd 871, AutoMSn(1241.1216), 32.0 min
Gene.12526::comp3545_seq0::g.12526::m.12526	Uncharacterized protein OS=Schistosoma margrebowiei PE=4 SV=1	60	27413	9	0	3	0	14.6	5.59	990	1	1	0	1241.12	2480.23	2	2480.28	-0.0551	0	23.4	0.3	I	ETAKSVNFMIHSVSPHPKQSKL	L	Oxidation (M)	0.0000000050000000000000.0	Cmpd 874, AutoMSn(1241.1220), 32.1 min
Gene.12526::comp3545_seq0::g.12526::m.12526	Uncharacterized protein OS=Schistosoma margrebowiei PE=4 SV=1	60	27413	9	0	3	0	14.6	5.59	993	6	1	0	827.754	2480.24	3	2480.28	-0.0456	0	20.69	0.57	I	ETAKSVNFMIHSVSPHPKQSKL	L	Oxidation (M)	0.0000000050000000000000.0	Cmpd 870, AutoMSn(827.7536), 32.0 min
Gene.12739::comp3597_seq0::g.12739::m.12739	SJCHGC05592 protein OS=Schistosoma japonicum PE=2 SV=1	60	36012	4	0	3	0	10.6	8.83	277	4	0	1	495.226	988.438	2	988.501	-0.0628	0	29.64	0.063	E	GNLLSPMNK	N	Oxidation (M)	0.000000500.0	Cmpd 208, AutoMSn(495.2264), 17.1 min
Gene.12739::comp3597_seq0::g.12739::m.12739	SJCHGC05592 protein OS=Schistosoma japonicum PE=2 SV=1	60	36012	4	0	3	0	10.6	8.83	278	7	0	1	495.226	988.438	2	988.501	-0.0627	0	25.3	0.17	E	GNLLSPMNK	N	Oxidation (M)	0.000000500.0	Cmpd 202, AutoMSn(495.2265), 17.0 min
Gene.12739::comp3597_seq0::g.12739::m.12739	SJCHGC05592 protein OS=Schistosoma japonicum PE=2 SV=1	60	36012	4	0	3	0	10.6	8.83	545	9	0	1	709.393	1416.77	2	1417.57	-0.7998	0	30.05	0.059	N	MTNSMDATNSITT	S	2 Oxidation (M)	0.5000500000000.0	Cmpd 260, AutoMSn(709.3925), 18.3 min
Gene.12739::comp3597_seq0::g.12739::m.12739	SJCHGC05592 protein OS=Schistosoma japonicum PE=2 SV=1	60	36012	4	0	3	0	10.6	8.83	625	2	1	1	1534.48	1533.47	1	1532.94	0.5294	0	21.99	0.69	S	FRLSTSKIRILTV	F			Cmpd 618, AutoMSn(1534.4769), 26.3 min
Gene.18538::comp5513_seq2::g.18538::m.18538	Uncharacterized protein OS=Schistosoma mattheei PE=4 SV=1	40	30133	1	0	1	0	3.1	4.91	237	2	0	1	464.745	927.476	2	927.466	0.0098	0	44.23	0.002	S	THVDIDKT	N			Cmpd 44, AutoMSn(464.7452), 13.5 min
Gene.23534::comp7490_seq0::g.23534::m.23534	Tripeptidyl-peptidase 2 OS=Schistosoma haematobium GN=MS3_00195 PE=4 SV=1	120	235808	12	0	9	0	5.2	6.36	172	1	1	1	742.779	741.771	1	741.37	0.4015	0	13.54	4.2	A	AIASAYF	P			Cmpd 378, AutoMSn(742.7785), 21.0 min
Gene.23534::comp7490_seq0::g.23534::m.23534	Tripeptidyl-peptidase 2 OS=Schistosoma haematobium GN=MS3_00195 PE=4 SV=1	120	235808	12	0	9	0	5.2	6.36	173	1	1	1	742.779	741.771	1	741.37	0.4017	0	13.73	4	A	AIASAYF	P			Cmpd 375, AutoMSn(742.7787), 20.9 min
Gene.23534::comp7490_seq0::g.23534::m.23534	Tripeptidyl-peptidase 2 OS=Schistosoma haematobium GN=MS3_00195 PE=4 SV=1	120	235808	12	0	9	0	5.2	6.36	175	1	0	1	770.847	769.84	1	769.278	0.5623	0	27.05	0.19	K	FCSAMDP	L			Cmpd 1119, AutoMSn(770.8470), 38.1 min
Gene.23534::comp7490_seq0::g.23534::m.23534	Tripeptidyl-peptidase 2 OS=Schistosoma haematobium GN=MS3_00195 PE=4 SV=1	120	235808	12	0	9	0	5.2	6.36	183	5	1	1	392.977	783.939	2	784.383	-0.4442	0	14.32	3.5	W	DRNGVAPG	A			Cmpd 220, AutoMSn(392.9766), 17.4 min
Gene.23534::comp7490_seq0::g.23534::m.23534	Tripeptidyl-peptidase 2 OS=Schistosoma haematobium GN=MS3_00195 PE=4 SV=1	120	235808	12	0	9	0	5.2	6.36	184	4	1	1	392.977	783.939	2	784.383	-0.4441	0	13.82	3.9	W	DRNGVAPG	A			Cmpd 217, AutoMSn(392.9766), 17.3 min
Gene.23534::comp7490_seq0::g.23534::m.23534	Tripeptidyl-peptidase 2 OS=Schistosoma haematobium GN=MS3_00195 PE=4 SV=1	120	235808	12	0	9	0	5.2	6.36	256	4	0	1	477.882	953.75	2	954.445	-0.6948	0	38.26	0.014	E	QSAVQFEF	S			Cmpd 24, AutoMSn(477.8823), 13.0 min
Gene.23534::comp7490_seq0::g.23534::m.23534	Tripeptidyl-peptidase 2 OS=Schistosoma haematobium GN=MS3_00195 PE=4 SV=1	120	235808	12	0	9	0	5.2	6.36	307	1	1	1	1054.78	1053.77	1	1053.61	0.1661	0	25.21	0.27	S	SSPLSLLQIP	D			Cmpd 898, AutoMSn(1054.7804), 32.7 min
Gene.23534::comp7490_seq0::g.23534::m.23534	Tripeptidyl-peptidase 2 OS=Schistosoma haematobium GN=MS3_00195 PE=4 SV=1	120	235808	12	0	9	0	5.2	6.36	348	1	0	1	558.304	1114.59	2	1114.67	-0.0775	0	29.84	0.059	P	STAKAQLKVAV	Q			Cmpd 23, AutoMSn(558.3040), 13.0 min
Gene.23534::comp7490_seq0::g.23534::m.23534	Tripeptidyl-peptidase 2 OS=Schistosoma haematobium GN=MS3_00195 PE=4 SV=1	120	235808	12	0	9	0	5.2	6.36	703	5	0	1	564.599	1690.78	3	1690.86	-0.0875	0	20.1	0.61	Q	LKPASLLSGSSMSAPMV	T	Oxidation (M)	0.00000000000000050.0	Cmpd 387, AutoMSn(564.5992), 21.2 min
Gene.23534::comp7490_seq0::g.23534::m.23534	Tripeptidyl-peptidase 2 OS=Schistosoma haematobium GN=MS3_00195 PE=4 SV=1	120	235808	12	0	9	0	5.2	6.36	1054	2	1	1	845.734	2534.18	3	2534.24	-0.0568	0	23.44	0.33	S	QKPYVMIIRFKATDYPEMGCL	A	2 Oxidation (M)	0.000005000000000005000.0	Cmpd 785, AutoMSn(845.7341), 30.0 min
Gene.23534::comp7490_seq0::g.23534::m.23534	Tripeptidyl-peptidase 2 OS=Schistosoma haematobium GN=MS3_00195 PE=4 SV=1	120	235808	12	0	9	0	5.2	6.36	1055	3	1	1	845.734	2534.18	3	2534.24	-0.0559	0	24.09	0.28	S	QKPYVMIIRFKATDYPEMGCL	A	2 Oxidation (M)	0.000005000000000005000.0	Cmpd 781, AutoMSn(845.7344), 30.0 min
Gene.23534::comp7490_seq0::g.23534::m.23534	Tripeptidyl-peptidase 2 OS=Schistosoma haematobium GN=MS3_00195 PE=4 SV=1	120	235808	12	0	9	0	5.2	6.36	1091	7	1	1	865.848	2594.52	3	2595.26	-0.7408	0	21.22	0.79	K	ERYSEAINYFVHLLYQIDEPP	V			Cmpd 725, AutoMSn(865.8485), 28.7 min
Gene.15856::comp4597_seq0::g.15856::m.15856	Ectonucleotide pyrophosphatase/phosphodiesterase family member 5 OS=Schistosoma haematobium GN=MS3_08038 PE=4 SV=1	60	66591	4	0	3	0	7.8	6.73	225	9	1	1	452.738	903.462	2	903.332	0.1296	0	21.77	0.39	D	YDEMSPF	F	Oxidation (M)	0.0005000.0	Cmpd 364, AutoMSn(452.7381), 20.6 min
Gene.15856::comp4597_seq0::g.15856::m.15856	Ectonucleotide pyrophosphatase/phosphodiesterase family member 5 OS=Schistosoma haematobium GN=MS3_08038 PE=4 SV=1	60	66591	4	0	3	0	7.8	6.73	226	7	1	1	452.739	903.464	2	903.332	0.1316	0	21.8	0.39	D	YDEMSPF	F	Oxidation (M)	0.0005000.0	Cmpd 366, AutoMSn(452.7391), 20.7 min
Gene.15856::comp4597_seq0::g.15856::m.15856	Ectonucleotide pyrophosphatase/phosphodiesterase family member 5 OS=Schistosoma haematobium GN=MS3_08038 PE=4 SV=1	60	66591	4	0	3	0	7.8	6.73	859	2	0	1	1048.01	2094	2	2093.31	0.694	0	29.97	0.065	F	LLSLIDTKPSLKSLLNIIL	T			Cmpd 671, AutoMSn(1048.0080), 27.5 min
Gene.15856::comp4597_seq0::g.15856::m.15856	Ectonucleotide pyrophosphatase/phosphodiesterase family member 5 OS=Schistosoma haematobium GN=MS3_08038 PE=4 SV=1	60	66591	4	0	3	0	7.8	6.73	1050	1	1	1	845.395	2533.16	3	2533.17	-0.011	0	23.86	0.31	D	EMSPFFLAMGPGFRSTSGGRTISS	I	Glu->pyro-Glu (N-term E); 2 Oxidation (M)	4.050000005000000000000000.0	Cmpd 928, AutoMSn(845.3946), 33.4 min
Gene.26973::comp10054_seq0::g.26973::m.26973	Uncharacterized protein OS=Schistosoma mansoni GN=Smp_158730 PE=4 SV=1	70	244293	4	0	4	0	1.8	6.21	161	1	0	0	702.861	701.854	1	701.382	0.4721	0	19.85	1.3	L	IRAQGSA	V			Cmpd 1103, AutoMSn(702.8614), 37.7 min
Gene.26973::comp10054_seq0::g.26973::m.26973	Uncharacterized protein OS=Schistosoma mansoni GN=Smp_158730 PE=4 SV=1	70	244293	4	0	4	0	1.8	6.21	229	1	0	0	453.579	905.144	2	905.471	-0.3278	0	44.02	0.0044	T	CLSVMQII	L			Cmpd 159, AutoMSn(453.5791), 16.1 min
Gene.26973::comp10054_seq0::g.26973::m.26973	Uncharacterized protein OS=Schistosoma mansoni GN=Smp_158730 PE=4 SV=1	70	244293	4	0	4	0	1.8	6.21	529	10	0	1	695.122	1388.23	2	1387.81	0.4215	0	17.61	2	F	IDVTNFKTLLKP	I			Cmpd 412, AutoMSn(695.1218), 21.7 min
Gene.26973::comp10054_seq0::g.26973::m.26973	Uncharacterized protein OS=Schistosoma mansoni GN=Smp_158730 PE=4 SV=1	70	244293	4	0	4	0	1.8	6.21	574	4	0	0	726.34	1450.67	2	1450.68	-0.0189	0	32.92	0.03	Q	QYEARRELEFQ	L	Gln->pyro-Glu (N-term Q)	3.00000000000.0	Cmpd 433, AutoMSn(726.3399), 22.2 min
Gene.25831::comp8909_seq1::g.25831::m.25831	Uncharacterized protein OS=Schistosoma mattheei PE=4 SV=1	40	13038	1	0	1	0	8.9	4.95	401	6	0	1	595.326	1188.64	2	1188.64	-0.0017	0	39.84	0.006	C	VLYKPVNVEE	S			Cmpd 40, AutoMSn(595.3259), 13.4 min
Gene.23354::comp7393_seq0::g.23354::m.23354	Uveal autoantigen with coiled-coil domains and ankyrin repeats protein, putative OS=Schistosoma mansoni GN=Smp_129710 PE=4 SV=1	80	210292	5	0	5	0	3.5	5.41	363	3	1	0	571.313	1140.61	2	1140.57	0.0444	0	27.87	0.088	K	THLSIDVEDL	K			Cmpd 215, AutoMSn(571.3126), 17.3 min
Gene.23354::comp7393_seq0::g.23354::m.23354	Uveal autoantigen with coiled-coil domains and ankyrin repeats protein, putative OS=Schistosoma mansoni GN=Smp_129710 PE=4 SV=1	80	210292	5	0	5	0	3.5	5.41	442	8	0	0	629.873	1257.73	2	1257.67	0.0635	0	31.24	0.046	C	GGLDRLSSNNIL	L			Cmpd 227, AutoMSn(629.8729), 17.6 min
Gene.23354::comp7393_seq0::g.23354::m.23354	Uveal autoantigen with coiled-coil domains and ankyrin repeats protein, putative OS=Schistosoma mansoni GN=Smp_129710 PE=4 SV=1	80	210292	5	0	5	0	3.5	5.41	465	7	0	0	650.335	1298.65	2	1298.71	-0.0506	0	29.64	0.061	L	RGVIQQDKERA	N			Cmpd 186, AutoMSn(650.3347), 16.7 min
Gene.23354::comp7393_seq0::g.23354::m.23354	Uveal autoantigen with coiled-coil domains and ankyrin repeats protein, putative OS=Schistosoma mansoni GN=Smp_129710 PE=4 SV=1	80	210292	5	0	5	0	3.5	5.41	581	10	0	1	734.892	1467.77	2	1467.68	0.0852	0	26.63	0.12	L	ENVAGLSPITDHSE	S			Cmpd 55, AutoMSn(734.8920), 13.7 min
Gene.23354::comp7393_seq0::g.23354::m.23354	Uveal autoantigen with coiled-coil domains and ankyrin repeats protein, putative OS=Schistosoma mansoni GN=Smp_129710 PE=4 SV=1	80	210292	5	0	5	0	3.5	5.41	867	5	1	0	708.354	2122.04	3	2122.07	-0.0277	0	23.33	0.3	E	KQCNLRDLEQNYVMIQK	S			Cmpd 264, AutoMSn(708.3535), 18.4 min
Gene.22303::comp6909_seq0::g.22303::m.22303	Putative organic solute transporter OS=Schistosoma mansoni GN=Smp_158190 PE=4 SV=1	40	48614	6	0	1	0	2.1	5.78	284	2	0	1	1037.56	1036.55	1	1036.54	0.0138	0	40.21	0.005	C	KQATLQFCV	I			Cmpd 328, AutoMSn(1037.5586), 19.8 min
Gene.22303::comp6909_seq0::g.22303::m.22303	Putative organic solute transporter OS=Schistosoma mansoni GN=Smp_158190 PE=4 SV=1	40	48614	6	0	1	0	2.1	5.78	285	2	0	1	1037.56	1036.55	1	1036.54	0.0149	0	39.83	0.0055	C	KQATLQFCV	I			Cmpd 335, AutoMSn(1037.5598), 20.0 min
Gene.22303::comp6909_seq0::g.22303::m.22303	Putative organic solute transporter OS=Schistosoma mansoni GN=Smp_158190 PE=4 SV=1	40	48614	6	0	1	0	2.1	5.78	286	1	0	1	1037.56	1036.55	1	1036.54	0.0153	0	42.32	0.0031	C	KQATLQFCV	I			Cmpd 331, AutoMSn(1037.5601), 19.9 min
Gene.22303::comp6909_seq0::g.22303::m.22303	Putative organic solute transporter OS=Schistosoma mansoni GN=Smp_158190 PE=4 SV=1	40	48614	6	0	1	0	2.1	5.78	287	4	0	1	519.285	1036.56	2	1036.54	0.0188	0	34.98	0.017	C	KQATLQFCV	I			Cmpd 327, AutoMSn(519.2855), 19.8 min
Gene.22303::comp6909_seq0::g.22303::m.22303	Putative organic solute transporter OS=Schistosoma mansoni GN=Smp_158190 PE=4 SV=1	40	48614	6	0	1	0	2.1	5.78	288	4	0	1	519.286	1036.56	2	1036.54	0.0203	0	35.03	0.017	C	KQATLQFCV	I			Cmpd 330, AutoMSn(519.2862), 19.9 min
Gene.22303::comp6909_seq0::g.22303::m.22303	Putative organic solute transporter OS=Schistosoma mansoni GN=Smp_158190 PE=4 SV=1	40	48614	6	0	1	0	2.1	5.78	289	4	0	1	519.286	1036.56	2	1036.54	0.0204	0	35.01	0.017	C	KQATLQFCV	I			Cmpd 333, AutoMSn(519.2862), 20.0 min
Gene.29374::comp15304_seq0::g.29374::m.29374	Protein kinase (Fragment) OS=Schistosoma mansoni GN=Smp_124770.1 PE=4 SV=1	50	65506	7	0	2	0	7.1	5.03	664	1	0	1	802.92	1603.83	2	1603.82	0.0026	0	42.07	0.0037	R	TEPTIKRMLAENVS	I	Oxidation (M)	0.00000005000000.0	Cmpd 348, AutoMSn(802.9205), 20.3 min
Gene.29374::comp15304_seq0::g.29374::m.29374	Protein kinase (Fragment) OS=Schistosoma mansoni GN=Smp_124770.1 PE=4 SV=1	50	65506	7	0	2	0	7.1	5.03	665	1	0	1	802.922	1603.83	2	1603.82	0.0058	0	39.62	0.0065	R	TEPTIKRMLAENVS	I	Oxidation (M)	0.00000005000000.0	Cmpd 354, AutoMSn(802.9221), 20.4 min
Gene.29374::comp15304_seq0::g.29374::m.29374	Protein kinase (Fragment) OS=Schistosoma mansoni GN=Smp_124770.1 PE=4 SV=1	50	65506	7	0	2	0	7.1	5.03	666	1	0	1	802.922	1603.83	2	1603.82	0.0062	0	42.08	0.0037	R	TEPTIKRMLAENVS	I	Oxidation (M)	0.00000005000000.0	Cmpd 351, AutoMSn(802.9223), 20.4 min
Gene.29374::comp15304_seq0::g.29374::m.29374	Protein kinase (Fragment) OS=Schistosoma mansoni GN=Smp_124770.1 PE=4 SV=1	50	65506	7	0	2	0	7.1	5.03	667	1	0	1	535.618	1603.83	3	1603.82	0.009	0	31.13	0.046	R	TEPTIKRMLAENVS	I	Oxidation (M)	0.00000005000000.0	Cmpd 349, AutoMSn(535.6182), 20.3 min
Gene.29374::comp15304_seq0::g.29374::m.29374	Protein kinase (Fragment) OS=Schistosoma mansoni GN=Smp_124770.1 PE=4 SV=1	50	65506	7	0	2	0	7.1	5.03	668	8	0	1	535.619	1603.84	3	1603.82	0.0125	0	24.01	0.24	R	TEPTIKRMLAENVS	I	Oxidation (M)	0.00000005000000.0	Cmpd 355, AutoMSn(535.6194), 20.4 min
Gene.29374::comp15304_seq0::g.29374::m.29374	Protein kinase (Fragment) OS=Schistosoma mansoni GN=Smp_124770.1 PE=4 SV=1	50	65506	7	0	2	0	7.1	5.03	669	2	0	1	535.62	1603.84	3	1603.82	0.0133	0	28.48	0.085	R	TEPTIKRMLAENVS	I	Oxidation (M)	0.00000005000000.0	Cmpd 352, AutoMSn(535.6197), 20.4 min
Gene.29374::comp15304_seq0::g.29374::m.29374	Protein kinase (Fragment) OS=Schistosoma mansoni GN=Smp_124770.1 PE=4 SV=1	50	65506	7	0	2	0	7.1	5.03	1136	8	1	1	964.793	2891.36	3	2891.64	-0.2858	0	24.35	0.28	L	EKEQILLSTRNSAITKISHLLSILQG	K			Cmpd 635, AutoMSn(964.7935), 26.7 min
Gene.15211::comp4392_seq3::g.15211::m.15211	Palmitoyltransferase OS=Schistosoma haematobium GN=MS3_10127 PE=3 SV=1	70	85906	4	0	4	0	6.7	6.73	6	1	0	0	348.31	694.605	2	695.317	-0.7119	0	29.11	0.36	R	PPRCSH	C			Cmpd 918, AutoMSn(348.3100), 33.1 min
Gene.15211::comp4392_seq3::g.15211::m.15211	Palmitoyltransferase OS=Schistosoma haematobium GN=MS3_10127 PE=3 SV=1	70	85906	4	0	4	0	6.7	6.73	310	5	0	0	352.835	1055.48	3	1055.58	-0.0929	0	26.06	0.13	I	KFNHLIVDA	N			Cmpd 46, AutoMSn(352.8351), 13.5 min
Gene.15211::comp4392_seq3::g.15211::m.15211	Palmitoyltransferase OS=Schistosoma haematobium GN=MS3_10127 PE=3 SV=1	70	85906	4	0	4	0	6.7	6.73	516	9	0	0	687.321	1372.63	2	1372.78	-0.152	0	28.63	0.08	M	FLISLTLHMIAV	F	Oxidation (M)	0.000000005000.0	Cmpd 257, AutoMSn(687.3207), 18.2 min
Gene.15211::comp4392_seq3::g.15211::m.15211	Palmitoyltransferase OS=Schistosoma haematobium GN=MS3_10127 PE=3 SV=1	70	85906	4	0	4	0	6.7	6.73	1097	8	1	1	882.489	2644.45	3	2644.05	0.3944	0	11.37	5.8	G	ENDSYCNFYEGSVTGVTGNDTNGTT	G			Cmpd 567, AutoMSn(882.4890), 25.2 min
Gene.16843::comp4930_seq0::g.16843::m.16843	Meiotic checkpoint regulator cut4, putative OS=Schistosoma mansoni GN=Smp_151380 PE=4 SV=1	70	248934	6	0	4	0	2.8	6.62	417	1	0	1	405.57	1213.69	3	1213.61	0.0819	0	33.49	0.026	A	GGLDIAGNGGDRL	G			Cmpd 326, AutoMSn(405.5696), 19.8 min
Gene.16843::comp4930_seq0::g.16843::m.16843	Meiotic checkpoint regulator cut4, putative OS=Schistosoma mansoni GN=Smp_151380 PE=4 SV=1	70	248934	6	0	4	0	2.8	6.62	470	1	1	1	657.315	1312.62	2	1312.71	-0.099	0	36.43	0.013	D	IGEYLVRVHDL	H			Cmpd 125, AutoMSn(657.3148), 15.3 min
Gene.16843::comp4930_seq0::g.16843::m.16843	Meiotic checkpoint regulator cut4, putative OS=Schistosoma mansoni GN=Smp_151380 PE=4 SV=1	70	248934	6	0	4	0	2.8	6.62	471	1	0	1	657.315	1312.62	2	1312.71	-0.0981	0	35.13	0.017	D	IGEYLVRVHDL	H			Cmpd 126, AutoMSn(657.3152), 15.3 min
Gene.16843::comp4930_seq0::g.16843::m.16843	Meiotic checkpoint regulator cut4, putative OS=Schistosoma mansoni GN=Smp_151380 PE=4 SV=1	70	248934	6	0	4	0	2.8	6.62	472	3	0	1	657.316	1312.62	2	1312.71	-0.0973	0	29.43	0.065	D	IGEYLVRVHDL	H			Cmpd 122, AutoMSn(657.3156), 15.2 min
Gene.16843::comp4930_seq0::g.16843::m.16843	Meiotic checkpoint regulator cut4, putative OS=Schistosoma mansoni GN=Smp_151380 PE=4 SV=1	70	248934	6	0	4	0	2.8	6.62	632	10	1	1	773.381	1544.75	2	1544.72	0.0288	0	24.51	0.21	F	NTQNNLSDPTTRGGA	S			Cmpd 179, AutoMSn(773.3806), 16.5 min
[truncated: 19 more rows]

## Sheet: Day56
Header	--------------------------------------------------------
Search title	Submitted from Copy of smk peptidomics D0 14 28 56 noacet noamid nophos by Mascot Daemon on SERVER-BIOINFO
Timestamp	2020-12-03T04:51:56Z
User
Email
Report URI	http://localhost/mascot/cgi/master_results.pl?file=../data/20201203/F011229.dat
[truncated: 591 more rows]
