# Supplementary material for: Identification of Low Molecular Weight Proteins and Peptides from Schistosoma mekongi Worm, Egg and Infected Mouse Sera
Source: Biomolecules. 2021 Apr 11;11(4):559. doi: 10.3390/biom11040559 (PMC8070599; doi:10.3390/biom11040559)
Supplement: Supplementary file 1 [file biomolecules-11-00559-s001.zip › supplement/Table S3.xlsx]

## Sheet: Sheet1
Table S3: Top-10 S. mekongi peptides in adult worm and egg ranked by peptide score.
No.	Sequence	Precursor annotation	Score	E-value	Modification	PeptideRanker
Worm
1	NGFSSITTFNVSSSYSKNSNDQDY	Ethanolamine kinase 1	59.21	1e-05		0.132
2	KPINAETQFCVSSSVMNNEIFSSL	AP-3 complex subunit delta-1	59.21	1e-05	Oxidation (M)	0.008
3	SPSQVLFILFMSV	Uncharacterized protein	50.54	0.00014	Oxidation (M)	0.735
4	MAAKRKGAKKVVEEQVSLGPQVAEGEFV	Ribosomal protein S14	48.09	0.0002		0.04
5	PAVLSLNIFNKLMTTLSSYGSKFN	Uncharacterized protein	47.78	0.0002	Oxidation (M)	0.293
6	NGSWDADTTLET	E3 ubiquitin-protein ligase MYLIP	47.49	0.00028		0.226
7	MSGKNVPQFFI	Uncharacterized protein	47.49	0.00028	Acetyl (Protein N-term)	0.2
8	ISKQEYDESGPG	Actin	47.49	0.00028		0.088
9	MQMKTDSVTAVG	Uncharacterized protein	47.07	0.0003	Acetyl (Protein N-term)	0.088
10	DSSTSGTSTTVTTTTNM	Uncharacterized protein	46.8	0.00017		0.047
Egg
1	VNCIESEFL	Multiple PDZ domain protein	55.51	1e-05		0.36
2	MHSQHHAKPNVIDKDPDVR	Fatty acid desaturase 1	49.89	0.00011	Oxidation (M)	0.125
3	DNIKKLKTQMEMNMKEQN	Uncharacterized protein	49.81	0.00011	Oxidation (M)	0.173
4	SKTIEESML	Uncharacterized protein	49.26	6e-05	Oxidation (M)	0.141
5	TMPKLISSSG	SJCHGC03621 protein	48.93	0.00025	Oxidation (M)	0.181
6	HSGSCLDSSSG	Protocadherin Fat 1	48.35	0.00029		0.263
7	GFGGHPFSSSG	Desumoylating isopeptidase 2	48.27	0.00021		0.638
8	SAVTPEDSSSG	Uncharacterized protein	47.55	0.00016		0.092
9	LISTDGLSSSG	Uncharacterized protein	47.12	0.00011		0.118
10	FAHETGGSSSG	Uncharacterized protein	47.03	0.00031		0.134
