# Supplementary material for: Identification of Low Molecular Weight Proteins and Peptides from Schistosoma mekongi Worm, Egg and Infected Mouse Sera
Source: Biomolecules. 2021 Apr 11;11(4):559. doi: 10.3390/biom11040559 (PMC8070599; doi:10.3390/biom11040559)
Supplement: Supplementary file 1 [file biomolecules-11-00559-s001.zip › supplement/Table S4.xlsx]

## Sheet: Sheet1
Table S4: The amino acid position of neuropeptide on their precursor protein sequence of S. mekongi adult worm.
Protein	Length	FLRN	LSAL	TKP	YRI	YGFL	EHP	QHL	QHP	PLG	GGG	GGW	GYG
Uncharacterized protein	522	.	.	383	.	.	.	.	.	.	159	.	62
E3 ubiquitin-protein ligase MYLIP	648	.	.	590	.	.	.	134	.	377	.	.	.
Uncharacterized protein	897	.	.	.	.	.	.	605	.	344	767	.	.
Acetyl-coenzyme A synthetase (EC 6.2.1.1)	452	.	.	217	.	.	.	.	337	.	.	.	.
Fbxl4, putative	636	.	.	.	.	385	.	419	.	.	.	.	.
SJCHGC00839 protein	242	.	.	.	.	.	.	.	223	.	.	.	.
Cadherin, EGF LAG seven-pass G-type receptor 3	306	.	.	.	.	.	.	.	.	17	.	.	.
Uncharacterized protein	352	.	.	94	.	.	.	.	.	.	.	.	.
Uncharacterized protein	373	.	.	320	.	.	.	.	.	.	.	.	.
Actin (Actin-2)	376	.	.	.	.	.	101	.	.	.	.	.	.
Coproporphyrinogen oxidase (EC 1.3.3.3)	391	.	.	.	.	.	.	.	.	.	125	.	.
Phosphoglycerate kinase (EC 2.7.2.3)	416	.	.	.	.	.	.	.	.	.	235	.	.
Putative rab GDP/GTP exchange factor	537	385	.	.	.	.	.	.	.	.	.	.	.
Uncharacterized protein	589	.	.	.	200	.	.	.	.	.	.	.	.
Regulator of gene activity	762	.	417	.	.	.	.	.	.	.	.	.	.
Zinc finger CCHC domain-containing protein 2	1326	.	.	.	.	.	.	.	.	.	.	268	.
Uncharacterized protein	2215	.	.	.	.	.	.	.	.	909	.	.	.
