# Supplementary material for: Identification of Low Molecular Weight Proteins and Peptides from Schistosoma mekongi Worm, Egg and Infected Mouse Sera
Source: Biomolecules. 2021 Apr 11;11(4):559. doi: 10.3390/biom11040559 (PMC8070599; doi:10.3390/biom11040559)
Supplement: Supplementary file 1 [file biomolecules-11-00559-s001.zip › supplement/Table S5.xlsx]

## Sheet: Sheet1
Table S5: The amino acid position of neuropeptide on their precursor protein sequence of S. mekongi adult egg.
Protein	Length	FLRF	YNW	FLRN	FYRI	LLTSL	LSAL	TKP	YRI	FSPRL	EHP	QHL	QHP	PLG	GGG	GGW	GYG
Uncharacterized protein	123	.	.	.	.	.	.	.	.	.	.	.	.	.	95	.	.
Transcription initiation factor TFIID subunit 5	203	.	.	.	.	.	.	.	.	.	.	32	.	.	.	.	.
Desumoylating isopeptidase 2	215	.	.	.	.	106	.	.	.	.	.	.	.	.	.	.	.
Uncharacterized protein	234	.	.	.	.	.	.	.	.	.	.	.	.	44	.	.	.
Uncharacterized protein	254	.	.	.	.	.	.	.	.	.	.	.	87	.	.	.	.
Uncharacterized protein	284	.	.	.		.	.	.	.	.	.	.	.	.	272	.	.
Nucleoporin Nup43	389	.	.	.	.	.	.	.	.	.	.	.	259	.	.	.	.
Hypotheticial protein	401	.	.	.	.	.	.	.	.	.	.	48	.	.	.	.	.
SJCHGC01177 protein	410	.	.	.	.	.	.	251	.	.	.	.	.	276	.	.	.
Putative g1/s-specific cyclin C	420	.	.	.	.	.	.	.	.	.	.	.	.	.	357	.	128
TraB domain-containing protein	426	.	.	.	.	.	.	.	.	.	247	.	.	.	.	.	.
Uncharacterized protein	436	.	304	.	.	.	.	.	.	.	.	.	.	.	.	.	.
Uncharacterized protein	444	.	.	.	.	.	.	.	.	.	.	216	.	.	.	.	.
Uncharacterized protein	449	.	.	.	.	.	.	.	233	.	.	.	.	444	.	.	.
ELAV-like protein 2	461	.	.	.	.	.	.	.	.	.	.	.	.	.	325	.	.
Family S9 unassigned peptidase (S09 family)	469	.	.	.	.	.	.	.	.	.	.	.	.	.	.	.	157
Carboxypeptidase N, polypeptide 1, 50kD	500	.	.	.	.	.	.	.	.	.	.	257	.	.	.	.	.
ATP synthase subunit alpha	547	503	.	.	.	.	.	.	.	.	.	.	.	.	352	.	.
Loss of heterozygosity 11 chromosomal region 2 gene A protein homolog	555	.	.	.	.	.	.	.	375	.	.	.	.	.	.	.	.
Uncharacterized protein	571	.	.	.	.	.	.	.	97	.	.	.	.	.	.	.	.
Protein kinase	623	.	.	.	.	.	.	.	520	.	.	.	.	.	.	.	.
Uncharacterized protein	652	.	.	.	.	.	.	.	.	.	.	.	.	93	.	.	.
Uncharacterized protein	685	.	.	.	.	.	.	.	153	.	.	.	.	.	.	.	.
Putative potassium/sodium hyperpolarization-activated cyclic nucleotide-gated channel	706	.	.	.	.	.	.	.	.	.	.	.	.	.	.	.	434
Polyadenylate-binding protein (PABP)	722	.	.	.	.	.	.	.	.	.	.	.	.	612	.	.	55
Multiple PDZ domain protein	775	.	.	.	.	.	.	395	.	.	.	.	.	.	.	.	.
Putative rfx5	969	.	.	.	.	.	.	.	.	.	.	183	.	.	.	.	.
Uncharacterized protein	983	.	.	.	.	.	.	.	.	.	.	425	.	.	.	.	.
Trafficking protein particle complex subunit 9	2148	.	.	.	.	.	344	.	.	.	.	.	.	.	1027	.	.
Mediator of RNA polymerase II transcription subunit 12	2778	.	.	2403	.	.	.	.	271	.	.	2414	.	.	1218	1735	.
Protocadherin Fat 1	5972	.	.	.	5	.	.	.	6	1975	.	.	.	3767	2615	.	5770
